# Supplementary material for: Upcycling polyolefins to methane-free liquid fuel by a Ru1-ZrO2 catalyst
Source: Nat Commun. 2025 Mar 21;16:2800. doi: 10.1038/s41467-025-57998-x (PMC11928669; doi:10.1038/s41467-025-57998-x)
Supplement: Supplementary file 3 — Source Data [file 41467_2025_57998_MOESM3_ESM.zip]

Archive with 258 entries (245 files):
- Source data/
- __MACOSX/._Source data
- Source data/Supplementary Figure 13.xlsx
- __MACOSX/Source data/._Supplementary Figure 13.xlsx
- Source data/.DS_Store
- __MACOSX/Source data/._.DS_Store
- Source data/Figure 1.xlsx
- __MACOSX/Source data/._Figure 1.xlsx
- Source data/Figure 1_e/
- __MACOSX/Source data/._Figure 1_e
- Source data/Supplementary Figure 35.xlsx
- __MACOSX/Source data/._Supplementary Figure 35.xlsx
- Source data/Supplementary Figure 23.xlsx
- __MACOSX/Source data/._Supplementary Figure 23.xlsx
- Source data/Supplementary Figure 19.xlsx
- __MACOSX/Source data/._Supplementary Figure 19.xlsx
- Source data/Supplementary Figure 22.xlsx
- __MACOSX/Source data/._Supplementary Figure 22.xlsx
- Source data/Supplementary Figure 6.xlsx
- __MACOSX/Source data/._Supplementary Figure 6.xlsx
- Source data/Supplementary Figure 9.xlsx
- __MACOSX/Source data/._Supplementary Figure 9.xlsx
- Source data/Figure 4.xlsx
- __MACOSX/Source data/._Figure 4.xlsx
- Source data/Supplementary Figure 21.xlsx
- __MACOSX/Source data/._Supplementary Figure 21.xlsx
- Source data/Supplementary Figure 5.xlsx
- __MACOSX/Source data/._Supplementary Figure 5.xlsx
- Source data/Supplementary Figure 4.xlsx
- __MACOSX/Source data/._Supplementary Figure 4.xlsx
- Source data/Supplementary Figure 20.xlsx
- __MACOSX/Source data/._Supplementary Figure 20.xlsx
- Source data/Supplementary Figure 16.xlsx
- __MACOSX/Source data/._Supplementary Figure 16.xlsx
- Source data/Figure 2.xlsx
- __MACOSX/Source data/._Figure 2.xlsx
- Source data/Supplementary Figure 3.xlsx
- __MACOSX/Source data/._Supplementary Figure 3.xlsx
- Source data/Supplementary Figure 11.xlsx
- __MACOSX/Source data/._Supplementary Figure 11.xlsx
- Source data/Supplementary Figure 10.xlsx
- __MACOSX/Source data/._Supplementary Figure 10.xlsx
- Source data/Supplementary Figure 2.xlsx
- __MACOSX/Source data/._Supplementary Figure 2.xlsx
- Source data/Supplementary Figure 26.xlsx
- __MACOSX/Source data/._Supplementary Figure 26.xlsx
- Source data/Figure 1_e/242/
- __MACOSX/Source data/Figure 1_e/._242
- Source data/Figure 1_e/241/
- __MACOSX/Source data/Figure 1_e/._241
- Source data/Figure 1_e/240/
- __MACOSX/Source data/Figure 1_e/._240
- Source data/Figure 1_e/242/uxnmr.par
- __MACOSX/Source data/Figure 1_e/242/._uxnmr.par
- Source data/Figure 1_e/242/prosol_History
- __MACOSX/Source data/Figure 1_e/242/._prosol_History
- Source data/Figure 1_e/242/pulseprogram
- __MACOSX/Source data/Figure 1_e/242/._pulseprogram
- Source data/Figure 1_e/242/format.temp
- __MACOSX/Source data/Figure 1_e/242/._format.temp
- Source data/Figure 1_e/242/audita.txt
- __MACOSX/Source data/Figure 1_e/242/._audita.txt
- Source data/Figure 1_e/242/pdata/
- __MACOSX/Source data/Figure 1_e/242/._pdata
- Source data/Figure 1_e/242/cpdprg2
- __MACOSX/Source data/Figure 1_e/242/._cpdprg2
- Source data/Figure 1_e/242/fq1list
- __MACOSX/Source data/Figure 1_e/242/._fq1list
- Source data/Figure 1_e/242/fid
- __MACOSX/Source data/Figure 1_e/242/._fid
- Source data/Figure 1_e/242/shimvalues
- __MACOSX/Source data/Figure 1_e/242/._shimvalues
- Source data/Figure 1_e/242/scon2
- __MACOSX/Source data/Figure 1_e/242/._scon2
- Source data/Figure 1_e/242/acqu
- __MACOSX/Source data/Figure 1_e/242/._acqu
- Source data/Figure 1_e/242/acqus
- __MACOSX/Source data/Figure 1_e/242/._acqus
- Source data/Figure 1_e/241/uxnmr.par
- __MACOSX/Source data/Figure 1_e/241/._uxnmr.par
- Source data/Figure 1_e/241/prosol_History
- __MACOSX/Source data/Figure 1_e/241/._prosol_History
- Source data/Figure 1_e/241/format.ased
- __MACOSX/Source data/Figure 1_e/241/._format.ased
- Source data/Figure 1_e/241/pulseprogram
- __MACOSX/Source data/Figure 1_e/241/._pulseprogram
- Source data/Figure 1_e/241/acqu2s
- __MACOSX/Source data/Figure 1_e/241/._acqu2s
- Source data/Figure 1_e/241/format.temp
- __MACOSX/Source data/Figure 1_e/241/._format.temp
- Source data/Figure 1_e/241/audita.txt
- __MACOSX/Source data/Figure 1_e/241/._audita.txt
- Source data/Figure 1_e/241/acqu2
- __MACOSX/Source data/Figure 1_e/241/._acqu2
- Source data/Figure 1_e/241/pdata/
- __MACOSX/Source data/Figure 1_e/241/._pdata
- Source data/Figure 1_e/241/cpdprg2
- __MACOSX/Source data/Figure 1_e/241/._cpdprg2
- Source data/Figure 1_e/241/fq1list
- __MACOSX/Source data/Figure 1_e/241/._fq1list
- Source data/Figure 1_e/241/shimvalues
- __MACOSX/Source data/Figure 1_e/241/._shimvalues
- Source data/Figure 1_e/241/ser
- __MACOSX/Source data/Figure 1_e/241/._ser
- Source data/Figure 1_e/241/scon2
- __MACOSX/Source data/Figure 1_e/241/._scon2
- Source data/Figure 1_e/241/acqu
- __MACOSX/Source data/Figure 1_e/241/._acqu
- Source data/Figure 1_e/241/acqus
- __MACOSX/Source data/Figure 1_e/241/._acqus
- Source data/Figure 1_e/240/uxnmr.par
- __MACOSX/Source data/Figure 1_e/240/._uxnmr.par
- Source data/Figure 1_e/240/prosol_History
- __MACOSX/Source data/Figure 1_e/240/._prosol_History
- Source data/Figure 1_e/240/pulseprogram
- __MACOSX/Source data/Figure 1_e/240/._pulseprogram
- Source data/Figure 1_e/240/format.temp
- __MACOSX/Source data/Figure 1_e/240/._format.temp
- Source data/Figure 1_e/240/audita.txt
- __MACOSX/Source data/Figure 1_e/240/._audita.txt
- Source data/Figure 1_e/240/pdata/
- __MACOSX/Source data/Figure 1_e/240/._pdata
- Source data/Figure 1_e/240/fq1list
- __MACOSX/Source data/Figure 1_e/240/._fq1list
- Source data/Figure 1_e/240/fid
- __MACOSX/Source data/Figure 1_e/240/._fid
- Source data/Figure 1_e/240/shimvalues
- __MACOSX/Source data/Figure 1_e/240/._shimvalues
- Source data/Figure 1_e/240/scon2
- __MACOSX/Source data/Figure 1_e/240/._scon2
- Source data/Figure 1_e/240/acqu
- __MACOSX/Source data/Figure 1_e/240/._acqu
- Source data/Figure 1_e/240/acqus
- __MACOSX/Source data/Figure 1_e/240/._acqus
- Source data/Figure 1_e/242/pdata/1/
- __MACOSX/Source data/Figure 1_e/242/pdata/._1
- Source data/Figure 1_e/241/pdata/1/
- __MACOSX/Source data/Figure 1_e/241/pdata/._1
- Source data/Figure 1_e/241/pdata/1001/
- __MACOSX/Source data/Figure 1_e/241/pdata/._1001
- Source data/Figure 1_e/241/pdata/1000/
- __MACOSX/Source data/Figure 1_e/241/pdata/._1000
- Source data/Figure 1_e/240/pdata/1/
- __MACOSX/Source data/Figure 1_e/240/pdata/._1
- Source data/Figure 1_e/242/pdata/1/proc
- __MACOSX/Source data/Figure 1_e/242/pdata/1/._proc
- Source data/Figure 1_e/242/pdata/1/peaks
- __MACOSX/Source data/Figure 1_e/242/pdata/1/._peaks
- Source data/Figure 1_e/242/pdata/1/peakrng
- __MACOSX/Source data/Figure 1_e/242/pdata/1/._peakrng
- Source data/Figure 1_e/242/pdata/1/peaklist.xml
- __MACOSX/Source data/Figure 1_e/242/pdata/1/._peaklist.xml
- Source data/Figure 1_e/242/pdata/1/email_Sep28-2023_242_1.ps
- __MACOSX/Source data/Figure 1_e/242/pdata/1/._email_Sep28-2023_242_1.ps
- Source data/Figure 1_e/242/pdata/1/title
- __MACOSX/Source data/Figure 1_e/242/pdata/1/._title
- Source data/Figure 1_e/242/pdata/1/parm.txt
- __MACOSX/Source data/Figure 1_e/242/pdata/1/._parm.txt
- Source data/Figure 1_e/242/pdata/1/auditp.txt
- __MACOSX/Source data/Figure 1_e/242/pdata/1/._auditp.txt
- Source data/Figure 1_e/242/pdata/1/intrng
- __MACOSX/Source data/Figure 1_e/242/pdata/1/._intrng
- Source data/Figure 1_e/242/pdata/1/1r
- __MACOSX/Source data/Figure 1_e/242/pdata/1/._1r
- Source data/Figure 1_e/242/pdata/1/1i
- __MACOSX/Source data/Figure 1_e/242/pdata/1/._1i
- Source data/Figure 1_e/242/pdata/1/procs
- __MACOSX/Source data/Figure 1_e/242/pdata/1/._procs
- Source data/Figure 1_e/242/pdata/1/outd
- __MACOSX/Source data/Figure 1_e/242/pdata/1/._outd
- Source data/Figure 1_e/241/pdata/1/proc
- __MACOSX/Source data/Figure 1_e/241/pdata/1/._proc
- Source data/Figure 1_e/241/pdata/1/2ir
- __MACOSX/Source data/Figure 1_e/241/pdata/1/._2ir
- Source data/Figure 1_e/241/pdata/1/proc2
- __MACOSX/Source data/Figure 1_e/241/pdata/1/._proc2
- Source data/Figure 1_e/241/pdata/1/2ii
- __MACOSX/Source data/Figure 1_e/241/pdata/1/._2ii
- Source data/Figure 1_e/241/pdata/1/2rr
- __MACOSX/Source data/Figure 1_e/241/pdata/1/._2rr
- Source data/Figure 1_e/241/pdata/1/2ri
- __MACOSX/Source data/Figure 1_e/241/pdata/1/._2ri
- Source data/Figure 1_e/241/pdata/1/title
- __MACOSX/Source data/Figure 1_e/241/pdata/1/._title
- Source data/Figure 1_e/241/pdata/1/parm.txt
- __MACOSX/Source data/Figure 1_e/241/pdata/1/._parm.txt
- Source data/Figure 1_e/241/pdata/1/auditp.txt
- __MACOSX/Source data/Figure 1_e/241/pdata/1/._auditp.txt
- Source data/Figure 1_e/241/pdata/1/proc2s
- __MACOSX/Source data/Figure 1_e/241/pdata/1/._proc2s
- Source data/Figure 1_e/241/pdata/1/clevels
- __MACOSX/Source data/Figure 1_e/241/pdata/1/._clevels
- Source data/Figure 1_e/241/pdata/1/procs
- __MACOSX/Source data/Figure 1_e/241/pdata/1/._procs
- Source data/Figure 1_e/241/pdata/1/curdat2
- __MACOSX/Source data/Figure 1_e/241/pdata/1/._curdat2
- Source data/Figure 1_e/241/pdata/1/outd
- __MACOSX/Source data/Figure 1_e/241/pdata/1/._outd
- Source data/Figure 1_e/241/pdata/1/email_Sep28-2023_241_1.ps
- __MACOSX/Source data/Figure 1_e/241/pdata/1/._email_Sep28-2023_241_1.ps
- Source data/Figure 1_e/241/pdata/1/portf
- __MACOSX/Source data/Figure 1_e/241/pdata/1/._portf
- Source data/Figure 1_e/241/pdata/1001/proc
- __MACOSX/Source data/Figure 1_e/241/pdata/1001/._proc
- Source data/Figure 1_e/241/pdata/1001/auditp.txt
- __MACOSX/Source data/Figure 1_e/241/pdata/1001/._auditp.txt
- Source data/Figure 1_e/241/pdata/1001/1r
- __MACOSX/Source data/Figure 1_e/241/pdata/1001/._1r
- Source data/Figure 1_e/241/pdata/1001/1i
- __MACOSX/Source data/Figure 1_e/241/pdata/1001/._1i
- Source data/Figure 1_e/241/pdata/1001/procs
- __MACOSX/Source data/Figure 1_e/241/pdata/1001/._procs
- Source data/Figure 1_e/241/pdata/1001/outd
- __MACOSX/Source data/Figure 1_e/241/pdata/1001/._outd
- Source data/Figure 1_e/241/pdata/1001/used_from
- __MACOSX/Source data/Figure 1_e/241/pdata/1001/._used_from
- Source data/Figure 1_e/241/pdata/1000/proc
- __MACOSX/Source data/Figure 1_e/241/pdata/1000/._proc
- Source data/Figure 1_e/241/pdata/1000/auditp.txt
- __MACOSX/Source data/Figure 1_e/241/pdata/1000/._auditp.txt
- Source data/Figure 1_e/241/pdata/1000/1r
- __MACOSX/Source data/Figure 1_e/241/pdata/1000/._1r
- Source data/Figure 1_e/241/pdata/1000/1i
- __MACOSX/Source data/Figure 1_e/241/pdata/1000/._1i
- Source data/Figure 1_e/241/pdata/1000/procs
- __MACOSX/Source data/Figure 1_e/241/pdata/1000/._procs
- Source data/Figure 1_e/241/pdata/1000/curdat2
- __MACOSX/Source data/Figure 1_e/241/pdata/1000/._curdat2
- Source data/Figure 1_e/241/pdata/1000/outd
- __MACOSX/Source data/Figure 1_e/241/pdata/1000/._outd
- Source data/Figure 1_e/241/pdata/1000/used_from
- __MACOSX/Source data/Figure 1_e/241/pdata/1000/._used_from
- Source data/Figure 1_e/240/pdata/1/proc
- __MACOSX/Source data/Figure 1_e/240/pdata/1/._proc
- Source data/Figure 1_e/240/pdata/1/peaks
- __MACOSX/Source data/Figure 1_e/240/pdata/1/._peaks
- Source data/Figure 1_e/240/pdata/1/peakrng
- __MACOSX/Source data/Figure 1_e/240/pdata/1/._peakrng
- Source data/Figure 1_e/240/pdata/1/peaklist.xml
- __MACOSX/Source data/Figure 1_e/240/pdata/1/._peaklist.xml
- Source data/Figure 1_e/240/pdata/1/title
- __MACOSX/Source data/Figure 1_e/240/pdata/1/._title
- Source data/Figure 1_e/240/pdata/1/parm.txt
- __MACOSX/Source data/Figure 1_e/240/pdata/1/._parm.txt
- Source data/Figure 1_e/240/pdata/1/auditp.txt
- __MACOSX/Source data/Figure 1_e/240/pdata/1/._auditp.txt
- Source data/Figure 1_e/240/pdata/1/intrng
- __MACOSX/Source data/Figure 1_e/240/pdata/1/._intrng
- Source data/Figure 1_e/240/pdata/1/1r
- __MACOSX/Source data/Figure 1_e/240/pdata/1/._1r
- Source data/Figure 1_e/240/pdata/1/1i
- __MACOSX/Source data/Figure 1_e/240/pdata/1/._1i
- Source data/Figure 1_e/240/pdata/1/procs
- __MACOSX/Source data/Figure 1_e/240/pdata/1/._procs
- Source data/Figure 1_e/240/pdata/1/outd
- __MACOSX/Source data/Figure 1_e/240/pdata/1/._outd
- Source data/Figure 1_e/240/pdata/1/email_Sep28-2023_240_1.ps
- __MACOSX/Source data/Figure 1_e/240/pdata/1/._email_Sep28-2023_240_1.ps
