# Supplementary material for: Upcycling polyolefins to methane-free liquid fuel by a Ru1-ZrO2 catalyst
Source: Nat Commun. 2025 Mar 21;16:2800. doi: 10.1038/s41467-025-57998-x (PMC11928669; doi:10.1038/s41467-025-57998-x)
Supplement: Supplementary file 3 — Source Data [file 41467_2025_57998_MOESM3_ESM.zip › Source data/Supplementary Figure 13.xlsx]

## Sheet: Sheet1
							Sample	H2 consumption (mmol)
Temperature（℃）	CuO-22.4	Temperature（℃）	CuO-11.7	Temperature（℃）	CuO-5.2mg		ZrO2	0.02081
59	3.43442	25.1	3.44012	120.4	3.43412		RuO2/SiO2	0.02155
59	3.43443	25.1	3.44013	120.5	3.4342		RuO2/SiO2	0.02017
59	3.43443	25.2	3.44013	120.9	3.43422		Ru1-ZrO2	0.25397
59.1	3.43443	25.2	3.44012	121	3.43422
59.1	3.43442	25.2	3.44012	121.2	3.4342
59.1	3.43442	25.2	3.44012	121.5	3.43415
59.1	3.43441	25.2	3.44012	121.7	3.43409
59.1	3.43441	25.1	3.44014	122	3.43409
59	3.43439	25.1	3.44014	122.1	3.43409
59	3.43439	25.1	3.44014	122.3	3.43409
59	3.4344	25.1	3.44016	122.6	3.43415
59	3.4344	25.1	3.44024	122.8	3.43417
59	3.4344	25.1	3.44038	122.9	3.43421
59	3.43442	25.1	3.44048	123.2	3.43421
58.9	3.43445	25.1	3.4405	123.4	3.43421
58.9	3.43448	25	3.4405	123.5	3.43421
58.9	3.43452	25.1	3.44045	123.8	3.43419
59	3.43455	25	3.44039	124	3.43416
59	3.43458	25	3.44032	124.1	3.43414
58.9	3.43462	25	3.44024	124.4	3.43409
59	3.43462	25	3.4402	124.6	3.43407
59	3.43462	25.1	3.4402	124.7	3.43407
59	3.4346	25	3.44021	125	3.43404
59	3.4346	25	3.44021	125.1	3.43404
58.9	3.43462	25	3.44023	125.4	3.43407
58.9	3.43467	25	3.44023	125.6	3.43408
58.9	3.43471	25	3.44022	125.7	3.4341
59	3.43472	25	3.44022	125.9	3.43412
58.9	3.43472	25	3.44025	126.1	3.43412
59	3.43469	25	3.44031	126.2	3.43415
58.9	3.43466	25	3.44035	126.4	3.43417
58.9	3.43464	25	3.44039	126.6	3.4342
58.9	3.43464	25	3.4404	126.8	3.43421
58.9	3.43463	25.1	3.44039	127	3.43422
58.9	3.43463	25	3.44037	127.2	3.43424
58.9	3.4346	25	3.44032	127.3	3.43423
59	3.43459	25	3.44025	127.5	3.43421
59	3.43459	25.1	3.44021	127.7	3.43419
59	3.43461	25	3.44021	127.9	3.43417
59	3.43463	25.1	3.44021	128.1	3.43415
59	3.43463	25.1	3.44021	128.2	3.43414
59	3.43463	25.1	3.44021	128.5	3.43414
59	3.43461	25.1	3.44012	128.6	3.43413
59	3.43459	25.1	3.44004	128.7	3.43412
59	3.43459	25.1	3.43998	129	3.43412
59	3.43455	25.1	3.43998	129.1	3.43412
59.1	3.43455	25.1	3.43998	129.2	3.43412
59.1	3.43455	25.2	3.44001	129.5	3.43415
59.1	3.43454	25.1	3.44003	129.6	3.43417
59.1	3.43454	25.2	3.44006	129.7	3.4342
59.1	3.43454	25.2	3.44011	129.9	3.43422
59.1	3.43449	25.2	3.44011	130.1	3.43422
59.1	3.43444	25.2	3.44013	130.2	3.43422
59.1	3.43441	25.3	3.44013	130.5	3.43422
59.1	3.43438	25.3	3.4401	130.6	3.43421
59.1	3.43439	25.3	3.44009	130.8	3.4342
59.2	3.43437	25.3	3.44009	130.9	3.43417
59.2	3.43435	25.3	3.44009	131.2	3.43415
59.2	3.43437	25.3	3.44011	131.3	3.43413
59.3	3.43437	25.4	3.44012	131.4	3.43413
59.2	3.43436	25.4	3.44011	131.7	3.43415
59.3	3.43436	25.4	3.44011	131.8	3.43415
59.3	3.43438	25.5	3.4401	131.9	3.43415
59.3	3.43437	25.5	3.44004	132.1	3.43412
59.4	3.43437	25.5	3.43999	132.2	3.43408
59.4	3.43437	25.5	3.43998	132.3	3.43408
59.4	3.43434	25.6	3.44	132.6	3.43406
59.5	3.4343	25.6	3.44002	132.8	3.43409
59.5	3.43424	25.6	3.44005	132.9	3.43409
59.6	3.43424	25.7	3.44009	133.1	3.43409
59.6	3.43426	25.7	3.4401	133.2	3.43406
59.6	3.43424	25.8	3.44009	133.3	3.43405
59.6	3.43424	25.8	3.44007	133.5	3.43405
59.7	3.4342	25.8	3.44007	133.7	3.43404
59.8	3.43413	25.9	3.44007	133.9	3.43406
59.8	3.43413	25.9	3.4401	134	3.43408
59.8	3.43418	26	3.44015	134.1	3.43411
59.9	3.43425	26	3.4402	134.3	3.43411
59.9	3.43427	26.1	3.4402	134.5	3.43412
60	3.43427	26.1	3.44018	134.6	3.43412
60.1	3.43427	26.2	3.44017	134.8	3.43411
60.1	3.43425	26.2	3.44015	134.9	3.43408
60.1	3.43425	26.4	3.44015	135.1	3.43408
60.2	3.4343	26.3	3.44012	135.3	3.43408
60.3	3.43432	26.4	3.44012	135.4	3.43414
60.3	3.43432	26.4	3.44012	135.6	3.43415
60.4	3.43437	26.5	3.44013	135.8	3.43415
60.4	3.43442	26.6	3.44013	135.9	3.43415
60.5	3.43445	26.6	3.44018	136.1	3.43409
60.5	3.43453	26.7	3.44018	136.2	3.43408
60.6	3.43458	26.8	3.44017	136.4	3.43405
60.7	3.43461	26.9	3.44015	136.6	3.43405
60.7	3.43461	26.9	3.44017	136.7	3.43407
60.9	3.43456	27	3.44017	136.8	3.43409
60.9	3.43451	27.1	3.44019	137.1	3.43414
61	3.43448	27.2	3.44024	137.2	3.43415
61.1	3.43446	27.3	3.44024	137.3	3.43417
61.2	3.43448	27.4	3.44024	137.6	3.4342
61.2	3.43449	27.5	3.44022	137.7	3.4342
61.4	3.43449	27.5	3.44019	137.8	3.43422
61.4	3.4345	27.6	3.44019	137.9	3.43422
61.5	3.43456	27.7	3.44017	138.2	3.43422
61.6	3.43464	27.8	3.44017	138.3	3.43422
61.8	3.43472	27.8	3.44019	138.4	3.43422
61.8	3.43486	28	3.4402	138.6	3.43422
61.9	3.43499	28	3.44024	138.9	3.43423
62.1	3.43515	28.1	3.44032	139	3.43423
62.2	3.43521	28.2	3.44034	139.1	3.43423
62.2	3.43521	28.3	3.44034	139.4	3.43423
62.4	3.4352	28.4	3.44028	139.5	3.43424
62.5	3.43513	28.6	3.44024	139.7	3.43424
62.6	3.43502	28.7	3.44024	139.9	3.43426
62.8	3.43484	28.8	3.44021	140	3.4343
62.9	3.43476	28.9	3.44021	140.2	3.43432
63	3.43462	29	3.44015	140.4	3.43434
63.2	3.43451	29.1	3.44004	140.5	3.43434
63.3	3.43461	29.3	3.43997	140.7	3.43429
63.4	3.43487	29.4	3.43997	140.9	3.43426
63.6	3.43508	29.5	3.43998	141	3.43425
63.7	3.43546	29.7	3.44	141.3	3.43425
63.8	3.43555	29.8	3.44003	141.4	3.43429
64	3.43559	29.8	3.44008	141.6	3.43429
64.1	3.43553	30	3.44013	141.8	3.4343
64.2	3.43494	30.1	3.4402	141.9	3.43432
64.4	3.4343	30.3	3.44022	142.1	3.4343
64.5	3.43363	30.4	3.44025	142.4	3.43429
64.6	3.4336	30.5	3.44022	142.5	3.4343
64.7	3.43364	30.6	3.44021	142.7	3.43431
65	3.43372	30.8	3.44019	142.9	3.43433
65.1	3.4339	30.9	3.44018	143	3.43433
65.2	3.43431	31	3.44015	143.2	3.43433
65.4	3.43437	31.3	3.44011	143.5	3.43428
65.5	3.43437	31.4	3.44007	143.6	3.4342
65.6	3.43424	31.5	3.44	143.8	3.43415
65.8	3.43388	31.7	3.43995	143.9	3.43412
66	3.4337	31.8	3.4399	144.1	3.43412
66.1	3.4337	31.9	3.43982	144.2	3.43415
66.3	3.43376	32.1	3.43979	144.5	3.43417
66.5	3.43382	32.2	3.43979	144.6	3.4342
66.6	3.43398	32.3	3.43982	144.9	3.43421
66.7	3.43408	32.6	3.43994	145	3.43423
67	3.4341	32.7	3.43999	145.2	3.43424
67	3.434	32.8	3.44001	145.4	3.43424
67.2	3.434	33.1	3.44001	145.6	3.43424
67.5	3.43403	33.2	3.43996	145.7	3.43419
67.6	3.43403	33.3	3.43996	145.8	3.43415
67.7	3.43402	33.4	3.43996	146.1	3.43415
68	3.43404	33.5	3.44002	146.3	3.43415
68.1	3.43404	33.8	3.4401	146.5	3.43417
68.3	3.43396	33.9	3.4401	146.7	3.4342
68.4	3.43392	34.2	3.44014	146.8	3.4342
68.7	3.43392	34.3	3.44016	147	3.43421
68.8	3.43394	34.4	3.44016	147.2	3.43421
69	3.43411	34.5	3.44018	147.3	3.43421
69.1	3.43437	34.8	3.44018	147.6	3.43421
69.4	3.43462	34.9	3.44017	147.8	3.43418
69.5	3.43472	35	3.44015	147.9	3.43415
69.6	3.43472	35.3	3.4401	148	3.43415
69.8	3.43476	35.4	3.44004	148.3	3.43415
70.2	3.43481	35.5	3.44002	148.5	3.43417
70.3	3.43483	35.8	3.44002	148.6	3.4342
70.5	3.43492	35.9	3.44002	148.9	3.43422
70.8	3.43492	36.1	3.44003	149	3.43425
70.9	3.43492	36.3	3.44003	149.1	3.43425
71.1	3.43487	36.5	3.44	149.4	3.43419
71.4	3.43487	36.6	3.44003	149.5	3.43411
71.5	3.43488	36.7	3.44003	149.7	3.43406
71.7	3.43488	37	3.4401	149.9	3.43406
71.9	3.43485	37.1	3.44028	150.1	3.43409
72.2	3.43482	37.2	3.44036	150.3	3.43412
72.3	3.43469	37.5	3.44036	150.4	3.43412
72.7	3.43467	37.7	3.44021	150.7	3.43412
72.8	3.43463	37.8	3.44006	150.8	3.43412
73	3.43458	38.1	3.43997	151	3.43415
73.2	3.43453	38.2	3.43996	151.3	3.43417
73.5	3.43451	38.4	3.43997	151.4	3.43417
73.6	3.43451	38.7	3.43999	151.5	3.43417
73.9	3.43447	38.8	3.44	151.7	3.4341
74	3.43445	39	3.44	151.9	3.43404
74.4	3.43445	39.2	3.44003	152.1	3.43402
74.6	3.43442	39.4	3.44004	152.2	3.43402
74.8	3.43442	39.5	3.44004	152.4	3.43407
75.1	3.43441	39.7	3.44006	152.6	3.43409
75.2	3.43441	40	3.44006	152.8	3.43412
75.4	3.4344	40.2	3.44006	152.9	3.43412
75.8	3.43436	40.3	3.44007	153.2	3.43409
76	3.43436	40.7	3.44007	153.3	3.43405
76.1	3.43441	40.8	3.44003	153.5	3.43397
76.5	3.43446	40.9	3.43998	153.8	3.43395
76.7	3.4346	41.1	3.4399	153.9	3.43395
77.1	3.43471	41.4	3.43987	154.1	3.43397
77.3	3.43471	41.6	3.43984	154.3	3.43402
77.5	3.43471	41.9	3.43984	154.5	3.43407
77.6	3.43459	42	3.43989	154.7	3.4341
78	3.43442	42.3	3.43992	154.9	3.43415
78.2	3.43431	42.4	3.43997	155.1	3.43416
78.4	3.43426	42.6	3.43999	155.2	3.43416
78.8	3.43426	42.8	3.43999	155.5	3.43415
78.9	3.43424	43	3.43997	155.7	3.43411
79.4	3.43428	43.4	3.43999	156	3.43408
79.5	3.43434	43.5	3.43998	156.1	3.43406
79.7	3.43445	43.7	3.43997	156.2	3.43406
80.1	3.43453	44.1	3.43994	156.4	3.43409
80.3	3.43467	44.3	3.43991	156.7	3.4341
80.4	3.43467	44.4	3.43987	156.8	3.4341
80.6	3.43461	44.7	3.43987	157	3.43412
81.1	3.43438	44.9	3.43987	157.3	3.43412
81.2	3.4342	45	3.43995	157.4	3.43413
81.4	3.4342	45.4	3.44005	157.5	3.43413
81.6	3.4342	45.6	3.44012	157.8	3.43415
82	3.43439	45.8	3.44017	158	3.43417
82.2	3.43448	46.2	3.4402	158.1	3.43417
82.6	3.43454	46.3	3.4402	158.4	3.43416
82.8	3.43451	46.5	3.4402	158.6	3.43415
83	3.43457	46.8	3.44012	158.7	3.43415
83.1	3.43465	47	3.44004	158.8	3.43412
83.4	3.43463	47.2	3.43999	159.1	3.43415
83.7	3.43452	47.5	3.43997	159.2	3.43417
84	3.43445	47.8	3.43995	159.4	3.4342
84.1	3.43426	47.9	3.43995	159.5	3.4342
84.5	3.43425	48.2	3.43993	159.9	3.4342
84.7	3.43425	48.4	3.43993	160	3.4342
84.9	3.43426	48.7	3.43996	160.3	3.4342
85.3	3.43436	48.8	3.43997	160.4	3.4342
85.5	3.4344	49.2	3.44003	160.5	3.43417
85.9	3.4344	49.4	3.44013	160.8	3.43415
86.1	3.43433	49.6	3.44018	161	3.43412
86.4	3.4342	49.9	3.44018	161.1	3.43412
86.6	3.43414	50.1	3.44017	161.4	3.43413
86.9	3.43414	50.3	3.44012	161.5	3.43415
87.1	3.43414	50.7	3.44012	161.6	3.43418
87.4	3.43413	50.9	3.44012	161.8	3.4342
87.7	3.43415	51.2	3.44012	162.1	3.4342
88	3.43418	51.4	3.44015	162.2	3.4342
88.1	3.43421	51.6	3.44016	162.3	3.43419
88.5	3.4343	51.9	3.44016	162.6	3.43416
88.7	3.43442	52.2	3.44016	162.8	3.43416
89	3.43454	52.3	3.44013	162.9	3.43416
89.4	3.43458	52.5	3.44005	163.1	3.43417
89.6	3.43456	52.9	3.43998	163.3	3.43417
89.8	3.43453	53.1	3.43993	163.5	3.43417
90.2	3.43442	53.3	3.4399	163.6	3.43417
90.4	3.43432	53.6	3.43987	163.9	3.4342
90.6	3.43429	53.8	3.43984	164	3.4342
91.1	3.43423	54.2	3.43984	164.1	3.43425
91.2	3.43415	54.4	3.43987	164.4	3.43425
91.6	3.43405	54.6	3.43989	164.6	3.43423
91.9	3.43405	54.9	3.43992	164.7	3.43421
92.1	3.43406	55.1	3.43997	165	3.43421
92.3	3.43412	55.3	3.43999	165.1	3.4342
92.7	3.4342	55.7	3.44	165.3	3.43421
92.9	3.43422	55.8	3.44	165.6	3.43422
93.1	3.43424	56	3.43995	165.7	3.43422
93.5	3.43427	56.2	3.43995	165.8	3.43422
93.7	3.43435	56.6	3.43993	166	3.43422
93.9	3.43439	56.7	3.43994	166.2	3.4342
94.3	3.43439	57.1	3.43997	166.4	3.4342
94.5	3.4344	57.3	3.43997	166.5	3.4342
94.7	3.43443	57.5	3.43994	166.8	3.4342
94.9	3.43449	57.6	3.43993	166.9	3.4342
95.3	3.43463	58	3.43987	167	3.43421
95.5	3.43478	58.2	3.43981	167.3	3.43423
95.8	3.43487	58.5	3.43979	167.4	3.43428
96.1	3.43487	58.7	3.43979	167.6	3.43431
96.3	3.43487	58.9	3.43978	167.9	3.43431
96.5	3.43492	59.2	3.43981	168	3.43433
96.9	3.43497	59.4	3.43986	168.2	3.43431
97.1	3.43497	59.6	3.43994	168.4	3.43427
97.3	3.43497	59.8	3.44001	168.5	3.43422
97.7	3.43496	60.1	3.44001	168.7	3.43422
97.9	3.43477	60.3	3.44001	168.8	3.43422
98.1	3.43461	60.6	3.43998	169.1	3.43423
98.5	3.43449	60.8	3.43996	169.2	3.43426
98.7	3.43449	60.9	3.43996	169.4	3.43427
98.9	3.43456	61.1	3.43999	169.6	3.43426
99.1	3.43466	61.5	3.44002	169.8	3.43424
99.4	3.43491	61.6	3.44004	169.9	3.43419
99.6	3.43503	61.8	3.44006	170.1	3.43417
99.8	3.43503	62.1	3.44006	170.3	3.43417
100.1	3.43475	62.3	3.44006	170.4	3.43419
100.3	3.4347	62.6	3.44007	170.6	3.43422
100.5	3.4346	62.8	3.44007	170.8	3.43422
100.9	3.43456	62.9	3.44006	170.9	3.43421
101	3.43469	63.2	3.44004	171.2	3.43416
101.2	3.43482	63.3	3.44002	171.3	3.43415
101.4	3.43482	63.7	3.43999	171.5	3.43415
101.8	3.43471	63.9	3.43999	171.6	3.43415
101.9	3.43463	64.1	3.43999	171.9	3.43416
102.1	3.43451	64.2	3.43999	172	3.43419
102.5	3.43451	64.5	3.43999	172.3	3.4342
102.6	3.43453	64.7	3.43999	172.4	3.43419
102.9	3.43453	64.8	3.43997	172.5	3.43419
103.1	3.43443	65.2	3.43994	172.7	3.43414
103.3	3.43413	65.3	3.43994	172.9	3.43408
103.6	3.43378	65.6	3.43993	173.1	3.43405
103.8	3.43366	65.8	3.43992	173.2	3.43404
104	3.43366	65.9	3.43987	173.4	3.43405
104.1	3.43379	66.3	3.43984	173.6	3.43407
104.4	3.43403	66.4	3.43981	173.7	3.43412
104.6	3.43428	66.7	3.43981	174	3.43416
104.9	3.43434	66.8	3.43983	174.2	3.4342
105.1	3.43438	67	3.43984	174.3	3.4342
105.3	3.43446	67.3	3.43987	174.6	3.4342
105.7	3.43447	67.5	3.43989	174.7	3.4342
106.1	3.43439	67.6	3.43989	174.8	3.4342
106.2	3.43441	68	3.43989	175	3.4342
106.4	3.43446	68.1	3.43989	175.2	3.4342
106.8	3.43444	68.2	3.43987	175.3	3.43422
106.9	3.43442	68.5	3.43984	175.6	3.43421
107.2	3.43444	68.7	3.43984	175.7	3.43416
107.4	3.43444	69	3.43984	175.9	3.43414
107.5	3.43441	69.1	3.43984	176.1	3.43417
107.7	3.43432	69.3	3.43985	176.3	3.43417
108	3.43425	69.6	3.4399	176.4	3.43422
108.1	3.43422	69.7	3.43995	176.6	3.43427
108.3	3.4342	69.9	3.43999	176.8	3.43427
108.6	3.4342	70.2	3.43999	177	3.4342
108.8	3.43422	70.4	3.43999	177.1	3.43414
109	3.43429	70.6	3.43997	177.3	3.43412
109.3	3.43442	70.8	3.43994	177.5	3.43412
109.4	3.43457	70.9	3.43992	177.7	3.43419
109.6	3.43469	71.3	3.43992	177.9	3.43426
109.9	3.43484	71.5	3.43989	178	3.43427
110.1	3.43504	71.8	3.43989	178.2	3.43427
110.2	3.43526	71.9	3.43992	178.3	3.43425
110.6	3.4354	72.1	3.43999	178.6	3.43424
110.6	3.43541	72.4	3.44009	178.7	3.43424
110.8	3.43541	72.5	3.44018	179	3.43425
110.9	3.4352	72.6	3.4403	179.1	3.43427
111.3	3.43484	73	3.44034	179.2	3.43427
111.4	3.43457	73.2	3.44034	179.4	3.43425
111.7	3.43444	73.3	3.44029	179.7	3.43425
111.9	3.4344	73.6	3.44015	179.8	3.43425
112.1	3.4344	73.8	3.44003	179.9	3.43425
112.2	3.43442	74.1	3.43999	180.2	3.43427
112.5	3.43443	74.2	3.43999	180.4	3.43429
112.6	3.43452	74.4	3.44003	180.6	3.43436
112.8	3.43459	74.7	3.44005	180.8	3.4344
113.1	3.43479	74.8	3.44005	180.9	3.43438
113.3	3.43496	75	3.44005	181	3.43436
113.4	3.4351	75.3	3.44004	181.3	3.43423
113.7	3.43527	75.5	3.44003	181.4	3.43415
113.8	3.43548	75.8	3.44001	181.6	3.43409
114	3.43545	76	3.44003	181.8	3.43409
114.3	3.43561	76.1	3.44006	182	3.43409
114.4	3.43576	76.4	3.44006	182.1	3.43412
114.6	3.43568	76.6	3.44004	182.4	3.43419
114.9	3.43526	76.8	3.44004	182.5	3.43421
115	3.4349	77.1	3.43999	182.7	3.43421
115.2	3.43447	77.3	3.43992	182.8	3.43421
115.4	3.43424	77.4	3.43988	183.1	3.43419
115.5	3.43396	77.7	3.43988	183.2	3.43419
115.7	3.43334	77.9	3.43988	183.3	3.43422
116	3.43326	78.2	3.43993	183.6	3.43425
116.1	3.43326	78.4	3.43997	183.8	3.43427
116.3	3.43366	78.6	3.43997	183.9	3.43429
116.6	3.43439	78.7	3.43996	184.1	3.43429
116.7	3.43443	79.1	3.43988	184.3	3.43426
116.9	3.43443	79.2	3.4398	184.5	3.43419
117.1	3.43405	79.4	3.43976	184.7	3.43409
117.2	3.43393	79.5	3.43976	184.8	3.43405
117.4	3.43385	79.9	3.43976	185	3.43404
117.7	3.43396	80	3.43976	185.2	3.43404
117.8	3.43404	80.2	3.43978	185.4	3.43405
118	3.43404	80.5	3.43981	185.5	3.43414
118.1	3.43404	80.7	3.43986	185.8	3.43419
118.3	3.4341	80.8	3.43992	185.9	3.43428
118.5	3.43409	81	3.43999	186.1	3.43428
118.7	3.43409	81.3	3.44004	186.3	3.4342
118.9	3.43409	81.4	3.44004	186.5	3.43416
119	3.43395	81.6	3.43999	186.6	3.43416
119.2	3.4339	82	3.43993	186.9	3.43411
119.5	3.43387	82.1	3.43985	187	3.43411
119.6	3.43382	82.2	3.43985	187.1	3.4341
119.7	3.43381	82.6	3.43988	187.4	3.43408
120	3.43383	82.7	3.43993	187.6	3.43408
120.1	3.43383	82.9	3.43998	187.7	3.43409
120.3	3.43391	83.2	3.44003	188	3.43414
120.3	3.43407	83.4	3.44006	188.1	3.43415
120.6	3.43428	83.6	3.4401	188.2	3.43415
120.8	3.43443	83.7	3.44012	188.5	3.43415
120.9	3.43454	84	3.44015	188.6	3.43412
121.2	3.4346	84.1	3.44015	188.9	3.43404
121.3	3.43467	84.3	3.44015	189.1	3.43403
121.4	3.43479	84.5	3.44015	189.2	3.43397
121.5	3.43492	84.8	3.44015	189.3	3.43397
121.8	3.43497	85	3.44015	189.6	3.43407
121.9	3.43497	85.2	3.44015	189.7	3.43421
122.1	3.43496	85.4	3.44015	189.8	3.4343
122.4	3.43491	85.6	3.44015	190.1	3.43437
122.5	3.43486	85.7	3.44012	190.3	3.43437
122.6	3.43481	86.1	3.44012	190.4	3.4343
122.8	3.43476	86.2	3.44013	190.5	3.43425
123	3.43471	86.4	3.44012	190.8	3.43423
123	3.4347	86.6	3.44012	190.9	3.43423
123.3	3.43467	86.8	3.44012	191.1	3.43423
123.5	3.43464	87.1	3.44007	191.3	3.43423
123.6	3.4346	87.3	3.44004	191.4	3.43421
123.8	3.43455	87.4	3.44003	191.6	3.4341
124	3.43453	87.6	3.44001	191.9	3.43405
124.3	3.4345	87.9	3.44004	192.1	3.43402
124.3	3.43447	88	3.44004	192.2	3.43402
124.5	3.43445	88.2	3.44004	192.3	3.43404
124.8	3.43442	88.5	3.44003	192.6	3.43404
124.9	3.43442	88.7	3.44004	192.7	3.43403
125	3.43442	88.8	3.44004	192.9	3.43401
125.2	3.4344	89.1	3.4401	193.1	3.43401
125.4	3.43437	89.2	3.4401	193.3	3.43403
125.5	3.43437	89.6	3.4401	193.4	3.43412
125.6	3.43439	89.7	3.4401	193.7	3.4342
125.9	3.43441	89.8	3.44007	193.9	3.43425
126	3.43443	90	3.44007	194	3.43429
126.1	3.43443	90.3	3.44006	194.3	3.43436
126.4	3.43442	90.4	3.44003	194.4	3.43437
126.5	3.43432	90.6	3.44003	194.5	3.43437
126.6	3.43424	90.9	3.44003	194.8	3.43431
126.8	3.43419	91.1	3.44004	195	3.43414
127	3.43419	91.2	3.44008	195.1	3.43414
127.2	3.43419	91.4	3.44011	195.4	3.43413
127.3	3.43422	91.6	3.44013	195.6	3.43409
127.5	3.43427	91.8	3.44014	195.7	3.4342
127.6	3.43432	91.9	3.44014	195.9	3.43429
127.8	3.43435	92.2	3.44011	196.1	3.4342
128.1	3.43437	92.4	3.44009	196.2	3.43415
128.2	3.43442	92.6	3.44009	196.4	3.43414
128.3	3.43447	92.7	3.44009	196.7	3.43402
128.6	3.43451	93	3.44013	196.9	3.43402
128.7	3.43448	93.1	3.44021	196.9	3.43404
128.9	3.43448	93.3	3.44024	197.1	3.43404
129.1	3.4345	93.6	3.44024	197.5	3.4341
129.2	3.43449	93.8	3.44011	197.6	3.43413
129.5	3.43446	93.9	3.43995	197.7	3.43415
129.6	3.43448	94.2	3.43988	197.8	3.43418
129.8	3.43451	94.4	3.43988	198.2	3.43421
130	3.43447	94.6	3.43995	198.3	3.43421
130.2	3.43445	94.8	3.44003	198.6	3.43426
130.3	3.43443	94.9	3.44005	198.7	3.43433
130.6	3.4344	95.2	3.44005	198.9	3.43437
130.8	3.4344	95.3	3.44004	199.2	3.43437
130.9	3.43441	95.5	3.44002	199.3	3.43435
131.2	3.43441	95.8	3.44002	199.4	3.43427
131.3	3.43446	96	3.44002	199.6	3.43425
131.5	3.43452	96.2	3.44002	199.9	3.43423
131.6	3.4345	96.4	3.44002	200	3.43418
131.9	3.43453	96.5	3.44002	200.2	3.43415
132	3.4346	96.7	3.43999	200.5	3.43415
132.2	3.4346	97	3.43999	200.6	3.43411
132.5	3.43455	97.2	3.43999	200.8	3.4341
132.6	3.43455	97.3	3.43997	200.9	3.43408
132.7	3.4346	97.5	3.43997	201.1	3.43407
133	3.43459	97.8	3.43997	201.4	3.43403
133.2	3.43459	97.9	3.43997	201.5	3.43402
133.5	3.43451	98.1	3.44	201.7	3.43402
133.6	3.43445	98.4	3.44	202	3.43407
133.8	3.43428	98.5	3.44002	202.1	3.43409
133.9	3.43428	98.7	3.44004	202.3	3.43414
134.2	3.43445	98.8	3.44009	202.6	3.43416
134.4	3.43467	99.2	3.44009	202.7	3.43416
134.5	3.43504	99.3	3.44009	202.9	3.43416
134.8	3.43514	99.4	3.44008	203	3.43416
134.9	3.43514	99.7	3.44005	203.3	3.43416
135.1	3.43509	99.9	3.44003	203.5	3.43416
135.3	3.43466	100	3.44003	203.6	3.43415
135.5	3.43443	100.4	3.44006	203.9	3.43415
135.6	3.43443	100.5	3.44014	204.1	3.43415
135.8	3.43425	100.8	3.44016	204.3	3.43412
136	3.4345	100.9	3.44016	204.5	3.43412
136.2	3.43468	101	3.44015	204.6	3.43412
136.4	3.43494	101.4	3.44014	204.8	3.43412
136.6	3.43476	101.5	3.44014	205.1	3.43412
136.8	3.43453	101.6	3.44011	205.2	3.43412
136.9	3.43411	101.8	3.44011	205.3	3.43412
137.2	3.43374	102.1	3.44011	205.5	3.43414
137.3	3.43374	102.3	3.4401	205.8	3.43415
137.5	3.43379	102.4	3.4401	205.9	3.43418
137.7	3.43401	102.7	3.44016	206	3.43421
137.9	3.43418	102.8	3.44016	206.3	3.43426
138	3.4342	103	3.44016	206.4	3.43431
138.3	3.4342	103.2	3.4401	206.7	3.43433
138.4	3.4343	103.4	3.43999	206.8	3.43435
138.6	3.43431	103.6	3.43991	207	3.43435
138.7	3.43429	103.7	3.43991	207.1	3.43435
139	3.43437	104	3.43992	207.4	3.43435
139.1	3.43438	104.1	3.43994	207.5	3.43435
139.2	3.4343	104.4	3.43999	207.6	3.43432
139.6	3.43419	104.5	3.44	207.8	3.4343
139.6	3.43414	104.7	3.44003	207.9	3.43427
139.8	3.43403	105	3.44003	208.1	3.43425
140	3.43401	105.1	3.44002	208.3	3.43422
140.1	3.43407	105.2	3.43998	208.4	3.4342
140.3	3.4341	105.5	3.43993	208.6	3.43417
140.6	3.43418	105.7	3.43993	208.8	3.43415
140.7	3.43416	105.8	3.43996	208.9	3.43409
140.7	3.43415	106.1	3.44002	209.2	3.43408
140.9	3.43411	106.2	3.44004	209.3	3.43408
141.1	3.43399	106.3	3.44004	209.4	3.4341
141.3	3.43399	106.6	3.44002	209.5	3.43417
141.4	3.43408	106.7	3.43999	209.7	3.43424
141.5	3.43427	106.9	3.43998	209.8	3.43425
141.8	3.43455	107.2	3.43994	210	3.43426
141.9	3.4347	107.3	3.43994	210.2	3.43428
142	3.43479	107.4	3.43993	210.3	3.43426
142.3	3.43481	107.7	3.43993	210.5	3.43423
142.4	3.43481	107.9	3.43995	210.7	3.43421
142.5	3.43479	108	3.43995	210.8	3.43416
142.7	3.43478	108.3	3.43993	210.9	3.43414
142.9	3.43473	108.4	3.43992	211.1	3.43412
143	3.43468	108.6	3.43992	211.2	3.43412
143.2	3.4346	108.7	3.43991	211.4	3.43415
143.5	3.43457	109	3.43989	211.5	3.43417
143.6	3.43457	109	3.43989	211.6	3.4342
143.7	3.43456	109.2	3.4399	211.9	3.4342
144	3.43456	109.5	3.43993	212	3.43419
144.1	3.43453	109.6	3.43994	212.2	3.43419
144.2	3.43444	109.8	3.43994	212.3	3.43419
144.5	3.43435	110.1	3.43993	212.4	3.43419
144.7	3.43435	110.2	3.43988	212.6	3.4342
144.7	3.43441	110.4	3.43985	212.8	3.4342
144.9	3.43443	110.5	3.43984	212.9	3.43422
145.2	3.43448	110.7	3.43983	213	3.43422
145.3	3.43457	110.9	3.43983	213.3	3.43426
145.5	3.43472	111	3.43985	213.5	3.4343
145.7	3.43482	111.3	3.43988	213.5	3.43433
145.9	3.43483	111.5	3.43991	213.7	3.43434
146.1	3.43487	111.6	3.43991	213.9	3.43436
146.3	3.43479	111.9	3.43992	214	3.4344
146.5	3.43471	112.1	3.43989	214.1	3.43442
146.6	3.43461	112.2	3.43987	214.3	3.43442
146.9	3.43455	112.5	3.43983	214.5	3.4344
147	3.43451	112.6	3.43981	214.6	3.43437
147.2	3.43442	112.8	3.4398	214.8	3.43435
147.3	3.4344	113.1	3.4398	215	3.43432
147.6	3.43435	113.2	3.43983	215.1	3.43432
147.8	3.43435	113.3	3.43988	215.3	3.43432
148	3.43441	113.5	3.43991	215.4	3.43432
148.2	3.43453	113.8	3.43991	215.7	3.43432
148.4	3.43459	113.9	3.43988	215.8	3.43435
148.6	3.43459	114.1	3.43986	216	3.43435
148.9	3.43454	114.4	3.43984	216.2	3.43435
149	3.43453	114.6	3.43984	216.4	3.43435
149.2	3.43453	114.7	3.43984	216.5	3.43435
149.4	3.43449	114.9	3.43984	216.8	3.43433
149.7	3.43449	115.2	3.43984	216.9	3.43433
149.8	3.43454	115.4	3.43984	217	3.43433
150	3.43457	115.6	3.43981	217.3	3.43431
150.1	3.4346	115.8	3.43979	217.5	3.43432
150.4	3.43468	115.9	3.43976	217.6	3.43435
150.6	3.43471	116.1	3.43976	217.9	3.43437
150.7	3.43471	116.4	3.43976	218	3.4344
151	3.4347	116.5	3.43976	218.2	3.43442
151.2	3.43466	116.7	3.43978	218.3	3.43442
151.3	3.43463	116.9	3.43981	218.6	3.43442
151.6	3.43457	117.1	3.43988	218.8	3.43442
151.8	3.43454	117.3	3.43995	218.9	3.4344
151.9	3.43454	117.5	3.44	219.2	3.4344
152.3	3.43454	117.6	3.44	219.3	3.4344
152.4	3.43461	117.9	3.43998	219.5	3.43437
152.6	3.43461	118.1	3.43994	219.8	3.43437
152.9	3.4346	118.2	3.43994	219.9	3.43437
153.1	3.43459	118.6	3.43992	220.1	3.43432
153.2	3.43457	118.8	3.43992	220.4	3.4343
153.3	3.43456	119	3.43987	220.5	3.43426
153.6	3.43458	119.2	3.43982	220.6	3.43426
153.8	3.43458	119.4	3.4398	220.9	3.43427
153.9	3.43458	119.6	3.4398	221.1	3.43427
154	3.43458	119.7	3.43985	221.2	3.43427
154.3	3.43461	120	3.43989	221.4	3.43427
154.5	3.43464	120.1	3.43992	221.6	3.43428
154.6	3.43464	120.3	3.43992	221.7	3.43431
154.9	3.43466	120.5	3.43992	221.9	3.43436
155.1	3.43466	120.7	3.43987	222	3.4344
155.2	3.4347	120.9	3.43981	222.3	3.4344
155.5	3.43476	121.2	3.43976	222.4	3.43442
155.6	3.43481	121.4	3.43976	222.7	3.43442
155.7	3.43481	121.5	3.43976	222.9	3.43441
156	3.43477	121.7	3.43977	223	3.4344
156.2	3.43471	122	3.43981	223.2	3.43439
156.3	3.43464	122.1	3.43985	223.4	3.43432
156.6	3.43461	122.3	3.43989	223.6	3.43426
156.7	3.43458	122.6	3.43989	223.7	3.43421
156.8	3.43455	122.7	3.43988	224	3.4342
157.1	3.4345	122.9	3.43985	224.1	3.4342
157.3	3.43448	123.1	3.4398	224.3	3.4342
157.4	3.43448	123.3	3.43977	224.4	3.4342
157.7	3.43449	123.4	3.43976	224.7	3.43422
157.8	3.43453	123.6	3.43976	224.8	3.43427
157.9	3.43456	123.9	3.43974	225	3.4343
158.1	3.4346	124	3.43971	225.3	3.43431
158.3	3.43465	124.1	3.43969	225.4	3.43434
158.5	3.43469	124.4	3.43969	225.5	3.43434
158.7	3.43471	124.6	3.43969	225.8	3.43436
158.9	3.43471	124.7	3.43967	226	3.4344
159	3.43471	125	3.43965	226.1	3.4344
159.2	3.43472	125.1	3.43963	226.4	3.4344
159.4	3.43474	125.2	3.43963	226.5	3.43437
159.5	3.43479	125.5	3.43967	226.6	3.43432
159.7	3.43484	125.7	3.4397	226.9	3.43427
159.9	3.43484	125.8	3.43974	227.1	3.43425
160	3.4348	126	3.43976	227.2	3.43425
160.1	3.43473	126.2	3.43978	227.5	3.4343
160.4	3.43465	126.3	3.43979	227.6	3.4344
160.4	3.43465	126.6	3.43982	227.9	3.43446
160.6	3.43465	126.7	3.43982	228	3.43446
160.8	3.43465	126.9	3.43984	228.2	3.43441
160.9	3.43466	127	3.43986	228.5	3.43436
161.1	3.43469	127.2	3.4399	228.6	3.43436
161.3	3.43471	127.4	3.43986	228.7	3.4344
161.4	3.43473	127.5	3.43986	228.9	3.4345
161.5	3.43473	127.8	3.43979	229.1	3.43457
161.7	3.43475	128	3.43971	229.2	3.43457
161.9	3.43481	128.1	3.43968	229.5	3.43458
162.1	3.43486	128.3	3.43967	229.6	3.43455
162.2	3.4349	128.5	3.43964	229.8	3.43453
162.3	3.4349	128.6	3.43963	229.9	3.43453
162.5	3.43486	128.7	3.43961	230.1	3.43453
162.7	3.43484	129	3.43963	230.3	3.43453
162.8	3.43484	129.1	3.43964	230.4	3.43453
163.1	3.43482	129.3	3.43969	230.7	3.43453
163.2	3.4348	129.5	3.43974	230.8	3.4345
163.3	3.43477	129.6	3.43976	231.1	3.4345
163.6	3.43472	129.7	3.43979	231.2	3.43447
163.7	3.43468	130	3.43979	231.3	3.43445
163.8	3.43465	130.1	3.43981	231.6	3.43442
164.1	3.43465	130.3	3.43981	231.7	3.43442
164.2	3.43465	130.5	3.43978	231.9	3.43442
164.4	3.43463	130.6	3.43974	232.2	3.4344
164.7	3.43463	130.9	3.43971	232.3	3.4344
164.8	3.4346	131	3.43969	232.4	3.4344
164.9	3.4346	131.2	3.43965	232.7	3.43442
165	3.43458	131.3	3.43962	232.8	3.43445
165.3	3.43458	131.6	3.43962	233	3.43445
165.5	3.43458	131.7	3.43962	233.2	3.43442
165.6	3.43458	131.8	3.43964	233.4	3.43442
165.9	3.43455	132	3.43965	233.5	3.4344
166	3.43452	132.1	3.43965	233.6	3.43437
166.3	3.43455	132.3	3.43963	233.9	3.43437
166.4	3.43455	132.5	3.43961	234.1	3.43441
166.6	3.43455	132.7	3.43961	234.2	3.43441
166.7	3.43458	132.8	3.43958	234.5	3.43441
167	3.43459	132.9	3.43955	234.6	3.43443
167.2	3.43459	133.2	3.43955	234.7	3.43443
167.3	3.43461	133.3	3.43954	235	3.43441
167.4	3.43463	133.4	3.43957	235.1	3.43441
167.7	3.43468	133.7	3.43959	235.3	3.43438
167.9	3.4347	133.8	3.43961	235.5	3.43438
168	3.43473	134	3.43961	235.7	3.43439
168.3	3.43472	134.2	3.43963	235.8	3.43444
168.5	3.43472	134.4	3.43964	236.1	3.43447
168.7	3.43469	134.5	3.43963	236.2	3.43453
168.9	3.43467	134.8	3.43964	236.4	3.43455
169.1	3.43465	134.8	3.43964	236.5	3.43455
169.2	3.43465	135	3.43961	236.8	3.43457
169.5	3.43465	135.2	3.43957	236.9	3.43457
169.7	3.43465	135.4	3.43955	237.2	3.43457
169.8	3.43465	135.5	3.43955	237.3	3.43457
170.1	3.43466	135.7	3.43956	237.5	3.43459
170.3	3.43467	135.9	3.43959	237.7	3.43459
170.4	3.4347	136	3.4396	237.9	3.4346
170.5	3.4347	136.3	3.43961	238	3.43462
170.9	3.43469	136.5	3.43961	238.3	3.43463
171	3.43469	136.6	3.43961	238.4	3.43464
171.2	3.4347	136.8	3.43959	238.6	3.43464
171.5	3.4347	137	3.43953	238.8	3.43464
171.6	3.43473	137.1	3.43948	239	3.43461
171.7	3.43473	137.4	3.43947	239.1	3.4346
172	3.43476	137.5	3.43947	239.4	3.43455
172.1	3.43476	137.7	3.43949	239.5	3.43455
172.3	3.43473	137.9	3.43949	239.6	3.43455
172.4	3.4347	138	3.4395	240	3.43459
172.8	3.43468	138.2	3.4395	240.1	3.43459
172.9	3.43465	138.3	3.4395	240.2	3.43459
173.1	3.43465	138.6	3.4395	240.5	3.43459
173.3	3.43465	138.7	3.4395	240.6	3.43459
173.5	3.43468	138.9	3.43949	240.8	3.43458
173.7	3.4347	139.2	3.43946	240.9	3.43455
173.9	3.43472	139.3	3.43946	241.2	3.43453
174	3.43472	139.6	3.43948	241.3	3.43447
174.2	3.43472	139.7	3.43949	241.5	3.43447
174.5	3.43473	139.8	3.43949	241.7	3.43447
174.6	3.43473	140	3.43948	241.9	3.43447
174.8	3.43474	140.2	3.43943	242.1	3.4345
175	3.43474	140.4	3.43937	242.3	3.4345
175.2	3.43473	140.5	3.43937	242.4	3.4345
175.3	3.43473	140.8	3.4394	242.7	3.4345
175.6	3.43473	140.9	3.43938	242.8	3.4345
175.7	3.43473	141	3.43943	243	3.43449
175.8	3.43473	141.3	3.43946	243.3	3.43449
176	3.43476	141.5	3.43945	243.4	3.4345
176.2	3.43476	141.6	3.43945	243.5	3.43452
176.4	3.43482	141.9	3.43946	243.7	3.43452
176.5	3.43489	142	3.43949	243.9	3.43452
176.7	3.43497	142.2	3.43957	244.1	3.43454
176.8	3.43501	142.4	3.43966	244.2	3.43455
177	3.43503	142.6	3.43973	244.5	3.43454
177.3	3.43501	142.8	3.43975	244.6	3.43454
177.4	3.43498	142.9	3.43974	244.7	3.43454
177.5	3.4349	143.1	3.43973	245	3.43453
177.6	3.43482	143.3	3.43971	245.1	3.43453
177.9	3.43482	143.4	3.43966	245.3	3.43454
178.1	3.43484	143.6	3.43964	245.6	3.43457
178.2	3.4349	143.9	3.43961	245.7	3.43458
178.4	3.43495	143.9	3.43961	245.8	3.43459
178.6	3.43498	144.1	3.43964	246.1	3.43461
178.7	3.43498	144.4	3.43966	246.2	3.43463
178.8	3.43493	144.6	3.43971	246.3	3.43465
179	3.43485	144.7	3.43971	246.4	3.43465
179.1	3.43476	144.9	3.4397	246.8	3.43463
179.3	3.43471	145.1	3.43965	246.9	3.4346
179.5	3.43471	145.3	3.43957	247	3.43458
179.6	3.43471	145.6	3.43956	247.3	3.43458
179.9	3.43474	145.7	3.43956	247.5	3.43458
180	3.43478	145.9	3.43964	247.6	3.43457
180.1	3.43483	146	3.43969	247.9	3.43457
180.4	3.43483	146.3	3.43971	248	3.43459
180.5	3.43478	146.4	3.43971	248.2	3.43459
180.6	3.43474	146.5	3.43966	248.5	3.43462
180.9	3.43471	146.8	3.43962	248.6	3.43464
181	3.43471	146.9	3.43957	248.7	3.43465
181.1	3.43479	147.1	3.43956	249	3.43468
181.4	3.43481	147.4	3.43954	249.1	3.43468
181.5	3.43481	147.5	3.43951	249.3	3.43468
181.7	3.43478	147.8	3.43947	249.4	3.43464
181.9	3.4347	147.9	3.43939	249.7	3.43459
182	3.43463	148	3.43935	249.8	3.43459
182.1	3.43456	148.3	3.43932	249.9	3.43456
182.3	3.43455	148.5	3.43931	250.2	3.4346
182.5	3.43455	148.6	3.43931	250.4	3.43463
182.6	3.4346	148.9	3.43932	250.5	3.43465
182.9	3.43467	149	3.43936	250.6	3.43465
183	3.43468	149.2	3.43944	250.9	3.43465
183.1	3.43468	149.4	3.43949	251	3.43465
183.4	3.43465	149.6	3.43949	251.2	3.43463
183.5	3.4346	149.7	3.43949	251.3	3.43461
183.6	3.43459	150	3.43943	251.5	3.43461
183.9	3.43459	150.2	3.43942	251.7	3.43461
184.1	3.43459	150.3	3.43939	251.9	3.43463
184.3	3.43459	150.5	3.43939	252	3.43465
184.5	3.43459	150.7	3.43944	252.1	3.43468
184.6	3.43461	150.8	3.43947	252.4	3.43474
184.7	3.43461	151	3.43951	252.5	3.43476
185	3.43464	151.1	3.43955	252.6	3.43479
185.2	3.43468	151.4	3.43957	252.9	3.43481
185.3	3.43468	151.5	3.43959	253	3.43483
185.6	3.43468	151.7	3.43959	253.1	3.43485
185.8	3.43467	152	3.43959	253.4	3.43487
185.9	3.43467	152.1	3.43957	253.5	3.43487
186.2	3.43469	152.4	3.43955	253.6	3.43488
186.3	3.43472	152.5	3.43951	253.8	3.43486
186.5	3.43474	152.7	3.43949	253.9	3.43481
186.7	3.43475	152.8	3.43946	254.1	3.43479
186.9	3.43473	153.1	3.43946	254.3	3.43477
187	3.43473	153.2	3.4395	254.5	3.43476
187.1	3.43473	153.4	3.43958	254.6	3.43475
187.4	3.43476	153.5	3.43965	254.8	3.43477
187.6	3.43481	153.8	3.43965	255	3.43477
187.7	3.43483	154	3.43965	255.1	3.4348
188	3.43483	154.2	3.43965	255.4	3.43483
188.2	3.43485	154.4	3.43964	255.5	3.43485
188.3	3.43483	154.5	3.43962	255.7	3.43485
188.6	3.43481	154.7	3.43962	255.8	3.43487
188.8	3.43481	154.9	3.43962	256	3.43485
189	3.43481	155.1	3.43961	256.2	3.43483
189.2	3.43481	155.2	3.43961	256.3	3.43482
189.3	3.43479	155.5	3.43959	256.5	3.43484
189.5	3.43479	155.7	3.43956	256.7	3.43484
189.8	3.43481	155.9	3.43954	256.9	3.43489
189.9	3.43481	156.1	3.43954	257	3.43491
190.1	3.43481	156.2	3.43954	257.3	3.43492
190.4	3.43481	156.3	3.43954	257.5	3.43494
190.5	3.4348	156.6	3.43954	257.7	3.43492
190.7	3.43477	156.8	3.43955	257.9	3.43489
191.1	3.43477	156.9	3.43956	258.1	3.43489
191.5	3.43475	157.2	3.43959	258.2	3.43486
191.7	3.43475	157.3	3.43959	258.4	3.43483
192	3.43474	157.5	3.43959	258.6	3.43483
192.1	3.43477	157.8	3.43958	258.7	3.43483
192.3	3.43479	157.9	3.43958	259	3.43484
192.6	3.43483	158	3.43958	259.1	3.43484
192.7	3.43487	158.3	3.4396	259.3	3.43484
192.9	3.43489	158.4	3.43962	259.6	3.43482
193.1	3.43492	158.6	3.43962	259.7	3.43481
193.3	3.43496	158.8	3.43958	260	3.43481
193.4	3.435	159	3.43956	260.2	3.43481
193.5	3.43502	159.3	3.43955	260.3	3.43483
193.9	3.43503	159.4	3.43955	260.5	3.43486
194	3.43503	159.5	3.43955	260.8	3.43486
194.2	3.43501	159.8	3.43957	260.9	3.43486
194.4	3.43503	160	3.43959	261	3.43489
194.6	3.43503	160.1	3.43959	261.3	3.43487
194.7	3.43508	160.2	3.43956	261.5	3.43484
195	3.43518	160.5	3.43956	261.6	3.43485
195.2	3.43523	160.7	3.43956	261.9	3.43487
195.3	3.43526	160.8	3.43956	262	3.43488
195.6	3.43526	161.1	3.43959	262.2	3.43492
195.8	3.43526	161.2	3.43959	262.5	3.43494
195.8	3.43521	161.4	3.43959	262.6	3.43494
196.2	3.43514	161.6	3.43956	262.7	3.43491
196.3	3.43504	161.7	3.43953	262.9	3.43488
196.4	3.43498	161.8	3.43953	263.2	3.43488
196.7	3.43489	162.1	3.43952	263.3	3.43488
196.8	3.43486	162.2	3.4395	263.4	3.43487
197	3.43485	162.4	3.43947	263.7	3.43487
197.2	3.43483	162.7	3.43945	263.9	3.4349
197.4	3.43483	162.8	3.43944	264	3.43493
197.5	3.4348	162.9	3.43944	264.1	3.43497
197.8	3.43476	163.1	3.43947	264.4	3.43498
197.9	3.4347	163.3	3.43951	264.5	3.43499
198.1	3.4347	163.4	3.43954	264.7	3.43501
198.3	3.4347	163.6	3.43956	265	3.43501
198.4	3.43475	163.7	3.43956	265.1	3.43501
198.6	3.43479	164	3.43955	265.2	3.43496
198.9	3.43482	164.2	3.43954	265.5	3.43491
199	3.43484	164.4	3.43954	265.7	3.43492
199.1	3.43487	164.5	3.43952	265.8	3.43493
199.2	3.43488	164.7	3.4395	266.1	3.43506
199.5	3.43493	164.9	3.43947	266.2	3.43513
199.6	3.43493	165.1	3.43947	266.3	3.43513
199.7	3.43491	165.2	3.43949	266.6	3.43509
200	3.43488	165.4	3.4395	266.7	3.43511
200.1	3.43477	165.6	3.4395	266.9	3.43511
200.2	3.43469	165.7	3.4395	267.1	3.43517
200.3	3.43458	166	3.43949	267.3	3.43524
200.4	3.43452	166.1	3.43944	267.4	3.43529
200.7	3.43452	166.3	3.4394	267.6	3.43529
200.8	3.43451	166.4	3.43935	267.8	3.43529
200.9	3.43454	166.7	3.43935	267.9	3.43525
201.1	3.43459	166.8	3.43937	268.2	3.43515
201.3	3.4347	166.9	3.43944	268.3	3.43511
201.4	3.43485	167.2	3.43951	268.5	3.43511
201.6	3.43495	167.4	3.43954	268.8	3.43512
201.8	3.43496	167.5	3.43954	268.9	3.43517
201.9	3.43496	167.7	3.43951	269.1	3.43519
202.2	3.43494	167.9	3.43945	269.2	3.43519
202.2	3.43494	168	3.43938	269.5	3.43516
202.4	3.43495	168.3	3.43935	269.6	3.43514
202.7	3.43504	168.4	3.43935	269.7	3.43514
202.8	3.43513	168.6	3.43937	270	3.43514
202.9	3.43517	168.7	3.43938	270.1	3.43518
203.1	3.43517	168.9	3.43939	270.3	3.43523
203.3	3.43505	169.1	3.43942	270.5	3.43528
203.4	3.43492	169.2	3.43946	270.7	3.43531
203.6	3.4348	169.5	3.43949	270.8	3.43534
203.8	3.43478	169.6	3.43952	271	3.43534
204	3.43478	169.7	3.43952	271.2	3.43534
204.1	3.43475	170	3.43952	271.3	3.43536
204.4	3.43475	170.2	3.43948	271.5	3.43536
204.5	3.43475	170.3	3.43941	271.8	3.43536
204.6	3.43473	170.6	3.43934	271.9	3.43538
204.9	3.43473	170.7	3.43932	272	3.43538
205	3.43473	170.8	3.43932	272.1	3.43536
205.3	3.43473	171.1	3.43936	272.4	3.43533
205.5	3.43474	171.2	3.43936	272.6	3.43533
205.6	3.43475	171.4	3.43936	272.7	3.43527
205.8	3.43476	171.6	3.43935	273	3.43525
206	3.43479	171.8	3.43933	273.1	3.43525
206.1	3.43481	171.9	3.43933	273.2	3.43528
206.2	3.43483	172	3.43937	273.3	3.43526
206.6	3.43486	172.3	3.43939	273.6	3.43525
206.7	3.43488	172.5	3.43939	273.8	3.43526
206.8	3.43488	172.6	3.43939	273.9	3.43526
207	3.43491	172.7	3.43938	274.2	3.43531
207.2	3.43493	173	3.43938	274.3	3.43541
207.4	3.43498	173.1	3.43935	274.5	3.43547
207.6	3.43501	173.3	3.43932	274.8	3.43553
207.7	3.43503	173.6	3.43932	274.9	3.43553
207.9	3.43504	173.7	3.43932	275	3.43556
208	3.43507	173.8	3.43933	275.3	3.43556
208.3	3.43512	174.1	3.43933	275.4	3.43556
208.4	3.43515	174.2	3.43931	275.5	3.43552
208.6	3.43517	174.4	3.43928	275.7	3.43549
208.9	3.43519	174.5	3.43928	276	3.43549
209	3.43519	174.8	3.43928	276.1	3.43549
209.1	3.43517	174.9	3.43928	276.2	3.43552
209.4	3.43516	175.1	3.43928	276.6	3.43554
209.5	3.43514	175.3	3.43928	276.7	3.43558
209.7	3.43511	175.4	3.43928	276.8	3.43561
209.9	3.43509	175.8	3.43929	277.1	3.43569
210.1	3.4351	175.9	3.43932	277.2	3.43575
210.2	3.4351	176	3.43932	277.5	3.43575
210.5	3.4351	176.1	3.43932	277.7	3.4357
210.6	3.4351	176.4	3.43931	277.8	3.43563
210.8	3.4351	176.6	3.43931	277.9	3.43553
211	3.43508	176.7	3.43933	278.2	3.43553
211.2	3.43504	177	3.4394	278.4	3.43557
211.3	3.43499	177.1	3.43942	278.5	3.43559
211.4	3.43497	177.2	3.43942	278.6	3.43562
211.7	3.43496	177.5	3.43942	278.9	3.43567
211.9	3.43496	177.6	3.43938	279	3.43571
212	3.43496	177.8	3.43937	279.3	3.43568
212.2	3.43496	177.9	3.43937	279.5	3.43573
212.4	3.43496	178.2	3.43936	279.6	3.43575
212.7	3.43498	178.3	3.43935	279.9	3.43572
212.8	3.43501	178.5	3.43935	280	3.43571
212.9	3.43502	178.6	3.43936	280.1	3.43571
213.2	3.43507	178.9	3.43938	280.3	3.43564
213.3	3.43507	179	3.43943	280.5	3.43554
213.4	3.43506	179.2	3.43946	280.6	3.43548
213.6	3.43503	179.4	3.43946	280.8	3.43548
213.8	3.43496	179.6	3.43946	281	3.43555
213.9	3.43496	179.7	3.43943	281.2	3.43569
214	3.43498	180	3.43941	281.3	3.43581
214.3	3.435	180.1	3.43938	281.6	3.43581
214.4	3.43507	180.3	3.43937	281.7	3.4358
214.5	3.4351	180.5	3.43937	281.9	3.43575
214.8	3.4351	180.7	3.43938	282	3.43568
214.9	3.43501	181	3.43938	282.2	3.43568
215	3.43483	181.1	3.43938	282.3	3.4357
215.3	3.43477	181.2	3.43938	282.5	3.43574
215.4	3.43477	181.4	3.43936	282.6	3.43577
215.6	3.43487	181.6	3.43935	282.9	3.4358
215.8	3.43514	181.8	3.43932	283	3.4358
215.9	3.43529	181.9	3.4393	283.1	3.43577
216.1	3.43538	182	3.43929	283.4	3.43577
216.3	3.43546	182.3	3.43929	283.6	3.43576
216.5	3.43549	182.5	3.43929	283.7	3.43571
216.6	3.43551	182.6	3.43928	284	3.43571
216.7	3.43551	182.8	3.4393	284.1	3.43576
217	3.43541	182.9	3.4393	284.2	3.43578
217.1	3.43529	183.1	3.4393	284.3	3.4359
217.2	3.43525	183.4	3.4393	284.6	3.43602
217.4	3.43525	183.5	3.4393	284.7	3.4361
217.6	3.43526	183.7	3.43928	285	3.4361
217.8	3.43532	184	3.43926	285.1	3.43607
217.9	3.43532	184.1	3.43926	285.3	3.43607
218.2	3.43529	184.2	3.43926	285.6	3.43607
218.3	3.43521	184.5	3.43928	285.7	3.43607
218.4	3.43514	184.6	3.43928	285.8	3.43609
218.7	3.43508	184.8	3.43928	286	3.4361
218.8	3.43506	185	3.43926	286.1	3.43609
219	3.43506	185.2	3.43922	286.3	3.43607
219.1	3.43507	185.3	3.43922	286.5	3.43607
219.3	3.43517	185.5	3.43922	286.6	3.43609
219.5	3.43532	185.7	3.43926	286.8	3.43606
219.8	3.43538	185.8	3.43925	287	3.43606
219.9	3.43539	186	3.43924	287.2	3.43605
220	3.43538	186.2	3.43927	287.3	3.43604
220.4	3.4353	186.3	3.43927	287.4	3.43602
220.5	3.43528	186.5	3.43927	287.7	3.43599
220.7	3.43523	186.6	3.43932	287.8	3.43604
220.8	3.43515	186.9	3.43932	287.9	3.43607
221.1	3.43507	187.1	3.43929	288.2	3.43607
221.3	3.43499	187.3	3.43926	288.3	3.43612
221.4	3.43497	187.4	3.43923	288.5	3.4362
221.7	3.43497	187.6	3.43923	288.7	3.43627
221.8	3.43497	187.8	3.43923	288.9	3.43632
221.9	3.43498	187.9	3.43923	289	3.43636
222.2	3.43498	188.1	3.43923	289.3	3.43638
222.4	3.43501	188.2	3.43923	289.5	3.4364
222.6	3.43503	188.5	3.43924	289.5	3.43637
222.9	3.43509	188.7	3.43924	289.7	3.43635
223	3.43519	188.7	3.43927	289.9	3.4363
223.2	3.43527	189	3.43927	290.1	3.43626
223.5	3.4353	189.1	3.43929	290.2	3.43626
223.6	3.4353	189.3	3.43931	290.5	3.43621
223.8	3.43526	189.6	3.43931	290.7	3.43618
224.1	3.43517	189.7	3.43933	290.8	3.43618
224.2	3.43517	189.8	3.43936	291.1	3.4362
224.4	3.43517	190.1	3.43936	291.2	3.43627
224.6	3.43519	190.3	3.43936	291.3	3.43632
224.8	3.43519	190.4	3.43933	291.6	3.43638
225.1	3.43519	190.5	3.43931	291.7	3.43643
225.3	3.43511	190.8	3.43931	292.1	3.43638
225.5	3.43511	190.9	3.43933	292.2	3.43638
225.6	3.43511	191.1	3.43933	292.3	3.43641
225.9	3.43514	191.3	3.43933	292.7	3.43639
226	3.43526	191.5	3.43931	292.8	3.43639
226.2	3.43532	191.7	3.43926	293	3.43642
226.5	3.43539	191.8	3.43926	293.3	3.43645
226.6	3.43541	192.1	3.43926	293.4	3.43645
226.8	3.43542	192.2	3.43926	293.5	3.43644
227	3.43542	192.5	3.43927	293.8	3.43643
227.2	3.43542	192.6	3.43927	293.9	3.4364
227.3	3.43542	192.8	3.43925	294.3	3.4364
227.5	3.43542	192.9	3.43925	294.4	3.43643
227.8	3.43542	193.2	3.43928	294.6	3.43645
227.9	3.43538	193.3	3.43929	294.8	3.43647
228.2	3.43535	193.4	3.43929	295	3.43651
228.3	3.4353	193.7	3.43932	295.1	3.43655
228.5	3.43529	193.8	3.43933	295.4	3.43663
228.7	3.43529	194	3.43933	295.5	3.43663
228.9	3.43529	194.2	3.43933	295.7	3.43656
229	3.43531	194.4	3.43933	296	3.43656
229.2	3.43536	194.5	3.43928	296.1	3.43657
229.4	3.43539	194.6	3.43926	296.2	3.43658
229.5	3.43542	195	3.43923	296.5	3.43662
229.7	3.43542	195.1	3.43922	296.6	3.43673
229.9	3.43544	195.2	3.43922	296.8	3.43684
230.1	3.43547	195.5	3.43922	297	3.43684
230.3	3.43547	195.6	3.43923	297.1	3.43681
230.4	3.43544	195.7	3.43923	297.4	3.43681
230.6	3.43547	196	3.43926	297.5	3.43678
230.9	3.43548	196.1	3.43928	297.7	3.43673
231	3.43548	196.3	3.43931	297.9	3.43673
231.1	3.43553	196.6	3.43931	298	3.43679
231.4	3.43556	196.7	3.43929	298.2	3.43687
231.5	3.43556	196.8	3.43927	298.4	3.43692
231.7	3.43554	196.9	3.43924	298.6	3.43692
231.9	3.43554	197.2	3.43924	298.8	3.43694
232.1	3.43553	197.3	3.43924	298.9	3.43694
232.4	3.43553	197.5	3.43927	299.1	3.43692
232.5	3.43555	197.6	3.43929	299.2	3.43688
232.6	3.43557	197.9	3.43932	299.5	3.43691
232.9	3.43557	198	3.43932	299.7	3.43687
233	3.43559	198.2	3.43933	299.8	3.4369
233.1	3.43564	198.4	3.43933	300.1	3.43706
233.4	3.43569	198.5	3.43932	300.2	3.43714
233.5	3.43572	198.7	3.43928	300.2	3.43708
233.6	3.43575	198.8	3.43928	300.6	3.43699
233.9	3.43577	199.1	3.43927	300.7	3.43691
234.1	3.43578	199.2	3.43927	300.9	3.43691
234.2	3.43576	199.3	3.4393	301	3.43697
234.4	3.43574	199.6	3.4393	301.3	3.4371
234.6	3.43568	199.7	3.43929	301.4	3.4371
234.7	3.43562	199.9	3.4393	301.5	3.43726
234.9	3.43562	200	3.4393	301.6	3.43738
235.1	3.43563	200.3	3.4393	301.9	3.43738
235.2	3.43564	200.4	3.43933	302.1	3.43737
235.3	3.43567	200.5	3.43938	302.4	3.43737
235.6	3.43569	200.8	3.43946	302.5	3.43726
235.7	3.43568	201	3.43947	302.7	3.43726
235.9	3.43566	201.1	3.43947	302.9	3.43736
236.1	3.43568	201.4	3.43942	303.1	3.43765
236.3	3.43568	201.5	3.43934	303.2	3.43771
236.4	3.43565	201.7	3.43931	303.5	3.43771
236.6	3.43561	201.9	3.43931	303.6	3.43754
236.7	3.43559	202	3.43931	303.8	3.43731
236.9	3.43559	202.3	3.43931	304.1	3.43725
237	3.4356	202.4	3.43933	304.2	3.43725
237.3	3.43565	202.6	3.43936	304.3	3.43723
237.4	3.43568	202.8	3.43938	304.5	3.4373
237.7	3.43568	203	3.43941	304.8	3.43732
237.8	3.43569	203.2	3.43943	304.9	3.43736
238	3.43566	203.3	3.43943	305	3.43742
238.2	3.43566	203.5	3.43943	305.2	3.43746
238.3	3.43566	203.7	3.43938	305.5	3.43746
238.5	3.43566	203.8	3.43933	305.5	3.43745
238.7	3.43568	204.1	3.43933	305.7	3.43742
238.8	3.4357	204.2	3.43934	305.9	3.4374
238.9	3.43572	204.4	3.43942	306.1	3.4374
239.2	3.43572	204.5	3.43947	306.4	3.43744
239.3	3.43572	204.8	3.43948	306.5	3.43752
239.5	3.43572	204.9	3.43948	306.7	3.43755
239.7	3.43572	205.2	3.43942	306.8	3.43755
239.9	3.43572	205.3	3.43937	307	3.4375
240	3.43572	205.5	3.43937	307.1	3.43741
240.3	3.43575	205.6	3.43937	307.3	3.43741
240.4	3.4358	205.9	3.43937	307.6	3.43744
240.5	3.43585	205.9	3.43942	307.7	3.43752
240.8	3.43585	206.2	3.43946	308	3.43763
241	3.43586	206.4	3.43944	308.1	3.43767
241.1	3.43587	206.6	3.4394	308.2	3.43767
241.3	3.43589	206.7	3.43935	308.5	3.4376
241.5	3.43593	207	3.43926	308.6	3.43757
241.6	3.43596	207.2	3.43925	308.7	3.43755
241.9	3.43597	207.2	3.43925	309	3.43755
242	3.43599	207.5	3.43927	309.1	3.4376
242.2	3.43599	207.6	3.4393	309.3	3.43771
242.3	3.43596	207.8	3.43931	309.5	3.43778
242.6	3.43596	208	3.43933	309.6	3.43788
242.7	3.43596	208.2	3.43933	309.8	3.43793
242.9	3.43596	208.3	3.43937	309.9	3.43801
243.1	3.43598	208.5	3.43941	310.2	3.43809
243.3	3.43603	208.7	3.43941	310.3	3.43811
243.6	3.43605	208.9	3.43939	310.4	3.43811
243.7	3.43605	209	3.43937	310.7	3.4381
243.8	3.43603	209.2	3.43937	310.8	3.43812
243.9	3.43596	209.4	3.43938	311.1	3.43815
244.2	3.43593	209.6	3.4394	311.2	3.4382
244.4	3.43593	209.8	3.43942	311.4	3.43827
244.6	3.43596	209.9	3.43945	311.5	3.43829
244.8	3.43603	210.2	3.43943	311.8	3.43832
244.9	3.43609	210.4	3.43944	312	3.43829
245	3.43614	210.5	3.43946	312	3.43829
245.3	3.43616	210.8	3.43944	312.3	3.43827
245.4	3.43623	210.9	3.43942	312.4	3.43824
245.6	3.43632	211.1	3.43938	312.7	3.43824
245.9	3.43637	211.3	3.43933	312.9	3.43824
246	3.43637	211.5	3.43933	313	3.43827
246.3	3.4363	211.6	3.43933	313.3	3.43829
246.4	3.43612	211.9	3.43938	313.3	3.43834
246.5	3.43599	212	3.43943	313.6	3.43837
246.8	3.43594	212.2	3.43946	313.8	3.43837
247	3.43594	212.4	3.43946	314	3.4384
247.1	3.43597	212.6	3.43946	314.1	3.43848
247.3	3.43597	212.7	3.43945	314.4	3.4385
247.5	3.43598	212.9	3.4394	314.5	3.43856
247.7	3.436	213.2	3.43937	314.7	3.43864
247.8	3.43599	213.3	3.43936	314.8	3.43866
248	3.43594	213.5	3.43936	315.1	3.43867
248.3	3.43593	213.7	3.43938	315.2	3.43871
248.4	3.43592	213.9	3.43938	315.3	3.43873
248.5	3.43592	214.1	3.43936	315.6	3.43873
248.6	3.43594	214.2	3.43931	315.8	3.43875
249	3.43598	214.3	3.43927	315.9	3.43875
249.1	3.43607	214.6	3.43927	316.2	3.43873
249.4	3.4362	214.8	3.43928	316.3	3.43873
249.5	3.43627	214.9	3.43933	316.4	3.43874
249.7	3.43627	215.1	3.43937	316.7	3.43872
249.8	3.43626	215.4	3.4394	316.9	3.43871
250.1	3.43618	215.5	3.4394	317.2	3.43876
250.3	3.4361	215.6	3.43939	317.3	3.43876
250.4	3.43605	215.9	3.43937	317.4	3.43879
250.7	3.43605	216	3.43935	317.7	3.43887
250.8	3.43605	216.1	3.43935	317.8	3.43891
251.1	3.43613	216.4	3.43936	318	3.43893
251.2	3.43622	216.6	3.43938	318.2	3.43895
251.4	3.4363	216.7	3.43938	318.4	3.439
251.5	3.43636	216.9	3.43941	318.5	3.43905
251.8	3.43647	217.1	3.43938	318.8	3.4391
252	3.43669	217.2	3.43931	318.9	3.43915
252.1	3.43706	217.5	3.43929	319	3.43925
252.4	3.43724	217.6	3.4393	319.2	3.43938
252.5	3.43724	217.8	3.43926	319.5	3.43939
252.7	3.43724	218	3.43927	319.6	3.43939
252.9	3.43706	218.2	3.4393	319.9	3.43928
253.1	3.43693	218.3	3.43927	320	3.43913
253.2	3.43687	218.4	3.43924	320.2	3.43913
253.4	3.43687	218.7	3.43925	320.4	3.43913
253.5	3.43692	218.8	3.4393	320.6	3.43922
253.7	3.43697	218.9	3.43932	320.7	3.43929
253.8	3.43697	219.2	3.43933	321	3.43933
254.1	3.43692	219.3	3.43933	321.1	3.43933
254.2	3.43685	219.5	3.43928	321.3	3.43932
254.4	3.43681	219.8	3.43923	321.5	3.43931
254.5	3.43678	219.9	3.43923	321.7	3.4393
254.8	3.43682	220	3.43926	321.8	3.4393
254.9	3.43687	220.3	3.43926	322	3.43936
255	3.43693	220.4	3.43926	322.2	3.43948
255.3	3.43703	220.6	3.43926	322.3	3.43954
255.4	3.43703	220.8	3.4392	322.4	3.43954
255.6	3.43687	220.9	3.4392	322.6	3.43954
255.8	3.43671	221.2	3.4392	322.8	3.43951
256	3.43658	221.3	3.4392	322.9	3.43951
256.1	3.43658	221.5	3.43923	323.2	3.43953
256.2	3.43671	221.7	3.43928	323.3	3.43958
256.5	3.43684	221.8	3.43931	323.6	3.4396
256.6	3.43684	222	3.43931	323.7	3.43961
256.7	3.43678	222.3	3.43931	323.9	3.43964
257	3.43652	222.5	3.43929	324.2	3.43967
257.2	3.43611	222.6	3.43928	324.3	3.43975
257.3	3.43585	222.9	3.43928	324.4	3.4398
257.6	3.43567	223	3.43928	324.7	3.43984
257.7	3.43567	223.2	3.43932	324.8	3.43987
257.9	3.43584	223.4	3.43936	324.9	3.43993
258	3.43604	223.6	3.43936	325.2	3.44
258.3	3.43625	223.8	3.43939	325.4	3.44005
258.4	3.43632	223.9	3.43941	325.6	3.44005
258.7	3.43632	224.1	3.43939	325.8	3.44007
258.8	3.43636	224.4	3.43937	325.9	3.44007
259	3.43637	224.5	3.43937	326	3.44007
259.1	3.43639	224.7	3.43933	326.3	3.44007
259.4	3.43641	224.9	3.43928	326.4	3.44014
259.5	3.43644	225.1	3.43926	326.6	3.44025
259.6	3.43652	225.2	3.4392	326.9	3.44039
259.9	3.43665	225.4	3.43918	327	3.44048
260	3.43677	225.7	3.43915	327.1	3.44048
260.2	3.43684	225.8	3.43915	327.4	3.44047
260.4	3.43689	225.9	3.43918	327.6	3.44043
260.6	3.43689	226.2	3.43923	327.7	3.4404
260.7	3.4369	226.3	3.43929	327.9	3.4404
260.9	3.43694	226.5	3.43933	328.1	3.44047
261	3.43695	226.6	3.43933	328.3	3.4406
261.1	3.43701	226.8	3.43933	328.5	3.44076
261.4	3.43707	227	3.43932	328.6	3.44092
261.5	3.43707	227.1	3.43933	328.8	3.44098
261.6	3.43707	227.4	3.43931	329	3.44098
261.8	3.43712	227.5	3.43931	329.1	3.44093
262	3.43717	227.6	3.4393	329.2	3.44083
262.1	3.43723	228	3.43928	329.5	3.44073
262.3	3.43732	228.1	3.43926	329.6	3.44071
262.5	3.43741	228.2	3.43926	329.8	3.44071
262.6	3.4375	228.5	3.43925	329.9	3.44071
262.8	3.43754	228.6	3.43923	330.1	3.44081
262.9	3.43755	228.8	3.4392	330.3	3.44091
263.2	3.43758	228.9	3.43923	330.4	3.44098
263.3	3.43758	229.1	3.43922	330.5	3.44101
263.4	3.43755	229.2	3.43922	330.8	3.44103
263.6	3.43755	229.5	3.43927	330.9	3.44103
263.7	3.43753	229.6	3.43927	331.2	3.44104
263.9	3.43753	229.8	3.43925	331.3	3.44107
264.2	3.43758	230	3.43926	331.4	3.44109
264.3	3.43758	230.2	3.43929	331.7	3.44114
264.4	3.43755	230.3	3.43933	331.8	3.44121
264.7	3.43755	230.5	3.43941	331.9	3.44121
264.8	3.43753	230.7	3.43945	332.2	3.44124
265	3.4375	230.9	3.43945	332.3	3.44126
265.3	3.4375	231.1	3.43943	332.5	3.44129
265.5	3.4375	231.3	3.43941	332.8	3.4413
265.6	3.43745	231.4	3.43938	332.9	3.44132
265.7	3.43738	231.6	3.43936	333	3.44134
265.9	3.43731	231.8	3.43931	333.1	3.44137
266.1	3.43728	232	3.43928	333.4	3.44141
266.2	3.43728	232.1	3.43928	333.6	3.44149
266.5	3.43731	232.4	3.43931	333.8	3.44156
266.6	3.43735	232.6	3.43936	334	3.4416
266.8	3.43742	232.7	3.43936	334.1	3.44163
267.1	3.43751	233	3.43936	334.3	3.44168
267.2	3.43762	233.1	3.43936	334.6	3.44173
267.4	3.43765	233.2	3.43933	334.7	3.44177
267.5	3.43766	233.5	3.43931	334.9	3.44181
267.8	3.43766	233.7	3.43928	335	3.44187
267.9	3.43763	233.8	3.43928	335.3	3.4419
268.1	3.43763	233.9	3.43928	335.4	3.44191
268.4	3.43763	234.2	3.43926	335.5	3.44194
268.5	3.43763	234.4	3.43925	335.9	3.44195
268.6	3.43763	234.6	3.43925	336	3.44195
269	3.43766	234.8	3.43925	336.1	3.44204
269.1	3.43766	234.9	3.43926	336.2	3.44214
269.3	3.43768	235.3	3.43931	336.6	3.44224
269.4	3.43773	235.3	3.43936	336.6	3.44231
269.7	3.43776	235.5	3.43936	336.9	3.44236
269.8	3.43782	235.6	3.43934	337.1	3.44244
270	3.43783	235.9	3.43932	337.2	3.44249
270.1	3.43787	236	3.43931	337.4	3.44252
270.4	3.43791	236.3	3.4393	337.7	3.44252
270.6	3.43791	236.4	3.43933	337.8	3.44254
270.7	3.43791	236.5	3.43937	337.9	3.44257
271	3.43794	236.6	3.43943	338.1	3.44266
271.1	3.43798	237	3.43952	338.2	3.44284
271.2	3.43804	237.1	3.43953	338.3	3.44298
271.5	3.43809	237.2	3.43953	338.6	3.44311
271.7	3.43814	237.5	3.43951	338.8	3.44313
271.8	3.43818	237.6	3.43946	338.9	3.44315
272.1	3.43817	237.7	3.43944	339.2	3.44315
272.2	3.4382	237.9	3.43939	339.3	3.44307
272.5	3.43822	238.2	3.43934	339.4	3.44296
272.7	3.43827	238.3	3.43933	339.7	3.44295
272.8	3.43826	238.6	3.43933	339.8	3.44295
273	3.4381	238.7	3.43942	340	3.44309
273.2	3.43789	238.8	3.43955	340.2	3.44318
273.4	3.43772	239.1	3.43963	340.3	3.44318
273.5	3.43769	239.2	3.43964	340.5	3.44317
273.8	3.43771	239.3	3.43964	340.6	3.44307
273.9	3.43781	239.6	3.4396	340.9	3.44307
274	3.43791	239.7	3.43958	341	3.44309
274.3	3.43806	239.9	3.43951	341.2	3.44324
274.5	3.43824	240	3.43944	341.5	3.44347
274.6	3.43834	240.3	3.43937	341.6	3.44358
274.7	3.43834	240.4	3.43934	341.8	3.4436
275	3.43832	240.7	3.43934	341.9	3.44371
275.1	3.43834	240.8	3.43934	342.2	3.44371
275.4	3.43837	240.9	3.43937	342.3	3.44376
275.5	3.43839	241	3.43939	342.5	3.44383
275.6	3.43844	241.3	3.43939	342.8	3.44388
275.9	3.43847	241.4	3.43939	342.9	3.44396
276	3.4385	241.5	3.43938	343.1	3.44404
276.3	3.43858	241.8	3.43938	343.3	3.44415
276.5	3.43863	242	3.43938	343.4	3.44423
276.6	3.43867	242.1	3.43938	343.6	3.44423
276.7	3.43872	242.3	3.43938	343.7	3.44423
277	3.43867	242.5	3.4394	344	3.44417
277.1	3.43864	242.6	3.43943	344.1	3.44397
277.2	3.43859	242.9	3.43949	344.3	3.44376
277.4	3.43858	243	3.43952	344.5	3.44365
277.6	3.43858	243.2	3.43952	344.6	3.44365
277.8	3.43869	243.4	3.43951	344.8	3.44373
278	3.43884	243.6	3.43949	345	3.44387
278.2	3.43897	243.7	3.43943	345.2	3.44399
278.3	3.43907	243.9	3.43942	345.3	3.44412
278.5	3.43926	244	3.43942	345.4	3.44427
278.6	3.43929	244.2	3.43942	345.7	3.44438
278.8	3.43929	244.3	3.43944	345.9	3.44442
279.1	3.43926	244.6	3.43946	346	3.44442
279.2	3.43913	244.8	3.43947	346.3	3.44442
279.3	3.43913	245	3.4395	346.4	3.44442
279.6	3.4392	245.2	3.43952	346.5	3.44456
279.7	3.43945	245.3	3.43954	346.8	3.44483
279.9	3.43972	245.4	3.43954	346.9	3.44503
280	3.43981	245.7	3.43954	347	3.44506
280.3	3.43981	245.9	3.43954	347.3	3.44506
280.4	3.43974	246	3.43956	347.4	3.44492
280.5	3.43974	246.2	3.43957	347.5	3.44482
280.7	3.43961	246.3	3.43957	347.6	3.44468
280.9	3.43951	246.5	3.43957	347.9	3.44468
281	3.4392	246.8	3.43952	348	3.44471
281.3	3.43911	246.9	3.43951	348.1	3.44471
281.4	3.43911	247	3.43951	348.4	3.44482
281.6	3.43932	247.3	3.43951	348.5	3.44488
281.8	3.43952	247.4	3.43954	348.6	3.44498
282	3.43952	247.5	3.43954	348.9	3.44512
282.1	3.43956	247.8	3.43954	349.1	3.44523
282.4	3.43946	248	3.43954	349.2	3.44536
282.5	3.43945	248.1	3.43954	349.4	3.44546
282.7	3.43958	248.4	3.43954	349.6	3.44554
282.9	3.43971	248.5	3.43954	349.7	3.44558
283.1	3.43972	248.6	3.43952	350	3.44563
283.2	3.43972	248.9	3.43953	350.1	3.44569
283.5	3.43982	249.1	3.43953	350.3	3.44576
283.6	3.43986	249.2	3.43953	350.4	3.44576
283.8	3.43986	249.5	3.43953	350.7	3.44574
284	3.43997	249.6	3.43954	350.9	3.44566
284.1	3.43997	249.8	3.43956	351	3.44561
284.3	3.44	250.1	3.43961	351.3	3.44561
284.6	3.44	250.2	3.43966	351.4	3.44565
284.7	3.43999	250.4	3.43971	351.5	3.44574
284.8	3.43994	250.7	3.43974	351.8	3.44575
285.1	3.43989	250.8	3.43974	351.9	3.44576
285.3	3.43983	251	3.43971	352	3.44579
285.4	3.43983	251.2	3.43965	352.3	3.4458
285.7	3.44008	251.4	3.4396	352.5	3.44582
285.8	3.44008	251.5	3.4396	352.6	3.4459
285.9	3.44007	251.8	3.43963	352.7	3.4459
286.1	3.43999	252	3.43969	353	3.44589
286.4	3.43974	252.2	3.43974	353.1	3.44584
286.5	3.43974	252.4	3.43979	353.2	3.4458
286.7	3.4401	252.5	3.43981	353.5	3.4458
287	3.44026	252.7	3.43983	353.7	3.44589
287.2	3.44029	253	3.43983	353.8	3.446
287.4	3.44029	253.1	3.4398	354.1	3.44606
287.6	3.43997	253.4	3.43975	354.3	3.44606
287.7	3.43982	253.5	3.43969	354.4	3.44602
287.8	3.43982	253.6	3.43969	354.6	3.44597
288.1	3.43989	253.7	3.4397	354.7	3.44595
288.3	3.44	254	3.43972	354.9	3.44595
288.4	3.44022	254.2	3.43976	355.2	3.44602
288.7	3.44036	254.3	3.43976	355.3	3.44613
288.9	3.44045	254.6	3.43974	355.5	3.44623
289	3.44045	254.7	3.43974	355.7	3.44626
289.3	3.44046	254.8	3.43974	355.8	3.44626
289.4	3.4404	255.1	3.43976	355.9	3.44622
289.6	3.4404	255.3	3.43986	356.1	3.4462
289.8	3.44046	255.4	3.43991	356.3	3.44619
290	3.44058	255.7	3.43991	356.5	3.44619
290.1	3.44061	255.9	3.4399	356.6	3.44624
290.3	3.44061	256	3.43982	356.9	3.44627
290.5	3.44058	256.2	3.43976	357	3.4463
290.6	3.44044	256.4	3.43975	357.1	3.44633
290.8	3.44034	256.5	3.43975	357.6	3.44635
291.1	3.44032	256.8	3.43979	357.8	3.44637
291.2	3.44032	256.9	3.4398	357.9	3.44639
291.3	3.44041	257.1	3.4398	358.2	3.4464
291.5	3.44052	257.3	3.43984	358.3	3.44641
291.7	3.44058	257.5	3.43987	358.5	3.44644
291.8	3.44069	257.6	3.43986	358.7	3.44648
292.1	3.44082	257.9	3.4399	358.9	3.44652
292.2	3.44093	258	3.4399	359	3.44652
292.3	3.44094	258.2	3.43988	359.1	3.44651
292.6	3.44096	258.4	3.43983	359.4	3.44649
292.7	3.44096	258.5	3.43981	359.6	3.44645
292.8	3.44105	258.7	3.43981	359.8	3.44643
293.1	3.44123	258.9	3.43983	359.9	3.44643
293.2	3.44141	259	3.43987	360.1	3.44646
293.3	3.44149	259.2	3.43989	360.4	3.44647
293.6	3.44149	259.4	3.43994	360.5	3.44648
293.7	3.44148	259.5	3.43997	360.6	3.44648
293.8	3.44147	259.6	3.44002	360.9	3.44645
294	3.44147	260	3.44002	361	3.44644
294.3	3.44151	260.1	3.43998	361.1	3.44641
294.3	3.44159	260.2	3.43997	361.4	3.4464
294.5	3.44165	260.5	3.43994	361.5	3.4464
294.6	3.44165	260.6	3.43994	361.7	3.4464
294.9	3.44165	260.8	3.43997	361.9	3.44638
295	3.44162	260.9	3.44	362.1	3.44634
295.1	3.44162	261.1	3.44001	362.2	3.4463
295.4	3.44162	261.2	3.44001	362.5	3.4463
295.5	3.44165	261.4	3.44001	362.6	3.4463
295.6	3.44175	261.7	3.44002	362.7	3.44629
295.8	3.44191	261.8	3.44008	362.8	3.44626
296	3.44218	262	3.44011	363.1	3.4462
296.2	3.44246	262.3	3.44017	363.3	3.44612
296.3	3.44278	262.4	3.44017	363.4	3.4461
296.5	3.44305	262.6	3.44012	363.5	3.44607
296.7	3.44316	262.9	3.4401	363.8	3.44607
296.8	3.44316	262.9	3.4401	363.9	3.44609
297.1	3.44309	263.1	3.4401	364	3.44615
297.2	3.44293	263.3	3.44012	364.3	3.44624
297.4	3.4428	263.5	3.44014	364.5	3.4463
297.6	3.4427	263.6	3.44015	364.6	3.4463
297.8	3.44262	263.9	3.44015	364.9	3.44629
297.9	3.44261	264.1	3.44015	365	3.44628
298.2	3.44261	264.2	3.44015	365.3	3.44625
298.4	3.44269	264.5	3.44016	365.4	3.44625
298.5	3.44294	264.5	3.44016	365.6	3.4462
298.7	3.44323	264.7	3.44016	365.8	3.44616
298.9	3.4433	265	3.44018	365.9	3.44613
299	3.4433	265.1	3.44016	366.1	3.44613
299.3	3.44313	265.3	3.44016	366.3	3.44615
299.4	3.44298	265.6	3.44017	366.5	3.44617
299.5	3.44298	265.7	3.44017	366.6	3.44617
299.9	3.44303	265.8	3.44015	366.8	3.44617
300	3.44317	266	3.44016	367	3.44615
300.1	3.44322	266.2	3.44017	367.1	3.44616
300.4	3.44324	266.3	3.44018	367.4	3.44616
300.5	3.44324	266.6	3.44018	367.6	3.44618
300.7	3.44329	266.7	3.44018	367.7	3.44622
300.9	3.44327	266.9	3.44017	367.9	3.44628
301.1	3.44327	267	3.44014	368.1	3.44638
301.2	3.44319	267.2	3.44011	368.2	3.44647
301.5	3.44306	267.4	3.44009	368.5	3.4465
301.6	3.44304	267.6	3.44008	368.6	3.4465
301.8	3.44304	267.7	3.44008	368.7	3.44642
302	3.44307	267.8	3.44011	368.8	3.44632
302.3	3.44315	268.1	3.44016	369.1	3.4462
302.4	3.44322	268.3	3.44019	369.2	3.44608
302.5	3.44336	268.4	3.44021	369.4	3.44601
302.8	3.44352	268.6	3.44025	369.6	3.44598
302.9	3.44364	268.8	3.44027	369.8	3.44598
303.2	3.44372	268.9	3.44027	369.9	3.446
303.3	3.44377	269.2	3.4403	370	3.44601
303.4	3.4438	269.3	3.44032	370.3	3.44601
303.8	3.44382	269.5	3.44032	370.5	3.44603
303.9	3.44384	269.7	3.44032	370.7	3.44603
304.1	3.44389	269.8	3.44032	370.8	3.44602
304.1	3.44392	270.1	3.4403	371	3.44602
304.4	3.44399	270.3	3.4403	371.2	3.44602
304.5	3.44408	270.4	3.44033	371.5	3.44602
304.8	3.44422	270.5	3.44035	371.6	3.44605
305	3.4444	270.8	3.44039	371.8	3.4461
305.1	3.44455	270.9	3.44041	371.9	3.44615
305.4	3.44472	271	3.44044	372.2	3.44615
305.5	3.44481	271.3	3.44047	372.3	3.44615
305.6	3.44484	271.4	3.44051	372.5	3.44611
305.9	3.44484	271.5	3.44053	372.8	3.44603
306	3.44478	271.9	3.44053	372.9	3.44593
306.1	3.44478	272	3.44053	373.2	3.44583
306.4	3.44478	272.1	3.44055	373.4	3.44578
306.5	3.44492	272.4	3.44053	373.5	3.44578
306.7	3.4451	272.6	3.44053	373.7	3.4458
306.9	3.44523	272.7	3.44053	374	3.44585
307.1	3.44526	273	3.44053	374.1	3.44589
307.2	3.44529	273.1	3.44053	374.3	3.44589
307.3	3.44534	273.2	3.44053	374.6	3.44592
307.6	3.44539	273.4	3.44053	374.8	3.44595
307.7	3.44549	273.7	3.44055	374.9	3.44597
308	3.44556	273.8	3.44058	375.2	3.44597
308.1	3.44559	274.1	3.44058	375.3	3.446
308.2	3.44559	274.3	3.44062	375.4	3.446
308.3	3.44556	274.4	3.44065	375.7	3.446
308.6	3.44559	274.7	3.4407	375.9	3.44603
308.7	3.44564	274.8	3.44072	376	3.44607
308.8	3.44569	275	3.44072	376.2	3.4461
308.9	3.44577	275.1	3.44072	376.3	3.4461
309.2	3.44577	275.2	3.44067	376.5	3.4461
309.3	3.44578	275.5	3.44066	376.7	3.44607
309.4	3.44578	275.7	3.44066	376.9	3.44607
309.7	3.44582	276	3.44066	377	3.44608
309.8	3.44589	276.1	3.44068	377.3	3.4461
309.9	3.446	276.3	3.44068	377.4	3.44614
310.2	3.44607	276.6	3.44068	377.5	3.44616
310.3	3.4461	276.7	3.44068	377.8	3.44616
310.5	3.44612	276.8	3.44067	378	3.4462
310.7	3.44622	277.1	3.44067	378	3.44624
310.9	3.44635	277.2	3.44067	378.2	3.4463
311	3.44646	277.4	3.44067	378.5	3.44631
311.3	3.44656	277.5	3.44071	378.6	3.44631
311.5	3.44672	277.9	3.44072	378.8	3.44629
311.6	3.44688	278	3.44075	379	3.44623
311.7	3.44697	278.1	3.44076	379.2	3.4462
312	3.447	278.4	3.44078	379.3	3.44617
312.1	3.44701	278.5	3.44081	379.6	3.44617
312.3	3.44701	278.7	3.44085	379.7	3.44617
312.6	3.44701	278.9	3.44087	379.8	3.44615
312.7	3.44704	279.1	3.44093	380	3.44611
312.9	3.44707	279.3	3.44095	380.2	3.44611
313.2	3.44716	279.5	3.44097	380.4	3.44612
313.3	3.44731	279.7	3.44097	380.6	3.44617
313.4	3.44741	279.8	3.44094	380.7	3.44623
313.6	3.44749	280.1	3.44094	380.9	3.44625
313.8	3.44758	280.2	3.44094	381.1	3.44625
314	3.44774	280.3	3.44094	381.2	3.44625
314.2	3.44791	280.5	3.44096	381.3	3.44625
314.3	3.4481	280.7	3.44099	381.5	3.44625
314.6	3.44823	280.8	3.44099	381.7	3.44622
314.7	3.44834	281.1	3.44099	381.9	3.4462
315	3.4484	281.2	3.44101	381.9	3.44618
315.1	3.44846	281.4	3.44104	382.1	3.44618
315.3	3.44855	281.5	3.44109	382.3	3.44621
315.6	3.44864	281.8	3.44113	382.5	3.44623
315.7	3.44874	281.9	3.44118	382.6	3.44624
315.8	3.44881	282	3.44123	382.8	3.44624
316.1	3.44886	282.2	3.44127	383	3.44621
316.2	3.44889	282.4	3.44132	383.1	3.44619
316.3	3.44895	282.5	3.44134	383.3	3.44617
316.7	3.44902	282.6	3.44135	383.5	3.44617
316.8	3.44913	282.9	3.44135	383.7	3.4462
316.9	3.44923	283	3.4413	383.9	3.4462
317.1	3.4493	283.2	3.4413	384	3.4462
317.3	3.44937	283.3	3.4413	384.2	3.44621
317.4	3.44942	283.5	3.44131	384.3	3.4462
317.7	3.44947	283.7	3.44133	384.6	3.4462
317.9	3.44952	284	3.44133	384.7	3.44622
318	3.44961	284	3.44134	384.8	3.44624
318.3	3.44974	284.2	3.44134	385	3.44625
318.5	3.4499	284.3	3.44134	385.3	3.44625
318.6	3.45005	284.6	3.44137	385.5	3.44625
318.8	3.45014	284.7	3.44137	385.6	3.44625
318.9	3.45022	284.9	3.44136	385.9	3.44622
319.1	3.45028	285	3.44136	386	3.44617
319.4	3.45033	285.2	3.44138	386.1	3.44611
319.6	3.45041	285.4	3.44145	386.3	3.44606
319.9	3.45057	285.5	3.44156	386.5	3.44601
320	3.45073	285.6	3.44164	386.7	3.44597
320.1	3.45086	285.8	3.44164	387	3.44594
320.3	3.45093	285.9	3.44166	387.2	3.44594
320.5	3.45105	286.1	3.44166	387.3	3.44603
320.6	3.45116	286.3	3.44166	387.5	3.44616
320.9	3.45131	286.5	3.44166	387.7	3.44623
321.1	3.45144	286.7	3.44166	387.8	3.44623
321.2	3.45151	286.9	3.44166	388	3.44625
321.3	3.45156	287	3.44166	388.2	3.44625
321.6	3.45162	287.1	3.44169	388.4	3.44621
321.7	3.45167	287.4	3.44176	388.5	3.44621
321.8	3.45177	287.6	3.44184	388.8	3.44621
322.2	3.45187	287.8	3.44184	388.9	3.44621
322.3	3.45197	287.9	3.44184	389	3.44621
322.6	3.45202	288.1	3.44181	389.3	3.44625
322.7	3.45213	288.2	3.44175	389.4	3.4463
322.9	3.45225	288.5	3.44175	389.6	3.44635
323	3.45238	288.6	3.44175	389.8	3.44638
323.3	3.45245	288.8	3.44178	389.9	3.44638
323.4	3.45247	288.9	3.44183	390.1	3.44639
323.6	3.45258	289.2	3.44185	390.2	3.44642
323.9	3.45272	289.4	3.44185	390.5	3.44639
324	3.45292	289.6	3.44188	390.6	3.44639
324.1	3.45307	289.7	3.44188	390.8	3.44639
324.5	3.45319	289.9	3.44188	391	3.44638
324.6	3.4533	290	3.44193	391.2	3.44638
324.7	3.45349	290.3	3.44198	391.3	3.44639
325	3.45379	290.4	3.442	391.5	3.44644
325.1	3.45417	290.6	3.442	391.7	3.44654
325.3	3.45466	290.8	3.44198	391.8	3.44654
325.5	3.45466	291	3.44193	392	3.44655
325.7	3.45457	291.1	3.4419	392.3	3.44654
325.8	3.45436	291.3	3.4419	392.4	3.44649
326	3.45418	291.6	3.44194	392.6	3.44646
326.2	3.45398	291.7	3.44199	392.8	3.44645
326.3	3.454	291.8	3.44204	392.9	3.44643
326.6	3.45421	292.1	3.44204	393.1	3.4464
326.7	3.45445	292.3	3.44205	393.4	3.4464
326.9	3.45457	292.4	3.44205	393.5	3.44639
327.1	3.45491	292.7	3.44208	393.6	3.44638
327.2	3.45501	292.8	3.44208	393.9	3.44634
327.4	3.4551	293.1	3.44208	394	3.44632
327.7	3.45514	293.3	3.44208	394.1	3.44632
327.8	3.45533	293.4	3.44206	394.4	3.44629
327.9	3.45561	293.5	3.44206	394.5	3.44628
328.2	3.45581	293.8	3.44212	394.6	3.4463
328.3	3.45583	294	3.44222	394.8	3.4463
328.4	3.45597	294.2	3.44234	395	3.44628
328.6	3.45603	294.5	3.44236	395.1	3.44626
328.9	3.4562	294.6	3.44241	395.2	3.44621
329	3.45654	294.7	3.44244	395.4	3.44613
329.2	3.45661	295	3.44244	395.5	3.4461
329.4	3.45661	295.1	3.44245	395.7	3.4461
329.5	3.45652	295.3	3.44245	395.9	3.4461
329.6	3.45651	295.6	3.44245	396	3.44612
329.9	3.4564	295.7	3.44245	396.2	3.44612
330	3.45654	295.8	3.4425	396.3	3.44617
330.2	3.45669	296.2	3.44254	396.5	3.44623
330.5	3.45697	296.3	3.44259	396.7	3.44621
330.6	3.45721	296.3	3.44259	396.8	3.44618
330.7	3.45751	296.7	3.44259	397	3.44616
331	3.45766	296.8	3.4426	397.2	3.44604
331.6	3.4578	296.9	3.44262	397.4	3.44596
331.7	3.4579	297.2	3.44267	397.5	3.44593
331.9	3.45802	297.3	3.44274	397.8	3.44593
332	3.45813	297.5	3.44282	397.9	3.44593
332.3	3.45829	297.7	3.44287	398.1	3.44597
332.5	3.45831	297.9	3.44289	398.3	3.44598
332.6	3.45848	298	3.44289	398.4	3.44597
332.7	3.45866	298.3	3.44292	398.7	3.44595
333	3.4588	298.4	3.443	398.8	3.4459
333.2	3.45907	298.6	3.44308	399	3.44587
333.3	3.45907	298.8	3.44312	399.3	3.4458
333.6	3.45912	298.9	3.44312	399.5	3.4457
333.8	3.45912	299.2	3.44312	399.7	3.4456
333.9	3.45937	299.3	3.44312	399.9	3.44557
334	3.45969	299.4	3.4431	400.1	3.44556
334.3	3.45995	299.6	3.4431	400.3	3.44556
334.5	3.4601	299.9	3.44307	400.6	3.44556
334.6	3.46032	300	3.44306	400.7	3.44554
334.9	3.46043	300.1	3.44308	400.8	3.44553
335	3.4607	300.4	3.44314	401	3.44551
335.2	3.46101	300.5	3.44316	401.3	3.44549
335.4	3.46104	300.7	3.44323	401.4	3.44546
335.5	3.46111	301	3.44325	401.7	3.44538
335.8	3.4613	301.1	3.44325	401.8	3.44533
335.9	3.46148	301.2	3.4433	402	3.44533
336.1	3.46143	301.5	3.44332	402.1	3.44534
336.3	3.46174	301.6	3.44338	402.4	3.44537
336.4	3.46195	301.7	3.44343	402.5	3.44537
336.6	3.46193	301.9	3.44348	402.7	3.44534
336.8	3.46214	302.1	3.4435	403	3.44528
337	3.46226	302.3	3.44353	403.1	3.44528
337.1	3.46226	302.6	3.44355	403.3	3.44524
337.3	3.46222	302.7	3.44358	403.6	3.44522
337.4	3.46226	302.8	3.44361	403.7	3.44517
337.6	3.46237	303	3.44361	404	3.44522
337.8	3.46266	303.2	3.44363	404.1	3.44529
338	3.46306	303.3	3.44368	404.2	3.4454
338.1	3.46327	303.5	3.44371	404.3	3.4456
338.3	3.46327	303.7	3.44374	404.6	3.4456
338.5	3.46324	303.8	3.44375	404.8	3.44556
338.6	3.46325	304	3.44375	404.9	3.44549
338.8	3.46325	304.2	3.44377	405.2	3.44539
339	3.46359	304.3	3.4438	405.3	3.44535
339.2	3.46388	304.5	3.44382	405.5	3.44534
339.3	3.46414	304.8	3.44387	405.7	3.44531
339.5	3.46423	304.9	3.44395	405.9	3.44531
339.7	3.46428	305	3.44403	406	3.4453
339.8	3.46424	305.3	3.44407	406.1	3.4453
340.1	3.46427	305.4	3.44407	406.4	3.44523
340.2	3.46436	305.5	3.44408	406.5	3.44517
340.3	3.46444	305.7	3.44408	406.7	3.44512
340.6	3.46471	305.9	3.44408	406.9	3.44514
340.7	3.46504	306	3.4441	407	3.44514
340.8	3.46526	306.1	3.44414	407.2	3.44511
340.9	3.46542	306.4	3.44414	407.5	3.44517
341.2	3.46554	306.6	3.44414	407.6	3.44524
341.4	3.46563	306.8	3.44419	407.7	3.44523
341.5	3.46571	306.9	3.44424	408	3.44516
341.7	3.46591	307.1	3.44427	408.1	3.44515
341.9	3.46618	307.2	3.44427	408.2	3.44494
342	3.46642	307.5	3.44427	408.5	3.44472
342.2	3.46662	307.6	3.44426	408.6	3.44462
342.4	3.46681	307.8	3.44426	408.7	3.44462
342.5	3.46694	308.1	3.44428	409	3.44466
342.7	3.46706	308.1	3.44432	409.1	3.44469
342.9	3.46714	308.3	3.44438	409.2	3.44469
343	3.46722	308.6	3.44444	409.4	3.44465
343.3	3.46731	308.7	3.4445	409.6	3.4446
343.4	3.46749	308.9	3.44454	409.7	3.44454
343.6	3.46776	309.2	3.44456	409.9	3.44441
343.8	3.468	309.3	3.4446	410.1	3.44438
344	3.46812	309.4	3.44462	410.3	3.44433
344.2	3.46822	309.7	3.44465	410.6	3.44429
344.3	3.46835	309.8	3.44466	410.7	3.44438
344.5	3.46857	310.1	3.44468	410.9	3.44444
344.6	3.46878	310.3	3.44473	411.2	3.44441
344.8	3.46895	310.5	3.44477	411.3	3.44441
345.1	3.46906	310.6	3.4448	411.4	3.44434
345.3	3.46918	310.8	3.44483	411.6	3.44416
345.4	3.46931	311	3.44485	411.9	3.4441
345.6	3.46946	311.1	3.4449	412	3.44403
345.8	3.46961	311.3	3.44498	412.1	3.44405
345.9	3.46977	311.5	3.44506	412.4	3.44428
346.2	3.46991	311.7	3.44511	412.6	3.44437
346.3	3.47008	311.8	3.44516	412.9	3.44439
346.5	3.47028	312	3.44524	413	3.44439
346.8	3.47049	312.1	3.44534	413.1	3.44422
346.9	3.47067	312.4	3.44544	413.4	3.444
347	3.47084	312.5	3.44551	413.6	3.44379
347.2	3.47105	312.7	3.44559	413.8	3.44379
347.4	3.47128	312.8	3.44559	414	3.44374
347.5	3.4715	313	3.44557	414.2	3.44376
347.7	3.47167	313.1	3.44557	414.3	3.44376
347.8	3.47183	313.3	3.44557	414.4	3.44375
348.1	3.47202	313.5	3.44557	414.7	3.44354
348.2	3.47222	313.7	3.44564	414.9	3.4434
348.5	3.47244	313.7	3.44572	415	3.4434
348.6	3.47264	314.1	3.44577	415.3	3.4435
348.8	3.47285	314.2	3.44581	415.5	3.44363
349.1	3.47304	314.3	3.44584	415.7	3.44369
349.2	3.47322	314.4	3.44587	415.9	3.44369
349.3	3.47338	314.7	3.44591	416	3.44355
349.6	3.47357	314.8	3.44592	416.2	3.44352
349.7	3.47378	314.9	3.44595	416.5	3.44352
349.8	3.47401	315.2	3.44602	416.6	3.44361
350.1	3.47426	315.4	3.4461	416.7	3.44365
350.3	3.47452	315.5	3.44615	417	3.44365
350.5	3.47477	315.6	3.44617	417.1	3.4436
350.7	3.47493	315.9	3.44617	417.2	3.44344
350.8	3.47505	316	3.4462	417.3	3.44306
351.1	3.47511	316.1	3.4462	417.5	3.44268
351.2	3.47523	316.4	3.4462	417.6	3.4424
351.3	3.47541	316.6	3.4462	417.8	3.4424
351.6	3.47565	316.7	3.44618	418	3.44241
351.7	3.47587	317	3.44618	418.2	3.44253
351.9	3.47607	317.2	3.4462	418.3	3.44269
352	3.47624	317.5	3.44622	418.5	3.44278
352.3	3.47642	317.6	3.44627	418.7	3.44278
352.4	3.47662	317.8	3.44635	418.8	3.44276
352.5	3.47687	317.8	3.44643	419.1	3.44275
352.8	3.47716	318.2	3.44648	419.2	3.44272
352.9	3.47743	318.3	3.44648	419.3	3.44267
353.1	3.47764	318.5	3.44649	419.4	3.44267
353.2	3.47781	318.7	3.44651	419.7	3.44262
353.5	3.47798	318.9	3.44658	419.9	3.44253
353.6	3.4782	319	3.44674	420	3.44246
353.8	3.47847	319.3	3.44685	420.3	3.44239
354	3.47874	319.4	3.44694	420.4	3.44215
354.1	3.47898	319.6	3.44698	420.5	3.44194
354.4	3.47917	319.7	3.44703	420.8	3.44178
354.5	3.47933	319.9	3.44706	420.9	3.44178
354.6	3.4795	320.1	3.4471	421	3.44189
354.9	3.47965	320.2	3.4471	421.2	3.44196
355	3.47978	320.5	3.4471	421.5	3.44204
355.2	3.47992	320.7	3.44712	421.7	3.44161
355.3	3.48012	320.8	3.44712	421.8	3.4413
355.5	3.48043	321.1	3.44716	422	3.441
355.6	3.48079	321.2	3.4472	422.2	3.44084
355.8	3.48113	321.3	3.44723	422.3	3.44084
356.1	3.48144	321.5	3.44724	422.6	3.44089
356.2	3.48169	321.7	3.44728	422.7	3.44094
356.4	3.48198	321.8	3.44739	424.5	3.44094
356.6	3.48225	322.1	3.44757	424.6	3.44095
356.8	3.48258	322.2	3.44774	424.9	3.44095
356.9	3.4828	322.3	3.4478	425	3.4409
357.2	3.48293	322.6	3.4478	425.3	3.4409
357.3	3.48301	322.7	3.44776	425.4	3.4409
357.5	3.48314	322.9	3.44769	425.5	3.44081
357.7	3.48334	323	3.44769	425.6	3.44077
357.8	3.48345	323.1	3.44775	425.8	3.4407
358	3.48354	323.5	3.44792	425.9	3.44065
358.1	3.4836	323.6	3.44807	426.1	3.44057
358.4	3.48376	323.9	3.44818	426.3	3.44046
358.5	3.48408	324	3.44823	426.4	3.44029
358.8	3.4843	324.1	3.44833	426.4	3.44016
359	3.48439	324.3	3.44839	426.7	3.44005
359.1	3.48448	324.6	3.44839	426.9	3.44
359.4	3.48455	324.8	3.44832	426.9	3.43996
359.6	3.48474	324.8	3.44814	427.1	3.43985
359.6	3.48508	325	3.44794	427.2	3.4397
359.9	3.48534	325.2	3.44793	427.4	3.43957
360	3.48545	325.3	3.44793	427.5	3.4395
360.2	3.48552	325.5	3.44808	427.7	3.43948
360.5	3.48565	325.8	3.44835	427.8	3.43945
360.6	3.48585	325.9	3.44856	428	3.43941
360.7	3.48618	326	3.44863	428.3	3.43938
360.9	3.48644	326.3	3.44869	428.4	3.4393
361.1	3.48664	326.4	3.44878	428.6	3.43917
361.3	3.48687	326.6	3.44886	429	3.43904
361.5	3.48709	326.9	3.44896	429.2	3.43889
361.6	3.48728	326.9	3.44896	429.3	3.43865
361.8	3.48737	327.1	3.44896	429.7	3.4384
361.9	3.48742	327.3	3.44896	429.9	3.43826
362.2	3.48745	327.5	3.44899	430	3.43821
362.4	3.48753	327.6	3.44902	430.3	3.43814
362.5	3.48773	327.9	3.44909	430.5	3.43801
362.7	3.48805	328	3.44911	430.8	3.43788
362.9	3.48832	328.1	3.44914	430.8	3.43778
363.1	3.48853	328.3	3.4492	431	3.43773
363.4	3.48869	328.6	3.44929	431.1	3.43767
363.5	3.48883	328.7	3.44939	431.5	3.43757
363.7	3.48901	329	3.44943	431.6	3.43744
363.8	3.48915	329.1	3.44946	431.9	3.43733
364.1	3.48936	329.3	3.44951	432.1	3.43724
364.2	3.48953	329.6	3.44959	432.3	3.43719
364.4	3.48975	329.7	3.44963	432.4	3.43716
364.7	3.48997	329.8	3.44967	432.6	3.43712
364.8	3.49023	330	3.44972	432.8	3.43705
364.9	3.4905	330.3	3.44975	432.9	3.43696
365.2	3.49078	330.4	3.44986	433	3.43687
365.3	3.49099	330.6	3.45	433.2	3.43682
365.5	3.49113	330.7	3.4501	433.3	3.43676
365.7	3.49127	331	3.45017	433.4	3.43674
365.9	3.4914	331.1	3.45017	433.6	3.43669
366.1	3.49143	331.2	3.45019	433.7	3.4366
366.4	3.49149	331.5	3.45024	433.8	3.43651
366.5	3.49154	331.7	3.45022	434.1	3.43636
366.6	3.4917	331.8	3.45024	434.3	3.43616
366.9	3.4919	332.1	3.45031	434.3	3.43597
367	3.49218	332.2	3.45044	434.6	3.43587
367.2	3.49238	332.3	3.45057	434.8	3.43585
367.5	3.49255	332.6	3.45068	434.9	3.43583
367.6	3.49266	332.8	3.45073	435.1	3.43578
367.8	3.49288	332.9	3.45078	435.2	3.43575
368	3.4931	333.1	3.45082	435.4	3.43572
368.1	3.49322	333.3	3.45092	435.5	3.4357
368.4	3.49322	333.4	3.45097	435.7	3.43564
368.5	3.49326	333.7	3.45103	436	3.43543
368.7	3.49331	333.8	3.45106	436.1	3.43526
368.9	3.49344	334	3.45111	436.2	3.43521
369	3.49369	334.2	3.45119	436.4	3.43521
369.1	3.4939	334.3	3.45126	436.6	3.43526
369.4	3.49407	334.5	3.45129	436.7	3.43527
369.5	3.49417	334.7	3.45131	436.9	3.43527
369.7	3.49425	334.8	3.45141	437	3.43509
369.8	3.49431	335	3.45156	437.3	3.43491
370	3.49437	335.2	3.45168	437.4	3.43474
370.4	3.49442	335.3	3.45175	437.6	3.43463
370.5	3.49448	335.5	3.4518	437.8	3.43455
370.8	3.49458	335.7	3.45186	437.9	3.43455
370.9	3.49468	335.9	3.45194	438	3.43454
371.2	3.49477	336	3.45202	438.3	3.43453
371.3	3.49484	336.2	3.45215	438.5	3.43454
371.4	3.49489	336.3	3.45228	438.6	3.43454
371.8	3.49492	336.5	3.45242	438.7	3.43443
371.9	3.49495	336.6	3.4525	439	3.43432
372	3.49498	336.9	3.45253	439.1	3.43421
372.1	3.49498	337	3.45255	439.3	3.43421
372.3	3.49505	337.1	3.45255	439.4	3.43421
372.5	3.49513	337.4	3.45258	439.8	3.43432
372.6	3.49522	337.5	3.45265	439.9	3.43453
372.9	3.49526	337.6	3.45271	440.1	3.43475
373	3.49531	337.8	3.45272	440.3	3.43475
373.2	3.49537	338	3.45274	440.4	3.43472
373.3	3.49543	338.2	3.45275	440.7	3.43452
373.6	3.49547	338.2	3.45282	440.7	3.4342
373.7	3.49548	338.5	3.45295	440.9	3.43403
373.8	3.49553	338.6	3.45313	441	3.43392
374.1	3.49557	338.8	3.45327	441.3	3.43391
374.2	3.49561	339.1	3.45336	441.4	3.43391
374.5	3.49562	339.2	3.45343	441.6	3.43407
374.7	3.49565	339.3	3.45343	441.9	3.43425
374.8	3.49566	339.5	3.45345	442	3.43439
375	3.49569	339.7	3.45348	442.2	3.43439
375.2	3.49572	340	3.45348	442.6	3.43431
375.3	3.49574	340.2	3.45353	442.7	3.43417
375.5	3.49579	340.3	3.45363	442.8	3.43407
375.8	3.49582	340.6	3.45373	443	3.43404
375.9	3.49587	340.7	3.45381	443.3	3.43404
376	3.49589	340.9	3.45389	443.4	3.43419
376.1	3.49589	341.2	3.45394	443.5	3.43419
376.5	3.49589	341.3	3.45398	443.9	3.43417
376.6	3.49587	341.5	3.45406	444	3.43416
376.7	3.49584	341.7	3.45418	444.2	3.43408
377	3.49584	341.9	3.45423	444.5	3.43408
377.1	3.49587	342.1	3.45423	444.6	3.43415
377.3	3.49589	342.2	3.45423	444.8	3.43417
377.6	3.49596	342.5	3.45421	445	3.4342
377.7	3.49601	342.6	3.45421	445.2	3.43422
378	3.49606	342.8	3.4543	445.3	3.43425
378	3.49607	343.1	3.45443	445.5	3.43426
378.2	3.49607	343.2	3.45458	445.7	3.43426
378.5	3.49607	343.3	3.4547	445.7	3.43431
378.6	3.49607	343.7	3.45481	445.8	3.43431
378.8	3.49607	343.8	3.45492	445.9	3.43426
378.9	3.49607	344.1	3.45508	446.1	3.43422
379.1	3.49607	344.3	3.45522	446.2	3.43411
379.3	3.49607	344.4	3.45532	446.3	3.43392
379.4	3.49607	344.6	3.45535	446.5	3.43376
379.5	3.49604	344.8	3.4554	446.5	3.43373
379.9	3.49604	344.9	3.45547	446.6	3.43368
380	3.49604	345.2	3.45556	446.9	3.43365
380.2	3.49607	345.3	3.45564	447	3.43365
380.4	3.49607	345.6	3.45574	447.2	3.43368
380.5	3.49607	345.7	3.45584	447.4	3.43377
380.6	3.49604	345.8	3.45593	447.6	3.43385
380.9	3.49599	346	3.45602	447.8	3.4339
381	3.49591	346.2	3.45612	447.9	3.43395
381.1	3.49582	346.4	3.45626	448.2	3.43399
381.4	3.49574	346.5	3.45641	448.4	3.43404
381.5	3.49569	346.6	3.45652	448.6	3.43409
381.7	3.49566	346.9	3.45655	448.7	3.43418
381.9	3.49566	347	3.45658	449	3.43418
381.9	3.49566	347.2	3.45668	449.2	3.4341
382.3	3.49566	347.4	3.4568	449.3	3.43391
382.4	3.49571	347.5	3.45696	449.6	3.43384
382.6	3.49571	347.6	3.4571	449.8	3.43384
382.7	3.49569	347.9	3.4572	449.9	3.43391
382.9	3.49565	348	3.45729	450.2	3.43403
383.1	3.49556	348.1	3.45737	450.4	3.43403
383.2	3.49548	348.4	3.45748	450.5	3.43402
383.5	3.49541	348.5	3.45755	450.7	3.43399
383.6	3.49536	348.6	3.45763	450.9	3.43397
383.7	3.49534	348.9	3.45772	451	3.43394
384	3.49532	349	3.45782	451.2	3.43393
384.1	3.49528	349.2	3.45792	451.3	3.43393
384.3	3.49528	349.4	3.458	451.4	3.43395
384.6	3.49528	349.6	3.45808	451.7	3.43404
384.7	3.49531	349.7	3.45817	451.9	3.43414
384.8	3.49538	350	3.45828	452	3.43425
385.1	3.49543	350.1	3.45841	452.1	3.43434
385.3	3.49546	350.2	3.45854	452.3	3.43434
385.4	3.49547	350.4	3.45866	452.7	3.43438
385.6	3.4955	350.6	3.45876	452.8	3.43447
385.8	3.49552	350.7	3.45881	453	3.43448
385.9	3.4955	351	3.45889	453.3	3.43438
386.1	3.49552	351.2	3.45897	453.5	3.43438
386.3	3.49551	351.4	3.45908	453.6	3.43418
386.4	3.49549	351.5	3.45919	453.9	3.43398
386.7	3.49549	351.7	3.45929	454	3.43398
387	3.49553	351.8	3.45938	454.1	3.43396
387.1	3.49555	352.1	3.45948	454.3	3.43407
387.3	3.49563	352.2	3.45956	454.5	3.43407
387.5	3.49566	352.4	3.45963	454.7	3.43406
387.6	3.4957	352.6	3.45965	454.9	3.43397
387.8	3.4957	352.7	3.45971	455.2	3.43386
387.9	3.4957	352.8	3.45981	455.4	3.43381
388.2	3.49558	353	3.45994	455.8	3.43381
388.3	3.49558	353.3	3.46008	455.9	3.43381
388.4	3.49559	353.4	3.46019	456.1	3.4339
388.7	3.4955	353.5	3.46026	456.3	3.434
388.9	3.49557	353.8	3.46033	456.6	3.43416
389	3.49557	353.9	3.46043	456.7	3.43425
389.3	3.49543	354.1	3.46053	457	3.43428
389.4	3.49541	354.4	3.46062	457.1	3.43428
389.5	3.49538	354.5	3.46064	457.2	3.43415
389.8	3.49538	354.6	3.46073	457.4	3.43403
389.9	3.4954	354.9	3.46083	457.4	3.4339
390	3.4954	355.1	3.46094	457.6	3.43389
390.3	3.49535	355.3	3.46098	457.7	3.43389
390.4	3.4953	355.5	3.461	457.9	3.43398
390.7	3.49523	355.7	3.46104	458	3.43413
390.8	3.49518	355.9	3.46111	458.1	3.43413
390.9	3.49516	356.1	3.46123	458.3	3.43411
391.2	3.49516	356.3	3.46135	458.4	3.43411
391.3	3.49516	356.5	3.46149	458.5	3.43411
391.5	3.49512	356.6	3.46161	458.7	3.43404
391.6	3.49513	356.9	3.46174	458.8	3.43406
391.8	3.49513	357	3.46183	458.9	3.43406
392	3.4951	357.1	3.46193	459	3.43393
392.3	3.49512	357.4	3.46202	459.2	3.43393
392.4	3.49515	357.5	3.46214	459.3	3.43395
392.6	3.49515	357.6	3.46226	459.5	3.43401
392.8	3.49515	357.9	3.4624	459.7	3.43414
393	3.49516	358	3.46252	459.9	3.4342
393	3.49518	358.2	3.46264	460	3.43417
393.3	3.49522	358.5	3.46276	460.2	3.43417
393.5	3.49522	358.6	3.46289	460.5	3.43415
393.6	3.49517	358.7	3.46302	460.6	3.4341
393.9	3.49512	359	3.46312	460.7	3.43408
394	3.49506	359.2	3.46321	461	3.43403
394.1	3.49506	359.3	3.46333	461.1	3.43404
394.3	3.49515	359.6	3.46345	461.4	3.43401
394.5	3.49526	359.7	3.4636	461.5	3.43399
394.7	3.49528	359.8	3.46373	461.7	3.43397
394.8	3.49529	360	3.46389	461.8	3.43399
395.1	3.49525	360.3	3.46403	462.1	3.43399
395.3	3.49519	360.4	3.46414	462.3	3.43397
395.3	3.49519	360.5	3.46421	462.4	3.43393
395.6	3.49524	360.7	3.46426	462.7	3.43397
395.7	3.49529	360.8	3.46433	462.8	3.43397
395.9	3.49534	361	3.46441	463	3.43401
396.1	3.49535	361.2	3.46447	463.1	3.43407
396.3	3.49534	361.4	3.46452	463.4	3.43407
396.4	3.49534	361.5	3.46458	463.6	3.43405
396.7	3.49529	361.7	3.46469	463.7	3.43402
396.8	3.49523	361.8	3.46486	463.9	3.43402
396.9	3.49518	362	3.46504	464.2	3.43402
397	3.49512	362.2	3.46519	464.3	3.43404
397.3	3.49509	362.3	3.46527	464.5	3.4341
397.5	3.49509	362.5	3.46533	464.8	3.43408
397.7	3.49506	362.7	3.4654	464.9	3.43406
397.9	3.49511	362.9	3.46548	465.1	3.43401
398	3.49513	363	3.46557	465.5	3.43387
398.1	3.49516	363.2	3.46567	465.6	3.43384
398.3	3.49513	363.5	3.46575	465.8	3.43384
398.6	3.49511	363.7	3.46581	466.1	3.43385
398.8	3.49505	363.7	3.46583	466.3	3.43391
398.9	3.49502	364	3.46587	466.3	3.43397
399.2	3.495	364.2	3.46598	466.6	3.43404
399.3	3.49502	364.3	3.46608	466.7	3.43415
399.4	3.49503	364.6	3.46617	466.8	3.43445
399.7	3.49503	364.7	3.46621	466.9	3.43452
399.8	3.495	364.8	3.46627	467.2	3.43452
400	3.49499	365.1	3.46632	467.3	3.43432
400.1	3.49494	365.3	3.46642	467.5	3.43397
400.4	3.49487	365.4	3.46651	467.6	3.43391
400.5	3.49482	365.5	3.46661	467.7	3.43391
400.6	3.49481	365.7	3.46669	468	3.43397
400.9	3.49481	365.9	3.46677	468.1	3.43397
401	3.49491	366	3.46689	468.2	3.43397
401.2	3.49503	366.3	3.46703	468.4	3.43396
401.4	3.49516	366.4	3.46713	468.5	3.43396
401.5	3.49516	366.6	3.46718	468.6	3.43401
401.7	3.49516	366.7	3.46725	468.9	3.43414
402	3.4951	366.9	3.46734	469	3.43414
402.1	3.495	367	3.46747	469.2	3.43413
402.2	3.49493	367.3	3.46757	469.5	3.43416
402.5	3.49486	367.5	3.46766	469.7	3.43421
402.7	3.49482	367.6	3.46769	469.9	3.43415
402.8	3.49482	367.8	3.46773	470	3.43423
403	3.49484	367.9	3.46781	470.3	3.43436
403.2	3.49487	368.1	3.46793	470.5	3.43449
403.3	3.4949	368.2	3.46801	470.8	3.43453
403.7	3.4949	368.5	3.46809	470.9	3.43453
403.8	3.49478	368.7	3.46812	471	3.43435
404	3.4946	368.8	3.46818	471.3	3.43403
404.2	3.49442	369.1	3.46825	471.4	3.43386
404.4	3.49442	369.2	3.46834	471.5	3.43386
404.5	3.49444	369.4	3.46841	471.6	3.43387
404.9	3.49447	369.5	3.46849	471.8	3.43394
405	3.49453	369.8	3.46853	472	3.43394
405.1	3.49453	370	3.46858	472.2	3.43386
405.4	3.49449	370.1	3.46862	472.4	3.43373
405.5	3.49436	370.4	3.46865	472.6	3.43363
405.7	3.49426	370.6	3.46871	472.7	3.43363
405.8	3.49417	370.7	3.46873	473	3.43369
406.1	3.49417	370.9	3.46878	473.1	3.43382
406.2	3.49419	371.1	3.46881	473.3	3.43392
406.5	3.49419	371.2	3.46888	473.4	3.43392
406.6	3.49414	371.5	3.46896	473.6	3.43398
406.8	3.49409	371.7	3.46906	473.7	3.434
407	3.49406	371.8	3.46913	473.9	3.43398
407.2	3.49406	372	3.46918	474	3.434
407.3	3.49406	372.2	3.46923	474.3	3.43402
407.5	3.49408	372.4	3.46929	474.4	3.43405
407.7	3.49408	372.5	3.46938	474.5	3.43408
407.8	3.49404	372.7	3.46946	474.7	3.43415
408.1	3.49404	372.9	3.46953	474.8	3.43421
408.2	3.49406	373	3.46956	475	3.43422
408.3	3.49404	373.2	3.46961	475.2	3.43422
408.6	3.49385	373.4	3.4697	475.4	3.4341
408.7	3.49377	373.7	3.46978	475.5	3.43391
408.8	3.49369	373.8	3.46985	475.7	3.43373
408.9	3.49369	373.9	3.46988	475.9	3.43369
409.3	3.49368	374.1	3.46992	476	3.43369
409.4	3.49362	374.3	3.46992	476.3	3.43381
409.5	3.49338	374.4	3.46994	476.5	3.43392
409.8	3.49315	374.5	3.46997	476.7	3.43394
409.9	3.49315	374.8	3.47003	477	3.43399
410.1	3.49318	374.9	3.47008	477.1	3.43403
410.3	3.4933	375.2	3.47015	477.3	3.43403
410.4	3.49337	375.3	3.47015	477.5	3.4341
410.6	3.49337	375.5	3.47017	477.7	3.43414
410.9	3.49332	375.8	3.4702	477.8	3.43414
[truncated: 2,252 more rows]
