# Supplementary material for: Upcycling polyolefins to methane-free liquid fuel by a Ru1-ZrO2 catalyst
Source: Nat Commun. 2025 Mar 21;16:2800. doi: 10.1038/s41467-025-57998-x (PMC11928669; doi:10.1038/s41467-025-57998-x)
Supplement: Supplementary file 3 — Source Data [file 41467_2025_57998_MOESM3_ESM.zip › Source data/Figure 1.xlsx]

## Sheet: Sheet1
Fig 1.d								Fig 1.f
wavelength(nm)	Absorbance (a.u.)							Pressure	Relative amount of aromatics (%)
	1MPa	1.5MPa	2MPa	3MPa	4MPa			1	0.98033
190	0.308	0.246	0.118	0.152	0.176			1.5	0.92966
190.5	0.408	0.273	0.198	0.203	0.221			2	0.7213
191	0.465	0.359	0.224	0.244	0.325			3	0.62901
191.5	0.473	0.374	0.198	0.251	0.36			4	0.36426
192	0.519	0.393	0.245	0.276	0.369
192.5	0.623	0.453	0.324	0.348	0.439
193	0.609	0.43	0.309	0.336	0.443
193.5	0.617	0.47	0.319	0.371	0.474
194	0.641	0.469	0.317	0.353	0.464
194.5	0.679	0.497	0.332	0.391	0.483
195	0.7	0.51	0.357	0.413	0.499
195.5	0.741	0.545	0.375	0.419	0.531
196	0.766	0.574	0.397	0.45	0.567
196.5	0.802	0.579	0.398	0.452	0.58
197	0.797	0.575	0.401	0.443	0.572
197.5	0.808	0.59	0.403	0.454	0.559
198	0.824	0.581	0.401	0.457	0.564
198.5	0.808	0.576	0.385	0.441	0.545
199	0.821	0.585	0.399	0.431	0.552
199.5	0.818	0.586	0.39	0.429	0.544
200	0.804	0.577	0.389	0.422	0.525
200.5	0.789	0.566	0.381	0.409	0.513
201	0.775	0.547	0.366	0.405	0.487
201.5	0.754	0.535	0.358	0.382	0.47
202	0.73	0.52	0.34	0.37	0.454
202.5	0.7	0.495	0.332	0.349	0.423
203	0.677	0.477	0.315	0.335	0.399
203.5	0.643	0.45	0.298	0.311	0.375
204	0.604	0.43	0.279	0.287	0.348
204.5	0.573	0.407	0.263	0.275	0.32
205	0.54	0.381	0.249	0.256	0.295
205.5	0.507	0.364	0.231	0.238	0.272
206	0.485	0.345	0.219	0.227	0.262
206.5	0.461	0.328	0.209	0.214	0.24
207	0.439	0.313	0.199	0.2	0.223
207.5	0.422	0.301	0.189	0.19	0.209
208	0.399	0.289	0.18	0.177	0.197
208.5	0.391	0.279	0.173	0.173	0.186
209	0.379	0.273	0.169	0.167	0.18
209.5	0.372	0.268	0.165	0.162	0.174
210	0.367	0.267	0.163	0.16	0.168
210.5	0.363	0.261	0.161	0.157	0.162
211	0.359	0.26	0.156	0.155	0.159
211.5	0.359	0.261	0.16	0.153	0.158
212	0.358	0.259	0.16	0.152	0.155
212.5	0.359	0.262	0.161	0.154	0.155
213	0.363	0.262	0.162	0.154	0.152
213.5	0.363	0.264	0.162	0.154	0.15
214	0.367	0.268	0.163	0.155	0.151
214.5	0.372	0.274	0.167	0.155	0.152
215	0.375	0.273	0.166	0.154	0.149
215.5	0.378	0.276	0.168	0.156	0.146
216	0.383	0.28	0.171	0.157	0.147
216.5	0.39	0.284	0.174	0.158	0.147
217	0.393	0.287	0.175	0.157	0.146
217.5	0.398	0.289	0.178	0.159	0.145
218	0.4	0.294	0.178	0.159	0.142
218.5	0.406	0.296	0.18	0.16	0.142
219	0.408	0.3	0.183	0.16	0.143
219.5	0.411	0.301	0.183	0.159	0.14
220	0.419	0.305	0.184	0.16	0.14
220.5	0.422	0.309	0.186	0.16	0.137
221	0.425	0.313	0.189	0.162	0.138
221.5	0.431	0.315	0.19	0.161	0.134
222	0.436	0.319	0.193	0.162	0.134
222.5	0.441	0.322	0.193	0.161	0.13
223	0.442	0.326	0.195	0.158	0.129
223.5	0.448	0.33	0.197	0.159	0.126
224	0.452	0.333	0.198	0.156	0.122
224.5	0.457	0.336	0.199	0.154	0.118
225	0.46	0.341	0.2	0.155	0.115
225.5	0.466	0.342	0.201	0.154	0.112
226	0.474	0.349	0.204	0.154	0.111
226.5	0.478	0.351	0.204	0.153	0.107
227	0.487	0.358	0.208	0.153	0.105
227.5	0.493	0.361	0.209	0.151	0.101
228	0.499	0.366	0.21	0.15	0.099
228.5	0.502	0.368	0.21	0.148	0.095
229	0.505	0.369	0.209	0.145	0.091
229.5	0.51	0.37	0.209	0.143	0.088
230	0.511	0.373	0.209	0.142	0.086
230.5	0.516	0.372	0.208	0.139	0.083
231	0.516	0.371	0.206	0.136	0.081
231.5	0.516	0.37	0.204	0.131	0.078
232	0.511	0.364	0.199	0.128	0.072
232.5	0.508	0.361	0.195	0.123	0.072
233	0.504	0.356	0.192	0.119	0.068
233.5	0.5	0.351	0.188	0.117	0.066
234	0.492	0.344	0.181	0.113	0.063
234.5	0.485	0.336	0.175	0.107	0.061
235	0.476	0.326	0.17	0.105	0.059
235.5	0.461	0.313	0.162	0.097	0.054
236	0.444	0.298	0.154	0.092	0.054
236.5	0.424	0.283	0.145	0.086	0.052
237	0.403	0.266	0.134	0.08	0.049
237.5	0.379	0.25	0.125	0.075	0.046
238	0.355	0.231	0.114	0.068	0.043
238.5	0.332	0.215	0.106	0.064	0.041
239	0.307	0.197	0.097	0.059	0.039
239.5	0.283	0.181	0.088	0.054	0.036
240	0.261	0.166	0.079	0.05	0.036
240.5	0.238	0.152	0.072	0.048	0.033
241	0.218	0.138	0.066	0.044	0.032
241.5	0.196	0.126	0.059	0.042	0.03
242	0.178	0.116	0.056	0.04	0.029
242.5	0.161	0.106	0.051	0.038	0.027
243	0.146	0.097	0.048	0.036	0.027
243.5	0.132	0.091	0.046	0.035	0.028
244	0.121	0.084	0.043	0.032	0.027
244.5	0.112	0.08	0.043	0.032	0.027
245	0.105	0.079	0.041	0.032	0.027
245.5	0.1	0.076	0.04	0.031	0.027
246	0.097	0.074	0.04	0.032	0.028
246.5	0.093	0.074	0.039	0.032	0.028
247	0.092	0.073	0.04	0.033	0.029
247.5	0.091	0.074	0.04	0.033	0.029
248	0.091	0.074	0.041	0.034	0.029
248.5	0.092	0.075	0.041	0.035	0.028
249	0.093	0.077	0.042	0.035	0.029
249.5	0.093	0.077	0.043	0.035	0.029
250	0.096	0.079	0.044	0.036	0.028
250.5	0.097	0.08	0.045	0.037	0.028
251	0.097	0.081	0.044	0.035	0.026
251.5	0.099	0.082	0.045	0.036	0.026
252	0.101	0.083	0.046	0.036	0.024
252.5	0.101	0.084	0.045	0.035	0.024
253	0.102	0.084	0.046	0.034	0.022
253.5	0.104	0.085	0.046	0.033	0.021
254	0.105	0.085	0.046	0.033	0.02
254.5	0.105	0.086	0.046	0.032	0.02
255	0.106	0.087	0.046	0.032	0.019
255.5	0.107	0.087	0.047	0.033	0.02
256	0.108	0.087	0.046	0.032	0.019
256.5	0.11	0.09	0.048	0.034	0.02
257	0.11	0.089	0.047	0.033	0.019
257.5	0.111	0.09	0.047	0.032	0.019
258	0.112	0.091	0.047	0.032	0.02
258.5	0.112	0.09	0.048	0.032	0.019
259	0.114	0.092	0.049	0.033	0.02
259.5	0.113	0.091	0.047	0.032	0.019
260	0.114	0.091	0.047	0.032	0.02
260.5	0.115	0.092	0.048	0.032	0.019
261	0.116	0.092	0.048	0.033	0.019
261.5	0.117	0.092	0.049	0.032	0.02
262	0.117	0.092	0.047	0.033	0.021
262.5	0.117	0.092	0.048	0.032	0.02
263	0.118	0.091	0.048	0.033	0.021
263.5	0.117	0.092	0.048	0.032	0.021
264	0.117	0.09	0.046	0.031	0.021
264.5	0.116	0.091	0.047	0.033	0.022
265	0.115	0.089	0.046	0.032	0.021
265.5	0.114	0.088	0.045	0.031	0.021
266	0.113	0.087	0.045	0.032	0.022
266.5	0.112	0.087	0.044	0.032	0.023
267	0.11	0.084	0.044	0.033	0.023
267.5	0.109	0.084	0.043	0.032	0.023
268	0.107	0.081	0.042	0.031	0.023
268.5	0.106	0.081	0.042	0.031	0.023
269	0.106	0.081	0.042	0.032	0.025
269.5	0.104	0.079	0.041	0.031	0.024
270	0.10018	0.07788	0.04043	0.03163	0.02385
270.5	0.1002	0.07786	0.0405	0.03154	0.02392
271	0.10018	0.07779	0.04054	0.03143	0.02396
271.5	0.10011	0.07768	0.04056	0.03131	0.02398
272	0.1	0.07753	0.04055	0.03118	0.02398
272.5	0.09985	0.07735	0.04052	0.03103	0.02396
273	0.09966	0.07714	0.04046	0.03087	0.02391
273.5	0.09943	0.07689	0.04038	0.0307	0.02385
274	0.09916	0.07661	0.04027	0.03052	0.02377
274.5	0.09885	0.07629	0.04014	0.03032	0.02366
275	0.09851	0.07595	0.03999	0.03012	0.02354
275.5	0.09813	0.07557	0.03981	0.0299	0.0234
276	0.09772	0.07517	0.03962	0.02967	0.02324
276.5	0.09727	0.07474	0.0394	0.02943	0.02307
277	0.09679	0.07428	0.03917	0.02918	0.02288
277.5	0.09628	0.07379	0.03892	0.02893	0.02268
278	0.09574	0.07328	0.03864	0.02866	0.02246
278.5	0.09517	0.07275	0.03836	0.02838	0.02222
279	0.09457	0.07219	0.03805	0.02809	0.02198
279.5	0.09395	0.07162	0.03773	0.02779	0.02172
280	0.0933	0.07101	0.03739	0.02749	0.02144
280.5	0.09262	0.07039	0.03704	0.02717	0.02116
281	0.09192	0.06975	0.03667	0.02685	0.02087
281.5	0.09119	0.06909	0.03629	0.02652	0.02056
282	0.09045	0.06842	0.03589	0.02618	0.02024
282.5	0.08968	0.06772	0.03549	0.02583	0.01992
283	0.08889	0.06701	0.03507	0.02548	0.01958
283.5	0.08807	0.06629	0.03464	0.02512	0.01924
284	0.08725	0.06555	0.0342	0.02475	0.01889
284.5	0.0864	0.0648	0.03374	0.02437	0.01853
285	0.08553	0.06403	0.03328	0.02399	0.01816
285.5	0.08465	0.06325	0.03281	0.0236	0.01779
286	0.08375	0.06246	0.03233	0.02321	0.01741
286.5	0.08284	0.06166	0.03184	0.02281	0.01703
287	0.08191	0.06085	0.03135	0.02241	0.01664
287.5	0.08097	0.06003	0.03084	0.022	0.01625
288	0.08002	0.0592	0.03033	0.02159	0.01585
288.5	0.07905	0.05836	0.02982	0.02117	0.01545
289	0.07808	0.05752	0.0293	0.02075	0.01504
289.5	0.07709	0.05667	0.02877	0.02032	0.01463
290	0.0761	0.05582	0.02824	0.01989	0.01422
290.5	0.07509	0.05496	0.0277	0.01946	0.01381
291	0.07408	0.05409	0.02716	0.01902	0.01339
291.5	0.07306	0.05322	0.02661	0.01858	0.01298
292	0.07203	0.05235	0.02607	0.01814	0.01256
292.5	0.071	0.05148	0.02552	0.0177	0.01214
293	0.06996	0.0506	0.02496	0.01725	0.01172
293.5	0.06892	0.04972	0.02441	0.0168	0.0113
294	0.06788	0.04884	0.02385	0.01635	0.01089
294.5	0.06683	0.04797	0.0233	0.0159	0.01047
295	0.06577	0.04709	0.02274	0.01544	0.01005
295.5	0.06472	0.04621	0.02218	0.01499	0.00964
296	0.06366	0.04533	0.02163	0.01453	0.00923
296.5	0.06261	0.04446	0.02107	0.01408	0.00881
297	0.06155	0.04359	0.02051	0.01362	0.00841
297.5	0.06049	0.04272	0.01996	0.01317	0.008
298	0.05944	0.04186	0.01941	0.01271	0.0076
298.5	0.05838	0.04099	0.01885	0.01226	0.0072
299	0.05733	0.04014	0.01831	0.01181	0.0068
299.5	0.05628	0.03928	0.01776	0.01135	0.00641
300	0.05523	0.03844	0.01722	0.0109	0.00602
300.5	0.05419	0.0376	0.01667	0.01046	0.00564
301	0.05315	0.03676	0.01614	0.01	0.00526
301.5	0.05212	0.03593	0.0156	0.0096	0.00488
302	0.05109	0.03511	0.01508	0.00919	0.00451
302.5	0.05007	0.0343	0.01455	0.00874	0.00414
303	0.04905	0.03349	0.01403	0.00834	0.00378
303.5	0.04804	0.03269	0.01351	0.00793	0.00343
304	0.04704	0.0319	0.013	0.00744	0.00308
304.5	0.04604	0.03112	0.0125	0.00699	0.00274
305	0.04505	0.03034	0.012	0.00653	0.0024
305.5	0.04407	0.02958	0.0115	0.00615	0.00207
306	0.0431	0.02883	0.01102	0.00571	0.00174
306.5	0.04214	0.02808	0.01054	0.00533	0.00143
307	0.04119	0.02735	0.01006	0.00497	0.00111
307.5	0.04024	0.02662	0.00959	0.00454	0.000808267
308	0.03926	0.02589	0.00911	0.0042	0.000500696
308.5	0.03833	0.02517	0.00867	0.00386	0.000236518
309	0.03738	0.02446	0.00821	0.00353	-2.25239e-05
309.5	0.03643	0.02375	0.00776	0.00315	-0.000330454
310	0.03556	0.02313	0.00735	0.00284	-0.000563246
310.5	0.03466	0.02248	0.00688	0.00251	-0.00082509
311	0.03378	0.02188	0.00643	0.00218	-0.00111
311.5	0.03293	0.02128	0.00605	0.00188	-0.0013
312	0.03206	0.02068	0.00563	0.00158	-0.00152
312.5	0.03119	0.02005	0.00522	0.00126	-0.00177
313	0.03031	0.01946	0.00483	0.000993236	-0.00199
313.5	0.02947	0.01888	0.00442	0.000728899	-0.00221
314	0.02866	0.0183	0.00405	0.000466186	-0.00242
314.5	0.02788	0.01773	0.00371	0.000229391	-0.00258
315	0.02707	0.01716	0.00336	-6.79586e-06	-0.00277
315.5	0.02628	0.01666	0.00304	-0.000217056	-0.0029
316	0.0255	0.01612	0.00268	-0.000473246	-0.00301
316.5	0.02474	0.01558	0.00236	-0.000689626	-0.00316
317	0.02405	0.01513	0.00211	-0.000868797	-0.00329
317.5	0.02335	0.01463	0.00178	-0.00112	-0.00342
318	0.0227	0.01417	0.0015	-0.00127	-0.00359
318.5	0.02207	0.01374	0.00124	-0.00148	-0.00373
319	0.02145	0.0133	0.000925381	-0.00168	-0.00387
319.5	0.02088	0.0129	0.000680412	-0.00185	-0.00399
320	0.02026	0.01246	0.000404129	-0.00205	-0.00414
320.5	0.01971	0.01212	0.000183473	-0.0022	-0.00425
321	0.01914	0.01175	-0.000104821	-0.00241	-0.00437
321.5	0.0186	0.01137	-0.000358399	-0.00255	-0.00453
322	0.01804	0.01096	-0.000583611	-0.00273	-0.00465
322.5	0.01749	0.01059	-0.000827209	-0.00291	-0.00475
323	0.01704	0.01028	-0.000980061	-0.00308	-0.00481
323.5	0.01653	0.0099	-0.00125	-0.00321	-0.00495
324	0.01606	0.00954	-0.00146	-0.00332	-0.00506
324.5	0.01562	0.00924	-0.00162	-0.00348	-0.00512
325	0.01518	0.00892	-0.00178	-0.00363	-0.00517
325.5	0.01479	0.00862	-0.00195	-0.00375	-0.00524
326	0.01442	0.00836	-0.00207	-0.00385	-0.00527
326.5	0.01405	0.00814	-0.00222	-0.00392	-0.00529
327	0.01376	0.0079	-0.00233	-0.00402	-0.00533
327.5	0.01347	0.00769	-0.00243	-0.00406	-0.00533
328	0.0132	0.00754	-0.0025	-0.00416	-0.00534
328.5	0.01291	0.00735	-0.00258	-0.00421	-0.00536
329	0.0127	0.00716	-0.00264	-0.00426	-0.00535
329.5	0.01242	0.00704	-0.00273	-0.00427	-0.00538
330	0.01219	0.00687	-0.00283	-0.00433	-0.00538
330.5	0.01198	0.00669	-0.00292	-0.0044	-0.00542
331	0.01187	0.00664	-0.00292	-0.00439	-0.00534
331.5	0.0117	0.0065	-0.00294	-0.00435	-0.0053
332	0.01156	0.00642	-0.00295	-0.00438	-0.00525
332.5	0.01138	0.00634	-0.00303	-0.0044	-0.00526
333	0.01134	0.00624	-0.0031	-0.00439	-0.00527
333.5	0.01129	0.00619	-0.00308	-0.0044	-0.00523
334	0.01116	0.0061	-0.00314	-0.00434	-0.00522
334.5	0.01104	0.00597	-0.00318	-0.00434	-0.00526
335	0.01088	0.00585	-0.00324	-0.00429	-0.0053
335.5	0.01073	0.00574	-0.00329	-0.00427	-0.00534
336	0.01058	0.00563	-0.00334	-0.00432	-0.00538
336.5	0.01045	0.00552	-0.00339	-0.00446	-0.00542
337	0.01031	0.00542	-0.00343	-0.00442	-0.00547
337.5	0.01019	0.00532	-0.00348	-0.00448	-0.00552
338	0.01007	0.00522	-0.00352	-0.00447	-0.00557
338.5	0.00996	0.00513	-0.00356	-0.0046	-0.00562
339	0.00985	0.00504	-0.0036	-0.00458	-0.00568
339.5	0.00975	0.00495	-0.00364	-0.00471	-0.00573
340	0.00965	0.00486	-0.00367	-0.0047	-0.0058
340.5	0.00956	0.00478	-0.00371	-0.00475	-0.00586
341	0.00947	0.0047	-0.00374	-0.0048	-0.00592
341.5	0.00938	0.00462	-0.00378	-0.00479	-0.00599
342	0.0093	0.00454	-0.00381	-0.00478	-0.00606
342.5	0.00922	0.00446	-0.00385	-0.0048	-0.00614
343	0.00915	0.00439	-0.00388	-0.00483	-0.00622
343.5	0.00907	0.00432	-0.00391	-0.00486	-0.0063
344	0.009	0.00424	-0.00395	-0.00489	-0.00638
344.5	0.00893	0.00417	-0.00398	-0.00492	-0.00646
345	0.00887	0.0041	-0.00401	-0.00495	-0.00655
345.5	0.0088	0.00402	-0.00405	-0.00498	-0.00664
346	0.00873	0.00395	-0.00408	-0.00502	-0.00674
346.5	0.00867	0.00388	-0.00412	-0.00505	-0.00684
347	0.0086	0.00381	-0.00415	-0.00509	-0.00694
347.5	0.00854	0.00373	-0.00419	-0.00513	-0.00704
348	0.00847	0.00366	-0.00423	-0.00517	-0.00714
348.5	0.0084	0.00359	-0.00427	-0.00522	-0.00725
349	0.00834	0.00351	-0.00431	-0.00527	-0.00736
349.5	0.00827	0.00343	-0.00435	-0.00532	-0.00747
350	0.0082	0.00335	-0.0044	-0.00537	-0.00759
350.5	0.00812	0.00327	-0.00444	-0.00543	-0.0077
351	0.00805	0.00319	-0.00449	-0.00549	-0.00782
351.5	0.00797	0.00311	-0.00454	-0.00555	-0.00794
352	0.00789	0.00302	-0.00459	-0.00562	-0.00807
352.5	0.0078	0.00294	-0.00464	-0.00569	-0.00819
353	0.00771	0.00285	-0.0047	-0.00576	-0.00832
353.5	0.00762	0.00275	-0.00476	-0.00584	-0.00844
354	0.00752	0.00266	-0.00482	-0.00592	-0.00857
354.5	0.00742	0.00256	-0.00488	-0.006	-0.0087
355	0.00731	0.00246	-0.00495	-0.00609	-0.00883
355.5	0.00719	0.00235	-0.00501	-0.00618	-0.00897
356	0.00707	0.00224	-0.00508	-0.00628	-0.0091
356.5	0.00695	0.00213	-0.00516	-0.00638	-0.00923
357	0.00681	0.00202	-0.00523	-0.00649	-0.00937
357.5	0.00667	0.0019	-0.00531	-0.0066	-0.0095
358	0.00653	0.00178	-0.00539	-0.00672	-0.00963
358.5	0.00637	0.00165	-0.00548	-0.00684	-0.00977
359	0.00621	0.00152	-0.00557	-0.00697	-0.0099
359.5	0.00604	0.00138	-0.00566	-0.0071	-0.01003
360	0.00586	0.00124	-0.00576	-0.00724	-0.01017
360.5	0.00567	0.0011	-0.00585	-0.00738	-0.0103
361	0.00547	0.000948836	-0.00596	-0.00753	-0.01043
361.5	0.00526	0.000794915	-0.00606	-0.00769	-0.01055
362	0.00504	0.000636033	-0.00617	-0.00785	-0.01068
362.5	0.00481	0.000472064	-0.00629	-0.00802	-0.0108
363	0.00457	0.000302888	-0.0064	-0.00819	-0.01092
363.5	0.00432	0.000128386	-0.00652	-0.00837	-0.01104
364	0.00406	-5.15609e-05	-0.00665	-0.00856	-0.01116
364.5	0.00378	-0.000237068	-0.00678	-0.00875	-0.01127
365	0.00349	-0.000428248	-0.00691	-0.00895	-0.01138
365.5	0.00319	-0.000625213	-0.00704	-0.00916	-0.01148
366	0.00288	-0.000828073	-0.00718	-0.00937	-0.01158
366.5	0.00255	-0.00104	-0.00733	-0.0096	-0.01168
367	0.00221	-0.00125	-0.00748	-0.00983	-0.01177
367.5	0.00186	-0.00147	-0.00763	-0.01006	-0.01185
368	0.00149	-0.0017	-0.00779	-0.01031	-0.01193
368.5	0.0011	-0.00193	-0.00795	-0.01056	-0.01201
369	0.00070554	-0.00217	-0.00811	-0.01082	-0.01207
369.5	0.000290691	-0.00242	-0.00828	-0.01109	-0.01213
370	-0.000140141	-0.00268	-0.00846	-0.01137	-0.01219
370.5	-0.000587324	-0.00294	-0.00864	-0.01165	-0.01223
371	-0.00105	-0.0032	-0.00882	-0.01195	-0.01227
371.5	-0.00153	-0.00348	-0.00901	-0.01225	-0.0123
372	-0.00203	-0.00376	-0.0092	-0.01256	-0.01233
372.5	0.006	0.004	0.002	0.002	0.002
373	0.007	0.004	0.002	0.003	0.002
373.5	0.006	0.004	0.002	0.002	0.002
374	0.006	0.004	0.002	0.003	0.002
374.5	0.007	0.004	0.002	0.003	0.002
375	0.006	0.005	0.002	0.002	0.002
375.5	0.006	0.004	0.002	0.002	0.002
376	0.006	0.004	0.002	0.003	0.002
376.5	0.006	0.005	0.002	0.003	0.002
377	0.006	0.004	0.002	0.002	0.002
377.5	0.006	0.004	0.002	0.003	0.002
378	0.006	0.005	0.002	0.002	0.002
378.5	0.006	0.004	0.001	0.002	0.002
379	0.006	0.004	0.002	0.002	0.001
379.5	0.006	0.004	0.002	0.002	0.002
380	0.006	0.004	0.002	0.002	0.002
380.5	0.006	0.004	0.002	0.003	0.002
381	0.006	0.004	0.002	0.002	0.002
381.5	0.006	0.004	0.002	0.002	0.002
382	0.005	0.004	0.001	0.002	0.001
382.5	0.005	0.004	0.002	0.002	0.002
383	0.006	0.004	0.002	0.003	0.002
383.5	0.006	0.004	0.002	0.003	0.002
384	0.005	0.004	0.001	0.002	0.001
384.5	0.005	0.004	0.001	0.002	0.001
385	0.006	0.004	0.003	0.002	0.002
385.5	0.005	0.003	0.001	0.002	0.001
386	0.006	0.004	0.002	0.002	0.002
386.5	0.006	0.004	0.002	0.002	0.002
387	0.005	0.004	0.001	0.002	0.002
387.5	0.006	0.004	0.002	0.002	0.002
388	0.005	0.004	0.002	0.002	0.001
388.5	0.005	0.004	0.002	0.002	0.002
389	0.005	0.003	0.002	0.002	0.001
389.5	0.005	0.003	0.002	0.002	0.002
390	0.005	0.003	0.001	0.002	0.001
390.5	0.005	0.003	0.001	0.002	0.001
391	0.005	0.003	0.002	0.002	0.002
391.5	0.005	0.003	0.001	0.002	0.001
392	0.005	0.004	0.001	0.002	0.001
392.5	0.004	0.004	0.001	0.001	0.001
393	0.005	0.003	0.002	0.002	0.001
393.5	0.005	0.003	0.001	0.001	0.001
394	0.004	0.003	0.001	0.002	0.001
394.5	0.005	0.003	0.002	0.002	0.001
395	0.005	0.003	0.002	0.002	0.001
395.5	0.005	0.004	0.002	0.002	0.001
396	0.005	0.003	0.001	0.002	0.001
396.5	0.005	0.003	0.002	0.002	0.001
397	0.005	0.004	0.001	0.002	0.001
397.5	0.005	0.004	0.002	0.002	0.001
398	0.005	0.004	0.002	0.002	0.001
398.5	0.005	0.004	0.002	0.002	0.001
399	0.005	0.003	0.001	0.002	0.001
399.5	0.005	0.004	0.002	0.002	0.001
400	0.005	0.003	0.002	0.002	0.001
400.5	0.005	0.003	0.001	0.001	0.001
401	0.005	0.003	0.001	0.002	0.001
401.5	0.004	0.003	0.001	0.001	0
402	0.005	0.003	0.002	0.002	0.001
402.5	0.005	0.003	0.001	0.001	0.001
403	0.005	0.003	0.001	0.002	0.002
403.5	0.004	0.003	0.001	0.001	0.001
404	0.005	0.003	0.001	0.002	0.001
404.5	0.004	0.003	0.002	0.002	0.001
405	0.005	0.003	0.001	0.002	0.001
405.5	0.004	0.003	0.001	0.001	0.001
406	0.004	0.003	0.001	0.001	0.001
406.5	0.004	0.003	0.001	0.002	0.001
407	0.004	0.003	0.001	0.002	0.001
407.5	0.004	0.003	0.001	0.001	0.001
408	0.004	0.003	0.002	0.002	0.001
408.5	0.004	0.002	0.001	0.001	0.001
409	0.004	0.003	0.001	0.002	0.001
409.5	0.004	0.003	0.001	0.002	0.001
410	0.004	0.002	0.001	0.001	0.001
410.5	0.004	0.003	0.002	0.002	0.001
411	0.004	0.002	0.001	0.002	0.001
411.5	0.004	0.003	0.002	0.002	0.001
412	0.004	0.003	0.001	0.002	0.001
412.5	0.003	0.003	0.001	0.001	0.001
413	0.004	0.003	0.001	0.002	0.001
413.5	0.004	0.003	0.001	0.002	0.001
414	0.003	0.002	0.001	0.001	0
414.5	0.003	0.002	0.001	0.001	0.001
415	0.003	0.002	0.001	0.001	0.001
415.5	0.004	0.003	0.002	0.002	0.001
416	0.004	0.002	0.001	0.001	0.001
416.5	0.003	0.002	0	0	0
417	0.003	0.002	0.001	0.001	0
417.5	0.003	0.002	0	0.001	0
418	0.003	0.002	0.001	0.001	0
418.5	0.003	0.002	0.001	0.001	0
419	0.003	0.001	0	0.001	0
419.5	0.003	0.002	0	0	0
420	0.003	0.001	0	0	0
420.5	0.003	0.002	0.001	0.001	0
421	0.003	0.001	0.001	0.001	0
421.5	0.002	0.001	0	0	0
422	0.002	0.001	0	0	0
422.5	0.002	0.002	0.001	0.001	0
423	0.002	0.002	0.001	0.001	0
423.5	0.003	0.002	0.001	0.001	0
424	0.002	0.002	0	0.001	0
424.5	0.003	0.001	0	0	0
425	0.003	0.002	0.001	0.001	0
425.5	0.002	0.002	0	0.001	0
426	0.002	0.001	0	0.001	0
426.5	0.002	0.001	0	0	0
427	0.003	0.002	0	0	0
427.5	0.002	0.001	0	0	0
428	0.002	0.001	0	0	0
428.5	0.003	0.001	0	0	0
429	0.002	0.001	0	0	0
429.5	0.002	0.001	0	0	0
430	0.002	0.001	0	0.001	0
430.5	0.002	0.002	0.001	0.001	0
431	0.002	0.001	0	0.001	0
431.5	0.002	0.001	0.001	0.001	0
432	0.002	0.002	0	0.001	0
432.5	0.002	0.001	0	0	0
433	0.002	0.001	0	0	-0.001
433.5	0.002	0.002	0	0.001	0
434	0.002	0.001	0	0.001	0
434.5	0.002	0.001	0	0.001	0
435	0.002	0.001	0.001	0.001	0
435.5	0.002	0.001	0	0.001	0
436	0.002	0.001	0.001	0.001	0
436.5	0.002	0.001	0	0	0
437	0.002	0.001	0	0	0
437.5	0.002	0.002	0.001	0	0
438	0.002	0.001	0	0	-0.001
438.5	0.002	0.001	0.001	0.001	0
439	0.002	0.002	0	0	0
439.5	0.002	0.001	0	0	-0.001
440	0.002	0.001	0	0	-0.001
440.5	0.002	0.001	0	0	0
441	0.002	0.002	0	0.001	0
441.5	0.002	0.001	0.001	0	0
442	0.002	0.001	0	0.001	0
442.5	0.002	0.001	0	0	-0.001
443	0.002	0.001	0	0	0
443.5	0.002	0.001	0	0.001	0
444	0.002	0.001	0	0	0
444.5	0.002	0.001	0	0.001	-0.001
445	0.002	0.001	0	0	-0.001
445.5	0.002	0.001	0	0	-0.001
446	0.002	0.001	0	0.001	0
446.5	0.002	0.001	0	0	-0.001
447	0.002	0.001	0	0.001	-0.001
447.5	0.002	0.001	0	0	0
448	0.002	0.002	0	0.001	0
448.5	0.002	0.001	0	0	-0.001
449	0.002	0.001	0	0	-0.001
449.5	0.002	0.001	0	0	0
450	0.002	0.001	0	0	0
450.5	0.002	0.001	0	0	-0.001
451	0.002	0.001	0	0	0
451.5	0.002	0.001	0	0	0
452	0.002	0.001	0	0	-0.001
452.5	0.002	0.001	0.001	0.001	0
453	0.002	0.001	0	0	-0.001
453.5	0.002	0.001	0	0	0
454	0.002	0.001	0	0.001	-0.001
454.5	0.002	0.001	0	0	0
455	0.002	0.001	0	0	-0.001
455.5	0.001	0.001	0	0	0
456	0.001	0	0	0	0
456.5	0.002	0.001	0	0.001	0
457	0.001	0.001	0	0	-0.001
457.5	0.002	0.001	0	0.001	0
458	0.002	0.001	0	0.001	0
458.5	0.001	0.001	0	0	-0.001
459	0.001	0.001	0	0.001	0
459.5	0.001	0	0	0	-0.001
460	0.001	0.001	0	0	-0.001
460.5	0.001	0	0	0	-0.001
461	0.001	0.001	0	0	0
461.5	0.001	0.001	0	0.001	0
462	0.001	0.001	0	0	-0.001
462.5	0.001	0.001	0	0.001	0
463	0.001	0.001	0	0	0
463.5	0.001	0.001	0	0	-0.001
464	0.001	0.001	0	0	0
464.5	0.001	0.001	0	0	-0.001
465	0.001	0.001	0	0	-0.001
465.5	0.001	0	0	0	-0.001
466	0.001	0	0	0	-0.001
466.5	0.001	0.001	0	0	0
467	0.001	0	0	0	-0.001
467.5	0	0	0	0	-0.001
468	0.001	0	0	0	0
468.5	0.001	0	0	0	-0.001
469	0.001	0	0	0	-0.001
469.5	0.001	0	0	0	-0.001
470	0.001	0.001	0	0	-0.001
470.5	0.001	0	0	0	-0.001
471	0.001	0	-0.001	0	-0.001
471.5	0.001	0.001	0	0	-0.001
472	0.001	0	0	0	-0.001
472.5	0.001	0	0	0	-0.001
473	0.001	0.001	0	0	-0.001
473.5	0.001	0	0	0	0
474	0.002	0.001	0	0	-0.001
474.5	0.001	0	0	0	-0.001
475	0.001	0	0	0	-0.001
475.5	0.001	0	0	0	-0.001
476	0.001	0	0	0	-0.001
476.5	0.001	0	0	0	-0.001
477	0.001	0	0	0	-0.001
477.5	0.001	0	0	0	-0.001
478	0.001	0	0	0	-0.001
478.5	0.001	0	0	0	0
479	0.001	0	0	0	-0.001
479.5	0.001	0	0	0	-0.001
480	0.001	0	0	0	-0.001
480.5	0.001	0	0	0	-0.001
481	0.001	0	0	0	0
481.5	0.001	0	0	0	-0.001
482	0.001	0	0	0	0
482.5	0.001	0	0	0	-0.001
483	0.001	0	-0.001	0	-0.001
483.5	0.001	0	0	0	-0.001
484	0.001	0.001	0	0	-0.001
484.5	0.001	0.001	0	0	0
485	0.001	0	0	0	-0.001
485.5	0.001	0	0	0	-0.001
486	0.001	0	0	0	0
486.5	0.001	0.001	0	0	-0.001
487	0.001	0	0	0	-0.001
487.5	0.001	0	0	0	-0.001
488	0.001	0	-0.001	0	-0.001
488.5	0.001	0	0	0	-0.001
489	0.001	0	0	0	-0.001
489.5	0.001	0	0	0	-0.001
490	0.001	0.001	0	0	0
490.5	0.001	0	0	0	-0.001
491	0.001	0	0	0	-0.001
491.5	0.001	0	0	0	-0.001
492	0.001	0	0	0	-0.001
492.5	0.001	0	0	0	-0.001
493	0.001	0	0	0	-0.001
493.5	0.001	0	0	0	-0.001
494	0.001	0	0	0	-0.001
494.5	0.001	0.001	0	0	-0.001
495	0.001	0	0	0	-0.001
495.5	0.001	0.001	0	0	0
496	0.001	0	0	0	-0.001
496.5	0	0	0	0	-0.001
497	0.001	0.001	0	0	-0.001
497.5	0	0	0	0	-0.001
498	0	0	-0.001	0	-0.001
498.5	0.001	0	0	0	-0.001
499	0.001	0	0	0	-0.001
499.5	0.001	0.001	0	0	0
500	0	0	0	0	-0.001
500.5	0.001	0	0	0	-0.001
501	0	0	-0.001	0	-0.001
501.5	0.001	0	0	0	-0.001
502	0.001	0	0	0	-0.001
502.5	0.001	0	0	-0.001	-0.001
503	0.001	0	0	0	-0.001
503.5	0.001	0	0	0	-0.001
504	0.001	0	0	0	-0.001
504.5	0.001	0	-0.001	0	-0.001
505	0.001	0	0	0	-0.001
505.5	0	0	0	0	-0.001
506	0.001	0	0	0	-0.001
506.5	0.001	0	0	0	0
507	0.001	0	0	0	-0.001
507.5	0	0	0	0	-0.001
508	0.001	0.001	0	0	-0.001
508.5	0.001	0	0	0	-0.001
509	0.001	0	0	0	-0.001
509.5	0	0	0	0	-0.001
510	0.001	0	0	0	0
510.5	0	0	0	0	-0.001
511	0.001	0	0	0	-0.001
511.5	0.001	0	0	0	-0.001
512	0.001	0.001	0	0	0
512.5	0.001	0	0	0	0
513	0	0	0	0	-0.001
513.5	0	0	0	0	-0.001
514	0.001	0	0	0	-0.001
514.5	0.001	0	0	0	-0.001
515	0.001	0	0	0	-0.001
515.5	0	0	0	0	-0.001
516	0.001	0	0	0	-0.001
516.5	0	0	0	0	-0.001
517	0.001	0	0	0	0
517.5	0.001	0	0	0	-0.001
518	0	0	0	0	-0.001
518.5	0.001	0	0	0	-0.001
519	0.001	0	0	0	-0.001
519.5	0	0	-0.001	0	-0.001
520	0.001	0	0	0	-0.001
520.5	0	0	0	0	-0.001
521	0.001	0	0	0	-0.001
521.5	0	0	0	0	-0.001
522	0.001	0	0	0	-0.001
522.5	0	0	0	0	-0.001
523	0.001	0	0	0	-0.001
523.5	0	0	0	0	-0.001
524	0.001	0	0	0	0
524.5	0.001	0	0	0	-0.001
525	0.001	0	0	0	-0.001
525.5	0	0	-0.001	0	-0.001
526	0	0	-0.001	0	-0.001
526.5	0	0	-0.001	0	-0.001
527	0.001	0	0	0	-0.001
527.5	0.001	0	0	0	-0.001
528	0	0	-0.001	0	-0.001
528.5	0.001	0	-0.001	0	-0.001
529	0	0	-0.001	0	-0.001
529.5	0	0	0	0	-0.001
530	0.001	0	0	0	-0.001
530.5	0	0	0	0	-0.001
531	0	0	0	0	-0.001
531.5	0.001	0	-0.001	0	-0.001
532	0	0	0	0	-0.001
532.5	0.001	0	-0.001	0	-0.001
533	0	0	-0.001	0	-0.001
533.5	0.001	0	0	0	-0.001
534	0	0	-0.001	-0.001	-0.001
534.5	0.001	0	0	0	-0.001
535	0.001	0	0	0	-0.001
535.5	0.001	0	-0.001	0	-0.001
536	0	0	0	0	-0.001
536.5	0.001	0	0	0	-0.001
537	0.001	0	0	0	-0.001
537.5	0.001	0	0	0	0
538	0	0	0	0	-0.001
538.5	0	0	-0.001	0	-0.001
539	0	0	0	0	-0.001
539.5	0	0	0	0	-0.001
540	0.001	0	0	0	0
540.5	0	0	0	0	0
541	0.001	0	0	0	-0.001
541.5	0	0	0	0	0
542	0	0	0	0	-0.001
542.5	0.001	0	0	0	-0.001
543	0.001	0	0	0	-0.001
543.5	0	0	0	0	-0.001
544	0	0	0	0	-0.001
544.5	0	0	0	0	-0.001
545	0.001	0	0	0	-0.001
545.5	0.001	0	0	0	-0.001
546	0.001	0	0	0	-0.001
546.5	0.001	0	0	0	0
547	0	0	0	0	-0.001
547.5	0.001	0	0	0	-0.001
548	0	0	0	0	-0.001
548.5	0.001	0	0	0	-0.001
549	0	0	0	0	-0.001
549.5	0	0	0	0	-0.001
550	0.001	0	0	0	-0.001
550.5	0	0	0	0	-0.001
551	0	0	0	0	-0.001
551.5	0	0	0	0	-0.001
552	0.001	0	0	0	0
552.5	0	0	0	0	0
553	0.001	0	0	0	-0.001
553.5	0	0	0	0	-0.001
554	0.001	0	0	0	0
554.5	0	0	0	0	-0.001
555	0	0	0	0	-0.001
555.5	0	0	0	0	0
556	0	0	-0.001	0	-0.001
556.5	0	0	0	0	-0.001
557	0.001	0	0	0	0
557.5	0	0	0	0	-0.001
558	0	0	0	0	-0.001
558.5	0	0	0	0	-0.001
559	0	0	0	0	0
559.5	0.001	0	0	0	-0.001
560	0.001	0	0	0	-0.001
560.5	0	0	0	0	-0.001
561	0	0	0	0	-0.001
561.5	0.001	0	0	0	-0.001
562	0.001	0	0	0	-0.001
562.5	0.001	0	0	0	-0.001
563	0	0	0	0	0
563.5	0	0	0	0	-0.001
564	0.001	0	0	0	0
564.5	0.001	0	0	0	-0.001
565	0	0	0	0	-0.001
565.5	0	0	0	0	-0.001
566	0.001	0	0	0	-0.001
566.5	0.001	0	0	0	-0.001
567	0	0	0	0	-0.001
567.5	0.001	0	0	0	0
568	0	0	0	0	-0.001
568.5	0.001	0.001	0	0	0
569	0.001	0	0	0	0
569.5	0.001	0	0	0	-0.001
570	0	0	0	0	-0.001
570.5	0.001	0	0	0	-0.001
571	0.001	0	0	0	0
571.5	0	0	0	0	-0.001
572	0	0	0	0	-0.001
572.5	0	0	0	0	-0.001
573	0.001	0	0	0	-0.001
573.5	0.001	0	0	0	-0.001
574	0	0	0	0	0
574.5	0	0	0	0	-0.001
575	0	0	0	0	-0.001
575.5	0.001	0	0	0	0
576	0	0	0	0	-0.001
576.5	0.001	0	0	0	-0.001
577	0	0	0	0	-0.001
577.5	0.001	0	0	0	-0.001
578	0.001	0	0	0	-0.001
578.5	0	0	0	0	-0.001
579	0	0	0	0	-0.001
579.5	0	0	0	0	-0.001
580	0.001	0	0	0	-0.001
580.5	0	0	0	0	-0.001
581	0	0	0	0	-0.001
581.5	0	0	0	0	-0.001
582	0	0	0	0	-0.001
582.5	0	0	-0.001	0	-0.001
583	0	0	0	0	-0.001
583.5	0.001	0	0	0	0
584	0	0	0	0	-0.001
584.5	0	0	0	0	-0.001
585	0.001	0	0	0	-0.001
585.5	0	0	0	0	0
586	0	0	0	0	-0.001
586.5	0	0	0	0	-0.001
587	0	0	0	0	-0.001
587.5	0.001	0	-0.001	0	-0.001
588	0	0	0	0	-0.001
588.5	0	0	0	0	-0.001
589	0.001	0	0	0	-0.001
589.5	0	0	0	0	-0.001
590	0	0	-0.001	0	-0.001
590.5	0.001	0	0	0	-0.001
591	0.001	0	0	0	-0.001
591.5	0.001	0	0	0	0
592	0.001	0	0	0	0
592.5	0.001	0	0	0	0
593	0	0	0	0	-0.001
593.5	0.001	0	0	0	-0.001
594	0.001	0	0	0	-0.001
594.5	0	0	0	0	-0.001
595	0	0	0	0	-0.001
595.5	0	0	-0.001	0	-0.001
596	0	0	0	0	-0.001
596.5	0	0	0	0	-0.001
597	0	0	-0.001	0	-0.001
597.5	0	0	0	0	-0.001
598	0	0	0	0.001	-0.001
598.5	0	0	0	0	-0.001
599	0	0	0	0	-0.001
599.5	0	0	-0.001	0	-0.001
600	0.001	0	0	0	0
