# Supplementary material for: Upcycling polyolefins to methane-free liquid fuel by a Ru1-ZrO2 catalyst
Source: Nat Commun. 2025 Mar 21;16:2800. doi: 10.1038/s41467-025-57998-x (PMC11928669; doi:10.1038/s41467-025-57998-x)
Supplement: Supplementary file 3 — Source Data [file 41467_2025_57998_MOESM3_ESM.zip › Source data/Supplementary Figure 35.xlsx]

## Sheet: Sheet1
Pressure	Mass balance (%)
1 Mpa	90.2525
1.5 Mpa	89.8925
2 Mpa	99.5975
3 Mpa	104.53
4 Mpa	106.11
