# Supplementary material for: Upcycling polyolefins to methane-free liquid fuel by a Ru1-ZrO2 catalyst
Source: Nat Commun. 2025 Mar 21;16:2800. doi: 10.1038/s41467-025-57998-x (PMC11928669; doi:10.1038/s41467-025-57998-x)
Supplement: Supplementary file 3 — Source Data [file 41467_2025_57998_MOESM3_ESM.zip › Source data/Supplementary Figure 23.xlsx]

## Sheet: Sheet1
	Ru1-ZrO2		Ru1-ZrO_500
Temp.(℃）	MS-15		MS-15
116.102	5.24492e-11	119.004	1.39897e-10
115.886	5.22944e-11	119.004	1.37367e-10
115.886	5.21461e-11	118.789	1.35203e-10
115.994	5.20762e-11	118.682	1.32456e-10
116.102	5.24009e-11	118.682	1.30377e-10
116.102	5.28943e-11	118.467	1.28374e-10
116.317	5.31856e-11	118.467	1.25778e-10
116.531	5.35715e-11	118.359	1.24241e-10
116.746	5.39381e-11	118.359	1.22164e-10
116.962	5.44036e-11	118.144	1.20164e-10
117.069	5.47379e-11	118.251	1.181e-10
117.069	5.547e-11	118.251	1.17217e-10
117.606	5.58817e-11	118.144	1.14788e-10
117.929	5.61806e-11	118.251	1.13909e-10
118.037	5.65525e-11	117.929	1.12175e-10
118.467	5.70653e-11	118.144	1.115e-10
118.682	5.75136e-11	118.144	1.10728e-10
118.897	5.76985e-11	118.144	1.08721e-10
119.112	5.78296e-11	118.251	1.08392e-10
119.327	5.78167e-11	118.037	1.07114e-10
119.542	5.83101e-11	118.144	1.06347e-10
119.757	5.85649e-11	118.144	1.05715e-10
119.972	5.85316e-11	118.144	1.04607e-10
120.079	5.85638e-11	118.144	1.04581e-10
120.187	5.87337e-11	118.037	1.03582e-10
120.402	5.89541e-11	118.144	1.03176e-10
120.509	5.88562e-11	118.144	1.03042e-10
120.617	5.89584e-11	118.144	1.01997e-10
120.724	5.8924e-11	117.822	1.01913e-10
120.724	5.86015e-11	118.144	1.01234e-10
120.832	5.87122e-11	118.144	1.00863e-10
120.617	5.858e-11	118.251	1.00523e-10
120.724	5.85617e-11	118.144	9.94601e-11
120.832	5.85886e-11	118.037	9.93848e-11
120.724	5.84682e-11	118.144	9.88635e-11
120.724	5.81876e-11	118.144	9.90989e-11
120.617	5.83134e-11	118.144	9.837e-11
120.617	5.86219e-11	118.144	9.79852e-11
120.509	5.85155e-11	118.037	9.77293e-11
120.402	5.83908e-11	118.037	9.74713e-11
120.294	5.82069e-11	118.251	9.72768e-11
120.294	5.74587e-11	117.714	9.74068e-11
120.079	5.82779e-11	118.251	9.70456e-11
119.972	5.81693e-11	118.359	9.66103e-11
119.757	5.76318e-11	118.359	9.68855e-11
119.757	5.78952e-11	118.574	9.67414e-11
119.542	5.79253e-11	118.789	9.6478e-11
119.542	5.75802e-11	119.327	9.68973e-11
119.219	5.76963e-11	119.864	9.71284e-11
119.112	5.76974e-11	120.294	9.76638e-11
119.004	5.76619e-11	120.939	9.83948e-11
118.897	5.75318e-11	121.477	9.93246e-11
118.682	5.73975e-11	122.229	1.00091e-10
118.574	5.74555e-11	122.982	1.01168e-10
118.359	5.74641e-11	123.627	1.0214e-10
118.467	5.75802e-11	123.949	1.04027e-10
118.144	5.77092e-11	125.024	1.06077e-10
118.144	5.74555e-11	125.777	1.08298e-10
118.037	5.75641e-11	126.637	1.10192e-10
117.822	5.78715e-11	127.389	1.12537e-10
117.929	5.78285e-11	128.034	1.15247e-10
117.822	5.74469e-11	128.894	1.18107e-10
117.606	5.79446e-11	129.862	1.21203e-10
117.606	5.79102e-11	130.614	1.2498e-10
117.606	5.78124e-11	131.474	1.28599e-10
117.606	5.81016e-11	132.442	1.32279e-10
117.391	5.79543e-11	133.302	1.3696e-10
117.499	5.7907e-11	134.269	1.4118e-10
117.606	5.81629e-11	135.237	1.46655e-10
117.499	5.81897e-11	135.774	1.52062e-10
117.499	5.81994e-11	137.064	1.58342e-10
117.606	5.83338e-11	138.139	1.65237e-10
117.499	5.84886e-11	139.214	1.71519e-10
117.499	5.85961e-11	140.182	1.78662e-10
117.606	5.85488e-11	141.149	1.87145e-10
117.606	5.85714e-11	142.117	1.94626e-10
117.606	5.87358e-11	143.192	2.03209e-10
117.714	5.8279e-11	144.267	2.11891e-10
117.714	5.87434e-11	145.234	2.2049e-10
117.929	5.88455e-11	146.309	2.29982e-10
117.714	5.89519e-11	147.277	2.39395e-10
117.929	5.924e-11	148.244	2.49063e-10
118.144	5.8781e-11	148.782	2.5792e-10
118.144	5.91422e-11	149.75	2.68101e-10
118.144	5.94034e-11	151.147	2.76799e-10
118.251	5.95399e-11	152.114	2.86135e-10
118.359	5.9068e-11	153.19	2.95595e-10
118.359	5.93679e-11	154.48	3.07947e-10
118.467	5.97571e-11	155.447	3.16867e-10
118.574	5.96668e-11	156.307	3.26499e-10
118.467	5.96485e-11	157.275	3.35335e-10
118.467	5.98743e-11	158.242	3.43398e-10
118.574	5.99699e-11	158.78	3.5234e-10
118.682	5.99463e-11	160.177	3.60339e-10
118.359	5.99452e-11	161.145	3.6771e-10
118.682	6.03612e-11	162.22	3.74604e-10
118.682	6.04139e-11	163.08	3.81229e-10
118.682	6.0558e-11	163.94	3.87514e-10
118.789	6.06311e-11	165.015	3.92919e-10
118.897	6.04591e-11	165.875	3.9871e-10
118.897	6.09772e-11	166.305	4.03835e-10
118.789	6.11062e-11	167.81	4.07087e-10
118.789	6.12481e-11	168.67	4.11267e-10
118.682	6.17953e-11	169.637	4.14427e-10
118.789	6.13201e-11	170.497	4.1728e-10
118.789	6.15674e-11	171.465	4.19339e-10
118.682	6.15685e-11	172.325	4.21115e-10
118.789	6.15749e-11	173.292	4.22348e-10
118.789	6.20318e-11	173.83	4.23372e-10
118.682	6.21995e-11	175.227	4.23309e-10
118.682	6.18243e-11	176.195	4.238e-10
118.574	6.2064e-11	177.055	4.23165e-10
118.574	6.22575e-11	178.022	4.22684e-10
118.682	6.27101e-11	178.99	4.21182e-10
118.467	6.27918e-11	179.85	4.20081e-10
118.359	6.27359e-11	180.817	4.17861e-10
118.359	6.28456e-11	181.355	4.16688e-10
118.251	6.31068e-11	182.645	4.14285e-10
118.251	6.29316e-11	183.612	4.10806e-10
118.144	6.34357e-11	184.58	4.09219e-10
118.144	6.36067e-11	185.548	4.06538e-10
118.037	6.36271e-11	186.407	4.02968e-10
118.037	6.37142e-11	187.375	3.98909e-10
118.037	6.38765e-11	188.343	3.95722e-10
118.144	6.41141e-11	189.31	3.90749e-10
118.037	6.39722e-11	189.847	3.87724e-10
117.929	6.41743e-11	191.245	3.83839e-10
117.929	6.42603e-11	192.105	3.79137e-10
117.714	6.45591e-11	193.18	3.73868e-10
117.822	6.48472e-11	194.148	3.69433e-10
117.929	6.51138e-11	194.9	3.65978e-10
117.714	6.52116e-11	195.975	3.59957e-10
117.714	6.51912e-11	196.835	3.55438e-10
117.822	6.52611e-11	197.373	3.50296e-10
117.606	6.55191e-11	198.663	3.45504e-10
117.499	6.56416e-11	199.738	3.4042e-10
117.606	6.53869e-11	200.598	3.36144e-10
117.714	6.58652e-11	201.673	3.29944e-10
117.714	6.59244e-11	202.533	3.25469e-10
117.606	6.66586e-11	203.5	3.20973e-10
117.714	6.6406e-11	204.36	3.16141e-10
117.714	6.64855e-11	204.79	3.11138e-10
117.822	6.64339e-11	206.295	3.06669e-10
117.822	6.65489e-11	207.263	3.01829e-10
117.714	6.66629e-11	208.123	2.97225e-10
117.714	6.66489e-11	209.52	2.90852e-10
117.822	6.74369e-11	210.488	2.8656e-10
117.929	6.74229e-11	211.455	2.81791e-10
118.037	6.75025e-11	212.315	2.78429e-10
117.499	6.73799e-11	213.283	2.73984e-10
117.929	6.77454e-11	214.143	2.69412e-10
118.037	6.77669e-11	214.788	2.65884e-10
118.144	6.80604e-11	215.648	2.6215e-10
118.144	6.8241e-11	217.045	2.58348e-10
118.251	6.83463e-11	218.013	2.54349e-10
118.251	6.86936e-11	218.98	2.51537e-10
118.251	6.86721e-11	219.948	2.47609e-10
118.251	6.85796e-11	220.915	2.4473e-10
118.359	6.87129e-11	221.883	2.41458e-10
118.359	6.92816e-11	222.851	2.39334e-10
118.359	6.91193e-11	223.818	2.3593e-10
118.467	6.94063e-11	224.786	2.32836e-10
118.467	6.97105e-11	225.753	2.30884e-10
118.359	7.00545e-11	226.72	2.28281e-10
118.574	6.96202e-11	227.581	2.25357e-10
118.574	6.98051e-11	228.118	2.22538e-10
118.467	7.00921e-11	229.193	2.20087e-10
118.574	7.01986e-11	230.698	2.17636e-10
118.574	7.04232e-11	231.666	2.15787e-10
118.574	7.08855e-11	232.741	2.13277e-10
118.467	7.06888e-11	233.816	2.10337e-10
118.467	7.1208e-11	234.568	2.07906e-10
118.467	7.08382e-11	235.751	2.05804e-10
118.467	7.13768e-11	236.718	2.02943e-10
118.467	7.13123e-11	237.686	1.99748e-10
118.574	7.15638e-11	238.761	1.97181e-10
118.467	7.14391e-11	239.728	1.94499e-10
118.467	7.15982e-11	240.696	1.91258e-10
118.467	7.15799e-11	241.771	1.87934e-10
118.467	7.18702e-11	242.308	1.85606e-10
118.359	7.23195e-11	243.168	1.82184e-10
118.467	7.23056e-11	244.888	1.78932e-10
118.359	7.22937e-11	245.856	1.75634e-10
118.359	7.25399e-11	246.823	1.73191e-10
118.251	7.247e-11	247.791	1.69767e-10
118.251	7.23722e-11	248.973	1.66215e-10
118.251	7.30602e-11	249.941	1.63553e-10
118.251	7.3344e-11	251.231	1.60186e-10
118.251	7.35171e-11	252.091	1.5727e-10
118.144	7.33408e-11	253.166	1.53329e-10
118.251	7.34848e-11	254.026	1.50745e-10
118.144	7.32129e-11	255.208	1.47767e-10
118.144	7.33773e-11	255.638	1.45137e-10
118.144	7.36515e-11	256.713	1.42447e-10
118.037	7.43696e-11	258.111	1.40139e-10
117.929	7.37837e-11	259.401	1.37048e-10
118.037	7.41503e-11	260.476	1.34735e-10
118.037	7.3989e-11	261.443	1.33149e-10
117.929	7.44835e-11	262.519	1.30894e-10
117.929	7.42406e-11	263.594	1.28991e-10
117.929	7.45727e-11	264.561	1.26869e-10
117.822	7.49834e-11	265.529	1.24938e-10
117.822	7.51468e-11	266.604	1.24396e-10
117.929	7.48361e-11	267.679	1.22525e-10
117.606	7.50511e-11	268.646	1.21511e-10
117.822	7.52188e-11	269.614	1.20424e-10
117.822	7.5422e-11	270.044	1.1897e-10
117.929	7.54897e-11	271.334	1.18262e-10
117.929	7.52984e-11	272.839	1.17376e-10
117.929	7.57456e-11	273.914	1.16967e-10
117.822	7.57187e-11	274.989	1.16021e-10
117.822	7.5909e-11	275.956	1.14789e-10
117.822	7.57982e-11	277.031	1.14546e-10
117.822	7.6268e-11	278.106	1.13787e-10
118.037	7.66077e-11	279.074	1.1331e-10
117.929	7.66561e-11	280.149	1.13045e-10
117.929	7.65131e-11	281.116	1.12105e-10
117.929	7.63938e-11	282.084	1.11759e-10
117.606	7.68829e-11	283.159	1.11561e-10
118.037	7.64927e-11	284.126	1.11174e-10
118.037	7.65518e-11	284.556	1.10584e-10
118.037	7.70947e-11	285.846	1.10259e-10
118.037	7.75161e-11	287.459	1.09871e-10
118.037	7.72484e-11	288.426	1.09347e-10
118.037	7.74215e-11	289.501	1.08483e-10
117.929	7.74215e-11	290.576	1.08596e-10
117.929	7.76515e-11	291.544	1.08406e-10
118.037	7.75483e-11	292.511	1.07407e-10
118.144	7.80429e-11	293.586	1.07467e-10
118.144	7.80041e-11	294.661	1.06856e-10
118.144	7.75914e-11	295.629	1.0673e-10
118.144	7.81374e-11	296.704	1.06441e-10
118.251	7.793e-11	297.779	1.06331e-10
118.359	7.81278e-11	298.101	1.06142e-10
118.251	7.79052e-11	299.176	1.05889e-10
118.359	7.85492e-11	300.252	1.05281e-10
118.359	7.81331e-11	302.079	1.04925e-10
118.359	7.8619e-11	302.939	1.05029e-10
118.359	7.87695e-11	304.014	1.04765e-10
118.359	7.88717e-11	304.982	1.04604e-10
118.574	7.86298e-11	306.057	1.04412e-10
118.574	7.88115e-11	307.132	1.04049e-10
118.574	7.9034e-11	308.207	1.03489e-10
118.467	7.90953e-11	309.174	1.03188e-10
118.467	7.91738e-11	310.142	1.03223e-10
118.467	7.95339e-11	311.217	1.03122e-10
118.359	7.94576e-11	312.077	1.02759e-10
118.359	7.90878e-11	312.614	1.02704e-10
118.467	7.94597e-11	313.689	1.02487e-10
118.467	7.97833e-11	314.979	1.02388e-10
118.467	7.99875e-11	316.484	1.02114e-10
118.467	7.96693e-11	317.559	1.02037e-10
118.359	7.99123e-11	318.527	1.02028e-10
118.467	7.98069e-11	319.387	1.01254e-10
118.359	8.00101e-11	320.569	1.01267e-10
118.251	8.0382e-11	321.644	1.01356e-10
118.359	8.02767e-11	322.612	1.01157e-10
118.251	8.0209e-11	323.794	1.00799e-10
118.359	8.0381e-11	324.654	1.00543e-10
118.037	8.05067e-11	325.729	1.00385e-10
118.251	8.031e-11	326.482	1.00053e-10
118.037	8.04369e-11	327.234	1.0031e-10
118.251	8.11389e-11	328.309	9.99858e-11
118.144	8.06637e-11	329.922	9.99438e-11
118.359	8.08765e-11	331.104	9.99922e-11
118.144	8.12001e-11	331.964	9.9487e-11
118.144	8.08174e-11	333.147	9.93171e-11
118.144	8.10883e-11	334.007	9.94106e-11
118.144	8.12958e-11	335.19	9.92204e-11
118.251	8.12571e-11	336.372	9.87925e-11
118.144	8.14786e-11	337.232	9.9315e-11
118.037	8.15957e-11	338.522	9.79949e-11
118.037	8.18021e-11	339.382	9.84786e-11
117.499	8.12249e-11	340.35	9.83346e-11
117.929	8.16796e-11	340.672	9.80357e-11
117.929	8.14334e-11	341.747	9.80594e-11
117.929	8.13893e-11	342.93	9.76638e-11
117.929	8.20311e-11	344.65	9.76874e-11
117.929	8.17247e-11	345.725	9.76444e-11
117.929	8.17817e-11	346.692	9.72445e-11
118.037	8.22192e-11	347.767	9.74896e-11
117.929	8.22268e-11	348.95	9.69897e-11
117.929	8.21354e-11	349.81	9.7037e-11
117.929	8.20591e-11	350.885	9.68285e-11
117.929	8.25084e-11	351.745	9.63447e-11
117.929	8.24686e-11	352.927	9.62125e-11
118.037	8.28728e-11	354.002	9.61265e-11
117.822	8.23955e-11	354.647	9.6277e-11
117.929	8.28105e-11	355.185	9.55632e-11
117.929	8.25181e-11	356.26	9.56901e-11
118.037	8.25471e-11	357.657	9.51461e-11
117.929	8.29911e-11	359.162	9.50945e-11
118.037	8.32362e-11	360.237	9.48849e-11
117.929	8.29502e-11	361.312	9.52407e-11
118.037	8.34974e-11	362.28	9.47828e-11
118.037	8.32824e-11	363.355	9.44323e-11
118.037	8.32964e-11	364.322	9.46828e-11
118.037	8.33071e-11	365.397	9.42926e-11
118.037	8.31641e-11	366.472	9.41163e-11
118.037	8.31814e-11	367.44	9.37991e-11
118.144	8.34737e-11	368.407	9.36852e-11
118.037	8.3721e-11	369.267	9.36916e-11
118.144	8.34469e-11	369.697	9.35304e-11
118.144	8.36877e-11	370.88	9.33165e-11
118.037	8.37833e-11	372.062	9.30929e-11
118.144	8.43477e-11	373.675	9.32498e-11
118.251	8.38984e-11	374.75	9.28521e-11
118.144	8.39306e-11	375.825	9.26596e-11
118.251	8.3993e-11	376.793	9.28252e-11
118.251	8.41585e-11	377.868	9.2593e-11
118.251	8.40564e-11	378.835	9.27102e-11
118.251	8.43445e-11	379.803	9.2565e-11
118.359	8.43123e-11	380.878	9.22167e-11
118.251	8.42488e-11	381.845	9.17824e-11
118.251	8.42123e-11	382.705	9.15707e-11
118.144	8.45434e-11	383.243	9.16771e-11
118.359	8.45961e-11	384.21	9.15395e-11
118.144	8.43735e-11	385.285	9.11955e-11
118.251	8.46638e-11	386.898	9.11503e-11
118.359	8.4394e-11	388.08	9.10353e-11
118.359	8.44993e-11	389.263	9.07945e-11
118.359	8.47605e-11	390.338	9.07461e-11
118.359	8.49024e-11	391.305	9.05086e-11
118.359	8.47068e-11	392.38	9.03839e-11
118.144	8.48852e-11	393.455	8.99936e-11
118.359	8.4911e-11	394.423	9.02656e-11
118.359	8.49196e-11	395.39	8.95206e-11
118.251	8.51991e-11	396.25	9.00323e-11
117.391	8.54883e-11	397.218	8.97206e-11
117.822	2.33135e-11	397.54	8.94615e-11
		398.615	8.92143e-11
		400.013	8.90885e-11
		401.625	8.91154e-11
		402.7	8.86112e-11
		403.775	8.86606e-11
		404.85	8.85832e-11
		405.818	8.82865e-11
121.692	1.43322e-10	406.893	8.80393e-11
121.907	1.45753e-10	407.861	8.79458e-11
121.799	1.477e-10	408.935	8.79576e-11
121.584	1.49717e-10	409.903	8.77684e-11
121.584	1.5051e-10	410.87	8.79092e-11
121.477	1.51098e-10	411.731	8.74975e-11
121.477	1.51644e-10	412.161	8.69428e-11
121.154	1.52013e-10	413.343	8.7319e-11
121.047	1.52102e-10	414.633	8.68976e-11
120.832	1.52074e-10	416.353	8.69664e-11
120.724	1.5182e-10	417.428	8.63257e-11
120.617	1.51713e-10	418.288	8.67568e-11
120.294	1.51435e-10	419.471	8.62172e-11
120.187	1.50867e-10	420.546	8.62387e-11
119.972	1.4991e-10	421.621	8.63139e-11
119.864	1.4945e-10	422.696	8.64547e-11
119.649	1.48559e-10	423.556	8.59151e-11
119.542	1.47822e-10	424.631	8.56259e-11
119.327	1.47269e-10	425.598	8.53582e-11
119.219	1.46305e-10	425.813	8.56893e-11
119.112	1.47048e-10	426.888	8.52884e-11
119.004	1.45728e-10	428.178	8.48799e-11
118.897	1.46023e-10	429.468	8.49282e-11
118.682	1.45421e-10	430.973	8.48809e-11
118.574	1.45172e-10	432.048	8.47949e-11
118.682	1.44783e-10	433.231	8.48723e-11
118.467	1.43972e-10	434.198	8.44767e-11
118.359	1.44238e-10	435.273	8.43467e-11
118.359	1.4411e-10	436.241	8.44875e-11
118.251	1.4341e-10	437.208	8.40392e-11
118.251	1.44265e-10	438.283	8.39285e-11
118.251	1.43854e-10	439.143	8.36092e-11
118.251	1.43853e-10	440.003	8.3621e-11
118.251	1.43516e-10	440.326	8.36221e-11
118.251	1.43344e-10	441.508	8.35931e-11
118.144	1.42964e-10	442.906	8.33362e-11
118.144	1.43658e-10	444.196	8.33286e-11
118.144	1.43925e-10	445.808	8.31674e-11
118.251	1.43465e-10	446.776	8.31233e-11
118.251	1.44395e-10	447.851	8.3104e-11
118.251	1.44076e-10	448.818	8.31405e-11
118.251	1.43836e-10	449.894	8.27836e-11
118.251	1.4439e-10	450.969	8.2274e-11
118.251	1.4434e-10	451.936	8.26277e-11
118.359	1.44524e-10	453.011	8.24106e-11
118.251	1.44397e-10	453.764	8.22386e-11
118.251	1.43975e-10	454.409	8.20795e-11
118.251	1.4471e-10	455.161	8.22956e-11
118.251	1.44355e-10	456.236	8.24525e-11
118.251	1.44682e-10	457.526	8.21945e-11
118.359	1.44098e-10	459.354	8.18903e-11
118.251	1.44259e-10	460.321	8.1772e-11
118.251	1.44584e-10	461.396	8.19279e-11
118.359	1.44227e-10	462.471	8.16893e-11
118.251	1.45012e-10	463.546	8.14485e-11
118.251	1.44414e-10	464.514	8.16194e-11
118.251	1.44064e-10	465.696	8.16194e-11
118.359	1.44438e-10	466.556	8.17473e-11
117.822	1.44747e-10	467.524	8.14485e-11
117.929	1.44022e-10	468.384	8.17473e-11
118.037	1.44664e-10	468.599	8.1686e-11
118.682	1.44376e-10	469.781	8.16463e-11
118.789	1.45548e-10	470.964	8.16677e-11
119.219	1.46859e-10	472.254	8.17871e-11
119.649	1.49299e-10	474.081	8.14947e-11
120.294	1.50942e-10	475.049	8.14398e-11
120.939	1.54653e-10	476.124	8.13184e-11
121.584	1.58942e-10	477.091	8.15742e-11
122.229	1.62802e-10	478.166	8.14022e-11
122.982	1.67981e-10	479.241	8.15538e-11
123.734	1.72704e-10	480.101	8.16688e-11
124.379	1.78754e-10	481.284	8.15474e-11
125.239	1.84465e-10	482.144	8.15216e-11
125.454	1.90948e-10	482.897	8.1413e-11
126.529	1.97603e-10	483.219	8.1614e-11
127.389	2.05435e-10	484.401	8.16871e-11
128.142	2.13339e-10	485.584	8.12055e-11
128.894	2.216e-10	486.981	8.10045e-11
129.647	2.30587e-10	488.702	8.11603e-11
130.507	2.39667e-10	489.562	8.09733e-11
131.367	2.51083e-10	490.744	8.10238e-11
132.334	2.62497e-10	491.604	8.12399e-11
133.194	2.75002e-10	492.787	8.11109e-11
134.162	2.88524e-10	493.969	8.12023e-11
135.452	3.07943e-10	494.829	8.11926e-11
135.989	3.24744e-10	495.797	8.09851e-11
137.279	3.428e-10	496.872	8.10281e-11
138.354	3.61056e-10	497.302	8.07658e-11
139.322	3.81862e-10	497.947	8.08475e-11
140.289	4.03077e-10	499.022	8.06132e-11
141.364	4.25789e-10	500.312	8.11636e-11
142.224	4.50025e-10	501.709	8.07916e-11
143.299	4.74868e-10	503.322	8.08357e-11
144.374	5.06654e-10	504.182	8.07647e-11
145.019	5.1952e-10	505.257	8.08712e-11
145.342	5.33758e-10	506.439	8.0425e-11
145.772	5.47692e-10	507.407	8.0869e-11
146.309	5.60121e-10	508.482	8.05659e-11
146.847	5.72935e-10	509.449	8.05132e-11
147.277	5.88852e-10	510.417	8.06239e-11
147.815	6.03465e-10	511.169	8.01735e-11
148.244	6.19382e-10	511.492	7.99951e-11
148.674	6.34081e-10	512.459	8.05143e-11
149.105	6.44617e-10	513.749	8.02036e-11
149.75	6.61656e-10	515.039	8.03423e-11
150.072	6.75005e-10	516.652	8.01047e-11
150.609	6.94147e-10	517.942	8.01058e-11
150.825	7.05421e-10	519.017	8.03874e-11
151.577	7.22487e-10	519.877	8.0095e-11
151.899	7.37269e-10	521.059	8.00789e-11
152.437	7.52419e-10	522.135	8.02584e-11
152.867	7.66502e-10	523.102	7.98757e-11
152.867	7.86048e-10	524.069	7.95661e-11
153.834	7.99572e-10	524.929	7.95801e-11
154.264	8.14836e-10	525.682	7.97209e-11
154.695	8.28327e-10	526.112	7.95887e-11
155.125	8.46327e-10	527.295	7.94167e-11
155.125	8.59012e-10	528.477	7.9665e-11
156.092	8.77462e-10	529.445	7.9607e-11
156.522	8.90288e-10	531.595	7.93758e-11
156.952	9.07388e-10	532.455	7.91931e-11
157.49	9.16948e-10	533.53	7.93887e-11
157.49	9.38481e-10	534.605	7.9679e-11
158.457	9.50321e-10	535.68	7.94124e-11
158.78	9.64725e-10	536.647	7.94683e-11
159.317	9.79909e-10	537.615	7.94231e-11
159.64	9.9162e-10	538.582	7.9264e-11
159.747	1.00593e-09	539.335	7.94296e-11
160.715	1.08709e-09	539.657	7.92727e-11
161.575	1.12152e-09	540.625	7.95876e-11
162.542	1.14924e-09	541.7	7.92081e-11
163.51	1.17594e-09	542.882	7.89953e-11
164.37	1.204e-09	544.28	7.93834e-11
165.337	1.22499e-09	546	7.90469e-11
166.197	1.25153e-09	547.182	7.95027e-11
166.95	1.27673e-09	548.15	7.9593e-11
168.025	1.2989e-09	549.225	7.91308e-11
168.885	1.32258e-09	550.192	7.90415e-11
169.852	1.32628e-09	551.267	7.9178e-11
170.282	1.35568e-09	552.235	7.92372e-11
171.572	1.37263e-09	553.095	7.9435e-11
172.54	1.39112e-09	554.062	7.88975e-11
172.755	1.38842e-09	554.17	7.87846e-11
174.367	1.42739e-09	555.245	7.90329e-11
175.335	1.43008e-09	556.32	7.8833e-11
175.55	1.43999e-09	557.61	7.89157e-11
177.162	1.4494e-09	559.008	7.89383e-11
178.022	1.46486e-09	560.62	7.93597e-11
178.775	1.47123e-09	561.695	7.93382e-11
179.742	1.47896e-09	562.77	7.90695e-11
180.817	1.48552e-09	563.738	7.88824e-11
181.462	1.48769e-09	564.813	7.8762e-11
182.43	1.48938e-09	565.888	7.87685e-11
183.397	1.49105e-09	566.64	7.88932e-11
184.365	1.50399e-09	567.608	7.88663e-11
185.225	1.51138e-09	568.145	7.88233e-11
186.192	1.50264e-09	568.683	7.86234e-11
187.16	1.51423e-09	569.65	7.86825e-11
187.697	1.51641e-09	570.94	7.87921e-11
188.988	1.50903e-09	572.23	7.89469e-11
189.74	1.5097e-09	573.735	7.88383e-11
190.708	1.50819e-09	575.133	7.89201e-11
191.675	1.50937e-09	576.208	7.85943e-11
192.535	1.50198e-09	577.283	7.88319e-11
192.858	1.50718e-09	578.358	7.88717e-11
194.363	1.5008e-09	579.218	7.8647e-11
195.33	1.51273e-09	580.185	7.86793e-11
195.545	1.50365e-09	581.045	7.89448e-11
197.05	1.48753e-09	582.013	7.84696e-11
198.018	1.49173e-09	582.12	7.85771e-11
198.34	1.48065e-09	583.088	7.89706e-11
199.738	1.48383e-09	584.27	7.85739e-11
200.705	1.48266e-09	585.453	7.83621e-11
201.565	1.48165e-09	586.85	7.83138e-11
202.533	1.47039e-09	588.57	7.87749e-11
203.393	1.46669e-09	589.753	7.86427e-11
204.36	1.45276e-09	590.828	7.89663e-11
205.328	1.44789e-09	591.795	7.86502e-11
206.08	1.44587e-09	592.87	7.88201e-11
207.048	1.44334e-09	593.838	7.85352e-11
208.015	1.4494e-09	594.698	7.82976e-11
208.875	1.4321e-09	595.558	7.83933e-11
209.843	1.43899e-09	596.311	7.86448e-11
210.273	1.42336e-09	596.525	7.86986e-11
211.67	1.42554e-09	597.493	7.86696e-11
212.638	1.41547e-09	598.676	7.86771e-11
212.96	1.40858e-09	599.858	7.85836e-11
214.573	1.40942e-09	601.256	7.85556e-11
215.325	1.40186e-09	603.083	7.8704e-11
215.97	1.39598e-09	604.051	7.85277e-11
217.153	1.38052e-09	605.126	7.84664e-11
218.12	1.37718e-09	606.093	7.86524e-11
218.873	1.37482e-09	607.276	7.869e-11
219.948	1.37046e-09	608.136	7.86319e-11
221.023	1.36608e-09	609.103	7.8332e-11
221.775	1.35752e-09	609.856	7.84277e-11
222.743	1.35349e-09	610.608	7.83514e-11
223.71	1.35551e-09	610.823	7.826e-11
224.356	1.34441e-09	612.006	7.87244e-11
225.538	1.34324e-09	613.081	7.82708e-11
226.506	1.34056e-09	614.263	7.82579e-11
227.258	1.33434e-09	615.876	7.84707e-11
228.333	1.33199e-09	617.596	7.84535e-11
229.301	1.32509e-09	618.563	7.87083e-11
230.053	1.32594e-09	619.638	7.80772e-11
231.128	1.31872e-09	620.713	7.82417e-11
232.096	1.31939e-09	621.573	7.83267e-11
232.848	1.31502e-09	622.648	7.84567e-11
234.031	1.30746e-09	623.293	7.85384e-11
234.998	1.30258e-09	624.153	7.85309e-11
235.751	1.30377e-09	624.153	7.85588e-11
236.933	1.29588e-09	625.336	7.82783e-11
237.901	1.29537e-09	626.518	7.85954e-11
238.761	1.29436e-09	627.593	7.8389e-11
239.836	1.29352e-09	628.883	7.82922e-11
240.803	1.28982e-09	630.604	7.8432e-11
241.663	1.28193e-09	632.109	7.83051e-11
242.738	1.27774e-09	633.076	7.87814e-11
243.706	1.27807e-09	634.151	7.85685e-11
244.566	1.28127e-09	635.226	7.86932e-11
245.641	1.27774e-09	636.194	7.85675e-11
246.608	1.27338e-09	637.161	7.84083e-11
247.576	1.27706e-09	638.129	7.86072e-11
248.651	1.26681e-09	638.774	7.88158e-11
249.618	1.26094e-09	638.989	7.86083e-11
250.586	1.2549e-09	640.064	7.85664e-11
251.553	1.26446e-09	641.031	7.88093e-11
252.628	1.25473e-09	642.321	7.85782e-11
253.596	1.26833e-09	643.611	7.86427e-11
254.563	1.26312e-09	645.439	7.86793e-11
255.531	1.25153e-09	646.729	7.84331e-11
256.498	1.2438e-09	647.696	7.84804e-11
257.573	1.2527e-09	648.771	7.86363e-11
258.541	1.25388e-09	649.846	7.86416e-11
259.401	1.24716e-09	650.814	7.91673e-11
260.584	1.24062e-09	651.889	7.8533e-11
261.659	1.23759e-09	652.534	7.88771e-11
262.519	1.22852e-09	652.641	7.88813e-11
263.594	1.23356e-09	653.501	7.85954e-11
264.561	1.22079e-09	654.469	7.87427e-11
265.421	1.23389e-09	655.759	7.85879e-11
266.496	1.23187e-09	656.834	7.88835e-11
267.571	1.22969e-09	658.231	7.87674e-11
268.431	1.22499e-09	660.381	7.86846e-11
269.614	1.22399e-09	661.349	7.88448e-11
270.581	1.21307e-09	662.424	7.90082e-11
271.549	1.21844e-09	663.499	7.88168e-11
271.764	1.21089e-09	664.359	7.87459e-11
273.591	1.2097e-09	665.326	7.87061e-11
274.559	1.20064e-09	666.187	7.86717e-11
274.989	1.19929e-09	666.831	7.86696e-11
276.386	1.2035e-09	667.047	7.86588e-11
277.569	1.19828e-09	668.014	7.90813e-11
278.214	1.19275e-09	669.089	7.90759e-11
279.504	1.18787e-09	670.271	7.91458e-11
280.579	1.18719e-09	671.562	7.8776e-11
280.794	1.18367e-09	673.067	7.87609e-11
282.406	1.1835e-09	675.001	7.91469e-11
283.481	1.18098e-09	675.969	7.89351e-11
283.589	1.17695e-09	677.044	7.89437e-11
285.524	1.17175e-09	678.012	7.9063e-11
286.491	1.16368e-09	678.979	7.88405e-11
286.814	1.16839e-09	679.839	7.8547e-11
288.534	1.1625e-09	680.592	7.91103e-11
289.501	1.16334e-09	681.129	7.91952e-11
290.254	1.15646e-09	681.559	7.92458e-11
291.436	1.14958e-09	682.634	7.94876e-11
292.404	1.15461e-09	683.709	7.92501e-11
293.371	1.15848e-09	684.784	7.9464e-11
294.446	1.14688e-09	686.182	7.95135e-11
295.521	1.14369e-09	687.902	7.94113e-11
296.382	1.1541e-09	689.622	7.92447e-11
296.811	1.13915e-09	690.482	7.95177e-11
298.424	1.13731e-09	691.557	7.95038e-11
299.284	1.13915e-09	692.524	7.95199e-11
299.606	1.13597e-09	693.707	7.97628e-11
301.434	1.13665e-09	694.352	7.9708e-11
302.294	1.14117e-09	694.997	7.97973e-11
302.616	1.12606e-09	695.104	7.9722e-11
304.444	1.12707e-09	696.179	7.97414e-11
305.304	1.13143e-09	697.254	7.94371e-11
305.519	1.12522e-09	698.329	8.01047e-11
307.347	1.12808e-09	699.512	7.98553e-11
308.529	1.12471e-09	700.802	7.97768e-11
308.529	1.12203e-09	702.629	7.97854e-11
310.357	1.12019e-09	704.135	8.00982e-11
311.432	1.11984e-09	705.21	7.99133e-11
311.647	1.11514e-09	706.069	7.97113e-11
313.259	1.1195e-09	707.144	7.96962e-11
314.334	1.11984e-09	708.005	8.01993e-11
315.087	1.1195e-09	708.757	7.97553e-11
316.377	1.11581e-09	709.294	7.99305e-11
317.452	1.11028e-09	709.617	7.98574e-11
318.097	1.11564e-09	710.692	8.01359e-11
319.172	1.11128e-09	711.767	8.04229e-11
320.354	1.11128e-09	712.842	7.99488e-11
321.107	1.1232e-09	714.132	8.01348e-11
321.644	1.11733e-09	715.53	8.01853e-11
323.257	1.11497e-09	717.572	8.01552e-11
324.224	1.10775e-09	718.647	8.03326e-11
324.439	1.11262e-09	719.615	8.0037e-11
326.374	1.11733e-09	720.582	8.04584e-11
327.234	1.10876e-09	721.657	8.05089e-11
327.342	1.12086e-09	722.625	8.02659e-11
329.384	1.1148e-09	723.162	8.01638e-11
330.352	1.12287e-09	723.377	8.06078e-11
330.889	1.12018e-09	724.022	8.07443e-11
332.287	1.1232e-09	725.097	8.06024e-11
333.362	1.11817e-09	726.172	8.04842e-11
334.115	1.11514e-09	727.247	8.03885e-11
335.512	1.12152e-09	728.537	8.07164e-11
336.372	1.118e-09	730.042	8.05562e-11
337.232	1.12253e-09	732.085	8.06852e-11
337.769	1.10993e-09	733.052	8.06218e-11
339.382	1.11883e-09	734.02	8.09787e-11
340.457	1.11296e-09	735.095	8.12743e-11
340.565	1.11144e-09	735.955	8.10432e-11
342.392	1.11363e-09	736.707	8.09045e-11
343.467	1.10624e-09	737.245	8.07164e-11
343.36	1.1017e-09	737.352	8.10012e-11
345.295	1.10204e-09	738.32	8.0983e-11
346.37	1.08843e-09	739.395	8.12324e-11
346.8	1.08759e-09	740.47	8.09787e-11
348.412	1.08239e-09	741.545	8.1313e-11
349.487	1.07718e-09	742.835	8.11453e-11
350.025	1.07231e-09	744.555	8.15345e-11
351.422	1.06559e-09	746.383	8.15355e-11
352.39	1.06173e-09
353.25	1.05199e-09
353.895	1.03669e-09
355.4	1.03737e-09
356.152	1.02629e-09
357.12	1.01922e-09
358.41	1.01318e-09
359.27	1.00277e-09
359.592	9.91516e-10
361.312	9.83625e-10
362.28	9.88828e-10
362.387	9.68672e-10
364.215	9.65318e-10
365.29	9.54568e-10
365.29	9.49859e-10
367.225	9.49365e-10
368.192	9.38776e-10
368.192	9.25339e-10
370.235	9.19297e-10
371.202	9.10396e-10
371.418	9.05688e-10
373.89	8.36927e-10
374.32	8.36061e-10
374.428	8.32164e-10
374.642	8.27783e-10
375.825	8.28717e-10
376.363	8.24222e-10
376.793	8.19964e-10
376.685	8.19009e-10
377.115	8.12316e-10
378.298	8.10288e-10
378.728	8.04039e-10
379.158	8.02508e-10
379.158	7.97905e-10
379.588	7.92147e-10
380.77	7.90279e-10
381.308	7.8905e-10
381.63	7.83568e-10
381.2	7.7793e-10
382.06	7.74773e-10
383.135	7.70579e-10
383.673	7.68631e-10
384.103	7.64466e-10
383.565	7.58332e-10
384.963	7.53796e-10
385.608	7.52595e-10
386.038	7.47831e-10
386.36	7.44477e-10
385.93	7.39049e-10
387.65	7.36765e-10
388.08	7.31389e-10
388.51	7.28842e-10
388.94	7.19632e-10
388.403	7.15702e-10
390.123	7.1036e-10
390.445	7.0688e-10
390.983	7.03372e-10
391.413	7.02982e-10
390.983	6.96116e-10
392.488	6.86979e-10
392.918	6.83949e-10
393.348	6.81362e-10
393.778	6.75549e-10
393.455	6.69926e-10
395.068	6.66191e-10
395.498	6.63087e-10
395.928	6.56717e-10
396.143	6.50973e-10
395.82	6.47338e-10
397.325	6.41291e-10
397.863	6.3511e-10
398.4	6.29117e-10
398.723	6.27631e-10
398.293	6.2055e-10
399.905	6.16103e-10
400.335	6.11776e-10
400.765	6.04378e-10
400.98	5.98842e-10
400.873	5.97257e-10
402.27	5.90162e-10
402.808	5.85438e-10
403.238	5.78592e-10
403.345	5.75145e-10
403.238	5.70542e-10
404.743	5.62547e-10
405.28	5.57226e-10
405.603	5.51462e-10
405.818	5.48082e-10
405.71	5.40987e-10
407.215	5.3703e-10
407.753	5.31345e-10
408.183	5.26078e-10
408.183	5.20178e-10
408.291	5.13997e-10
409.688	5.08314e-10
410.118	5.022e-10
410.763	4.96979e-10
410.548	4.91201e-10
410.763	4.84637e-10
412.161	4.80909e-10
412.805	4.74418e-10
413.128	4.68358e-10
413.021	4.61102e-10
413.343	4.56243e-10
414.633	4.53307e-10
415.171	4.44929e-10
415.601	4.40971e-10
414.956	4.3651e-10
415.923	4.29885e-10
417.106	4.21461e-10
417.643	4.15326e-10
417.966	4.11638e-10
417.428	4.03964e-10
418.503	3.98637e-10
419.578	3.94161e-10
420.116	3.8651e-10
420.438	3.81269e-10
419.901	3.75793e-10
421.083	3.68792e-10
422.051	3.61744e-10
422.803	3.59077e-10
423.018	3.51122e-10
422.373	3.43858e-10
423.986	3.38598e-10
424.631	3.30676e-10
425.061	3.26727e-10
425.383	3.17596e-10
424.846	3.1771e-10
426.673	3.07154e-10
427.103	3.02867e-10
427.641	2.97983e-10
427.856	2.92306e-10
427.318	2.86736e-10
429.146	2.80561e-10
429.576	2.7602e-10
430.113	2.70308e-10
430.221	2.64658e-10
429.898	2.60942e-10
431.511	2.53861e-10
432.048	2.48668e-10
432.371	2.44126e-10
432.693	2.37729e-10
432.263	2.36386e-10
434.091	2.30009e-10
434.843	2.22357e-10
435.166	2.18359e-10
435.703	2.14623e-10
435.811	2.1039e-10
435.811	2.06265e-10
437.316	2.03685e-10
437.961	1.99123e-10
438.283	1.95509e-10
438.821	1.92901e-10
439.143	1.8916e-10
438.606	1.87634e-10
439.466	1.83724e-10
440.863	1.82965e-10
441.401	1.80949e-10
441.938	1.78235e-10
442.368	1.77335e-10
442.368	1.74055e-10
442.153	1.72779e-10
443.551	1.71214e-10
444.519	1.7075e-10
444.841	1.6946e-10
445.378	1.67075e-10
445.701	1.64601e-10
444.949	1.64522e-10
445.916	1.63755e-10
447.421	1.62479e-10
447.959	1.5998e-10
448.496	1.60235e-10
448.926	1.57117e-10
449.141	1.57394e-10
448.818	1.55573e-10
449.786	1.56539e-10
450.969	1.55162e-10
451.506	1.54121e-10
451.936	1.52811e-10
452.366	1.51944e-10
451.613	1.52031e-10
452.474	1.51736e-10
453.979	1.49962e-10
454.516	1.49216e-10
455.054	1.4884e-10
455.376	1.50272e-10
455.591	1.49391e-10
455.269	1.48222e-10
456.236	1.45602e-10
457.634	1.45226e-10
457.956	1.4632e-10
458.601	1.45145e-10
458.816	1.44802e-10
458.709	1.45225e-10
458.924	1.44164e-10
460.429	1.43425e-10
461.074	1.43961e-10
461.504	1.44271e-10
461.934	1.43136e-10
462.149	1.42578e-10
461.719	1.43478e-10
462.686	1.41255e-10
464.084	1.42699e-10
464.514	1.41536e-10
465.051	1.40086e-10
465.589	1.41422e-10
465.266	1.39501e-10
465.481	1.40744e-10
467.094	1.39386e-10
467.524	1.3895e-10
468.061	1.38957e-10
468.491	1.39051e-10
468.706	1.36511e-10
468.276	1.37392e-10
469.136	1.37707e-10
470.641	1.38701e-10
471.071	1.3852e-10
471.501	1.36263e-10
471.931	1.36504e-10
471.931	1.35382e-10
471.824	1.36988e-10
473.114	1.36551e-10
474.081	1.33918e-10
474.619	1.36027e-10
474.941	1.3471e-10
475.264	1.3371e-10
474.726	1.34314e-10
475.586	1.3416e-10
477.091	1.33568e-10
477.629	1.34751e-10
478.059	1.34126e-10
478.489	1.32756e-10
478.596	1.32735e-10
478.274	1.32937e-10
479.456	1.32098e-10
480.531	1.33494e-10
481.069	1.32971e-10
481.606	1.31633e-10
481.822	1.31708e-10
481.176	1.308e-10
481.929	1.30766e-10
483.649	1.30451e-10
484.079	1.30707e-10
484.616	1.29806e-10
485.046	1.30861e-10
485.154	1.3105e-10
484.832	1.30108e-10
485.799	1.29691e-10
487.197	1.29934e-10
487.627	1.29255e-10
488.057	1.2857e-10
488.487	1.28536e-10
487.734	1.29518e-10
488.379	1.28166e-10
490.099	1.2859e-10
490.744	1.28307e-10
491.174	1.28395e-10
491.604	1.28476e-10
491.819	1.2732e-10
491.282	1.27273e-10
492.249	1.27205e-10
493.754	1.2613e-10
494.184	1.26649e-10
494.614	1.27447e-10
495.044	1.26198e-10
494.399	1.25304e-10
495.044	1.25324e-10
496.764	1.2525e-10
497.194	1.25473e-10
497.624	1.25324e-10
498.054	1.24652e-10
498.377	1.24229e-10
497.947	1.25901e-10
498.699	1.25681e-10
500.312	1.24377e-10
500.742	1.23765e-10
501.279	1.23269e-10
501.602	1.23087e-10
501.387	1.23685e-10
501.387	1.22066e-10
502.784	1.22422e-10
503.752	1.22912e-10
504.289	1.22537e-10
504.719	1.21729e-10
504.827	1.21952e-10
504.289	1.22576e-10
505.149	1.20044e-10
506.977	1.2093e-10
507.299	1.20003e-10
507.837	1.20654e-10
508.159	1.19869e-10
507.944	1.21764e-10
507.944	1.2138e-10
509.127	1.20023e-10
510.309	1.19761e-10
510.847	1.19325e-10
511.169	1.19432e-10
511.492	1.19337e-10
510.847	1.1919e-10
511.707	1.1788e-10
513.534	1.19486e-10
513.857	1.18014e-10
514.287	1.18162e-10
514.717	1.18479e-10
514.609	1.179e-10
514.394	1.17631e-10
515.577	1.17067e-10
516.975	1.17086e-10
517.297	1.17578e-10
517.727	1.16416e-10
517.942	1.16032e-10
517.404	1.16348e-10
518.049	1.15965e-10
519.877	1.1708e-10
520.307	1.16093e-10
520.845	1.15682e-10
521.167	1.15757e-10
521.167	1.15521e-10
520.952	1.14971e-10
521.919	1.15415e-10
523.424	1.15442e-10
523.855	1.13721e-10
524.285	1.13808e-10
524.607	1.14756e-10
523.747	1.13815e-10
524.607	1.14145e-10
526.22	1.14265e-10
526.757	1.14555e-10
527.295	1.12908e-10
527.725	1.12612e-10
527.725	1.12975e-10
527.402	1.1225e-10
528.37	1.12223e-10
529.767	1.1266e-10
530.412	1.12008e-10
530.842	1.12075e-10
531.165	1.12183e-10
530.412	1.11914e-10
530.95	1.10758e-10
532.24	1.10986e-10
533.315	1.11618e-10
533.852	1.11275e-10
534.282	1.10603e-10
534.39	1.12378e-10
533.852	1.09669e-10
534.712	1.0961e-10
536.325	1.10636e-10
536.862	1.10282e-10
537.292	1.09253e-10
537.615	1.09885e-10
536.755	1.08225e-10
537.4	1.10954e-10
538.69	1.09065e-10
539.872	1.10094e-10
540.302	1.07386e-10
540.84	1.08642e-10
540.947	1.08171e-10
540.302	1.09529e-10
541.055	1.08312e-10
542.882	1.08406e-10
543.42	1.0795e-10
543.85	1.08206e-10
544.065	1.08091e-10
543.957	1.07299e-10
543.85	1.07016e-10
545.032	1.0676e-10
546.43	1.05034e-10
546.967	1.075e-10
547.29	1.05927e-10
547.505	1.06619e-10
546.752	1.06304e-10
547.612	1.07258e-10
549.332	1.06317e-10
549.87	1.0664e-10
550.407	1.05759e-10
550.837	1.05309e-10
550.407	1.0498e-10
550.407	1.05174e-10
551.375	1.06337e-10
552.987	1.05302e-10
553.417	1.05652e-10
553.847	1.03938e-10
554.062	1.0553e-10
553.095	1.06605e-10
554.062	1.05364e-10
555.783	1.04019e-10
556.428	1.05283e-10
556.857	1.03704e-10
557.288	1.03092e-10
557.18	1.03805e-10
556.857	1.03455e-10
557.825	1.03791e-10
559.438	1.04428e-10
559.867	1.04308e-10
560.298	1.03529e-10
560.513	1.03038e-10
559.76	1.03595e-10
560.405	1.03005e-10
561.91	1.02139e-10
562.878	1.03805e-10
563.415	1.02077e-10
563.738	1.02629e-10
563.738	1.01856e-10
563.308	1.03388e-10
564.168	1.02708e-10
565.888	1.01252e-10
566.318	1.033e-10
566.855	1.01883e-10
567.07	1.02648e-10
566.21	1.02139e-10
566.855	1.02474e-10
568.038	1.0295e-10
569.435	1.01546e-10
569.758	1.02246e-10
570.188	1.01674e-10
570.188	1.02077e-10
569.758	1.02858e-10
570.51	1.02125e-10
572.338	1.02326e-10
572.875	1.02017e-10
573.305	1.01971e-10
573.628	1.00632e-10
572.875	1.02319e-10
573.305	1.01399e-10
574.488	1.00868e-10
575.885	1.0103e-10
576.423	1.00311e-10
576.745	1.01715e-10
576.638	1.01218e-10
576.208	1.01802e-10
576.96	1.01688e-10
578.895	1.00694e-10
579.325	1.00653e-10
579.755	1.00196e-10
580.078	1.02037e-10
579.218	1.00606e-10
579.755	1.00223e-10
580.83	1.00525e-10
582.335	1.02978e-10
582.873	1.00101e-10
583.303	1.0138e-10
583.303	1.0154e-10
582.658	1.01742e-10
583.41	1.00223e-10
585.345	1.01372e-10
585.883	1.0107e-10
586.313	1.00478e-10
586.635	1.02178e-10
586.205	1.0103e-10
586.205	1.01298e-10
587.173	1.01305e-10
588.785	1.01788e-10
589.323	1.01527e-10
589.645	1.01755e-10
589.86	1.01238e-10
589.108	1.01015e-10
589.753	1.01621e-10
591.258	1.0119e-10
592.333	1.02259e-10
592.763	1.02252e-10
593.086	1.02125e-10
592.87	1.0074e-10
592.655	1.02172e-10
593.515	1.0105e-10
595.236	1.01756e-10
595.773	1.01265e-10
596.203	1.01258e-10
596.418	1.00721e-10
595.451	1.01305e-10
596.203	1.0234e-10
597.493	1.02434e-10
598.783	1.01742e-10
599.213	1.02145e-10
599.535	1.01076e-10
599.428	1.0101e-10
598.998	1.00969e-10
599.751	1.02286e-10
601.686	1.02789e-10
602.116	1.0334e-10
602.653	1.02427e-10
602.868	1.01848e-10
601.793	1.02708e-10
602.546	1.02844e-10
603.836	1.02507e-10
605.126	1.02643e-10
605.771	1.02999e-10
605.986	1.02681e-10
605.878	1.02226e-10
605.556	1.02951e-10
606.201	1.03038e-10
608.136	1.02985e-10
608.673	1.02259e-10
609.211	1.02131e-10
609.318	1.02863e-10
608.351	1.02567e-10
608.996	1.02703e-10
610.071	1.02837e-10
611.683	1.01661e-10
612.113	1.0224e-10
612.436	1.02132e-10
612.436	1.02393e-10
611.683	1.02689e-10
612.651	1.02352e-10
614.586	1.02467e-10
615.123	1.01795e-10
615.553	1.02561e-10
615.768	1.03415e-10
615.016	1.03401e-10
615.446	1.02521e-10
616.521	1.0285e-10
618.133	1.02681e-10
618.671	1.03979e-10
618.993	1.01621e-10
618.993	1.04254e-10
618.241	1.02286e-10
618.993	1.03669e-10
620.606	1.03972e-10
621.573	1.02441e-10
622.111	1.02569e-10
622.541	1.03025e-10
621.466	1.03462e-10
621.896	1.02729e-10
622.756	1.02837e-10
624.691	1.03388e-10
625.121	1.0277e-10
625.336	1.02857e-10
625.551	1.03367e-10
624.691	1.03146e-10
625.443	1.03683e-10
626.841	1.02542e-10
628.131	1.03206e-10
628.561	1.02507e-10
628.883	1.04401e-10
628.453	1.01922e-10
628.238	1.03111e-10
629.206	1.02278e-10
631.141	1.02971e-10
631.571	1.04093e-10
632.109	1.02837e-10
632.109	1.02487e-10
631.249	1.01083e-10
631.894	1.032e-10
633.183	1.02252e-10
634.689	1.02313e-10
635.119	1.01775e-10
635.441	1.02885e-10
635.119	1.01668e-10
634.796	1.03375e-10
635.656	1.02354e-10
637.699	1.0205e-10
638.236	1.02493e-10
638.559	1.02112e-10
638.774	1.02212e-10
637.699	1.01358e-10
638.344	1.03361e-10
639.526	1.01848e-10
641.139	1.02656e-10
641.569	1.0205e-10
641.999	1.01224e-10
641.784	1.02406e-10
641.246	1.02695e-10
642.106	1.02656e-10
644.149	1.01822e-10
644.686	1.01949e-10
645.224	1.02743e-10
645.224	1.02137e-10
644.364	1.02414e-10
644.901	1.02474e-10
645.976	1.02885e-10
647.804	1.03388e-10
648.234	1.02729e-10
648.449	1.03542e-10
648.449	1.03562e-10
647.804	1.03086e-10
648.556	1.03898e-10
650.276	1.03441e-10
651.244	1.0328e-10
651.781	1.0412e-10
651.244	1.04113e-10
650.814	1.04423e-10
653.394	1.03932e-10
653.931	1.0592e-10
654.361	1.05182e-10
653.931	1.05968e-10
653.716	1.06061e-10
654.576	1.05438e-10
656.834	1.06109e-10
657.371	1.06062e-10
657.909	1.06808e-10
658.016	1.06842e-10
657.049	1.0764e-10
657.694	1.07036e-10
658.876	1.08453e-10
660.704	1.08467e-10
661.134	1.09408e-10
661.564	1.08904e-10
661.241	1.10067e-10
660.811	1.10254e-10
661.456	1.10772e-10
663.176	1.11357e-10
664.251	1.10544e-10
664.789	1.10906e-10
664.896	1.11343e-10
663.714	1.11114e-10
664.466	1.12169e-10
665.434	1.118e-10
667.369	1.13486e-10
667.907	1.1176e-10
668.229	1.12834e-10
668.014	1.13042e-10
667.369	1.13869e-10
668.121	1.13849e-10
669.412	1.15608e-10
670.917	1.14936e-10
671.131	1.14487e-10
671.669	1.14903e-10
670.379	1.14729e-10
671.024	1.14991e-10
671.884	1.16302e-10
674.034	1.15434e-10
674.464	1.17497e-10
674.787	1.17382e-10
674.787	1.16691e-10
673.927	1.17282e-10
674.679	1.18471e-10
675.862	1.1876e-10
677.582	1.18438e-10
678.012	1.2048e-10
678.227	1.20782e-10
677.582	1.20782e-10
677.474	1.2052e-10
678.334	1.22556e-10
680.162	1.22798e-10
681.022	1.2308e-10
681.452	1.22967e-10
681.452	1.24712e-10
680.484	1.24169e-10
681.129	1.24243e-10
682.312	1.24881e-10
684.139	1.257e-10
684.569	1.2564e-10
684.892	1.25915e-10
684.462	1.26635e-10
684.032	1.2863e-10
684.784	1.29826e-10
686.289	1.27509e-10
687.687	1.28851e-10
688.009	1.29477e-10
688.117	1.29275e-10
687.042	1.30854e-10
687.687	1.32024e-10
688.654	1.31875e-10
690.697	1.32164e-10
691.127	1.3205e-10
691.449	1.3289e-10
691.127	1.34139e-10
690.589	1.34945e-10
691.234	1.34449e-10
692.632	1.35208e-10
694.137	1.37095e-10
694.567	1.3549e-10
694.674	1.37317e-10
693.707	1.36888e-10
694.137	1.37411e-10
694.997	1.3805e-10
697.147	1.38325e-10
697.577	1.39253e-10
698.007	1.38627e-10
697.792	1.40657e-10
697.039	1.40295e-10
697.792	1.40986e-10
698.867	1.40845e-10
700.694	1.41383e-10
701.124	1.42383e-10
701.339	1.4272e-10
700.157	1.43109e-10
700.694	1.44541e-10
701.339	1.44695e-10
702.952	1.4407e-10
704.135	1.44432e-10
704.457	1.44587e-10
704.457	1.43996e-10
703.49	1.43895e-10
704.242	1.45622e-10
705.102	1.45137e-10
707.252	1.46261e-10
707.467	1.45885e-10
707.897	1.4665e-10
707.252	1.44821e-10
707.144	1.45937e-10
707.897	1.47537e-10
709.402	1.46462e-10
710.692	1.46731e-10
711.122	1.48881e-10
711.122	1.47657e-10
710.047	1.4706e-10
710.692	1.46468e-10
711.444	1.46952e-10
713.81	1.47442e-10
714.24	1.47389e-10
714.455	1.47147e-10
714.025	1.46871e-10
713.595	1.47711e-10
714.24	1.46596e-10
715.422	1.47287e-10
717.142	1.46307e-10
717.68	1.46139e-10
717.68	1.48396e-10
716.605	1.46811e-10
717.142	1.47174e-10
721.012	1.45722e-10
720.475	1.47167e-10
720.69	1.47403e-10
721.12	1.48041e-10
721.98	1.47578e-10
722.41	1.47678e-10
722.302	1.47954e-10
722.517	1.48658e-10
721.765	1.46576e-10
721.98	1.48122e-10
723.7	1.4716e-10
725.42	1.48296e-10
725.205	1.48827e-10
725.742	1.49505e-10
726.602	1.47436e-10
727.57	1.48202e-10
728	1.48753e-10
728.322	1.49169e-10
727.785	1.46455e-10
728.107	1.47959e-10
728.967	1.46758e-10
730.365	1.47012e-10
730.795	1.48739e-10
731.225	1.49565e-10
731.225	1.48e-10
730.902	1.49297e-10
731.44	1.48161e-10
732.192	1.49801e-10
733.482	1.48269e-10
734.02	1.4917e-10
734.45	1.48794e-10
733.697	1.4954e-10
734.235	1.48168e-10
734.88	1.49324e-10
736.17	1.48081e-10
736.815	1.49095e-10
737.245	1.4964e-10
737.46	1.48739e-10
736.922	1.48114e-10
737.46	1.49747e-10
738.32	1.48188e-10
739.825	1.47771e-10
740.255	1.4761e-10
740.577	1.47806e-10
739.933	1.47806e-10
740.47	1.49344e-10
741.008	1.48767e-10
742.082	1.49297e-10
743.158	1.49028e-10
743.587	1.47033e-10
743.803	1.4845e-10
743.265	1.48256e-10
743.91	1.48726e-10
744.447	1.49135e-10
745.952	1.46973e-10
746.49	1.47504e-10
746.812	1.47872e-10
746.598	1.48255e-10
746.705	1.47893e-10
747.243	1.48974e-10
748.103	1.48511e-10
749.5	1.47994e-10
749.93	1.48115e-10
750.145	1.48552e-10
749.608	1.47812e-10
750.145	1.46683e-10
750.683	1.48604e-10
752.188	1.47234e-10
752.94	1.47401e-10
753.155	1.4755e-10
753.155	1.48155e-10
753.048	1.46663e-10
753.585	1.46859e-10
754.338	1.48027e-10
755.843	1.46966e-10
756.273	1.461e-10
756.488	1.4628e-10
755.95	1.47074e-10
756.38	1.47463e-10
757.025	1.47986e-10
758.1	1.45877e-10
759.068	1.45743e-10
759.498	1.45649e-10
759.605	1.45232e-10
759.283	1.47583e-10
759.82	1.46468e-10
760.573	1.45716e-10
762.078	1.46301e-10
762.508	1.45401e-10
762.83	1.4495e-10
762.185	1.45414e-10
762.723	1.44849e-10
763.368	1.44184e-10
764.228	1.45716e-10
765.41	1.4665e-10
765.84	1.44003e-10
765.948	1.45541e-10
765.518	1.45212e-10
766.055	1.44963e-10
765.948	1.45144e-10
765.518	1.44816e-10
766.378	1.44393e-10
767.345	1.45071e-10
768.85	1.4417e-10
769.28	1.44291e-10
769.388	1.43599e-10
768.635	1.43533e-10
768.528	1.43768e-10
769.388	1.45118e-10
770.678	1.44574e-10
772.505	1.44124e-10
772.935	1.44823e-10
772.72	1.42296e-10
771.538	1.43069e-10
772.183	1.43553e-10
772.935	1.43331e-10
775.193	1.42934e-10
775.946	1.44668e-10
776.16	1.43351e-10
775.3	1.42927e-10
774.978	1.40999e-10
775.623	1.4284e-10
776.698	1.41496e-10
778.848	1.42061e-10
779.17	1.4237e-10
779.063	1.41536e-10
777.88	1.4204e-10
778.418	1.41711e-10
779.17	1.42155e-10
780.89	1.42102e-10
782.181	1.41644e-10
782.288	1.42491e-10
781.643	1.39031e-10
781.213	1.4057e-10
781.858	1.40039e-10
782.933	1.40966e-10
785.083	1.40038e-10
785.513	1.39581e-10
785.191	1.40032e-10
784.116	1.38695e-10
784.653	1.39435e-10
785.298	1.39756e-10
786.911	1.38654e-10
788.416	1.38836e-10
788.631	1.39353e-10
787.878	1.38164e-10
787.448	1.39609e-10
788.093	1.37808e-10
788.953	1.39602e-10
791.426	1.38305e-10
791.748	1.37728e-10
791.641	1.37438e-10
790.351	1.37741e-10
790.888	1.38319e-10
791.641	1.3721e-10
792.931	1.3809e-10
794.758	1.37284e-10
794.973	1.35987e-10
794.328	1.36243e-10
793.683	1.3676e-10
794.221	1.35423e-10
795.188	1.36087e-10
797.768	1.36928e-10
798.198	1.34758e-10
798.198	1.36484e-10
796.586	1.36283e-10
797.123	1.35503e-10
797.876	1.35652e-10
801.746	1.35148e-10
802.176	1.35e-10
802.606	1.35705e-10
801.853	1.33979e-10
801.853	1.34093e-10
802.391	1.33521e-10
802.928	1.33716e-10
804.433	1.33374e-10
805.186	1.33461e-10
805.293	1.33426e-10
804.326	1.33346e-10
804.863	1.33394e-10
805.401	1.33004e-10
806.368	1.32232e-10
807.873	1.31768e-10
808.411	1.32278e-10
808.196	1.31841e-10
807.658	1.32721e-10
808.196	1.31418e-10
808.948	1.31814e-10
810.023	1.32163e-10
811.206	1.30685e-10
811.528	1.30377e-10
810.453	1.31075e-10
810.991	1.31129e-10
811.636	1.31493e-10
812.389	1.29657e-10
814.109	1.32239e-10
814.646	1.32292e-10
814.646	1.29665e-10
814.001	1.31075e-10
814.538	1.31372e-10
815.183	1.30612e-10
816.259	1.31311e-10
817.548	1.3041e-10
817.871	1.29295e-10
817.871	1.30552e-10
817.226	1.30282e-10
