# Supplementary material for: Upcycling polyolefins to methane-free liquid fuel by a Ru1-ZrO2 catalyst
Source: Nat Commun. 2025 Mar 21;16:2800. doi: 10.1038/s41467-025-57998-x (PMC11928669; doi:10.1038/s41467-025-57998-x)
Supplement: Supplementary file 3 — Source Data [file 41467_2025_57998_MOESM3_ESM.zip › Source data/Supplementary Figure 19.xlsx]

## Sheet: Sheet1
r	Ru1-ZrO2_500	7#-RuO2-Ru-default-1_REF	8#-Ru_foil-default-1_REF
0	0.00199709	0.00706647	0.00319396
0.0306796	0.00216253	0.0072107	0.00315903
0.0613592	0.00258588	0.00762376	0.0030562
0.0920388	0.00314075	0.00825676	0.00289285
0.122718	0.0037388	0.00905191	0.00268623
0.153398	0.00433214	0.00995823	0.00247143
0.184078	0.00489918	0.0109383	0.00231046
0.214757	0.00543775	0.0119695	0.00228915
0.245437	0.00596329	0.0130423	0.00247728
0.276117	0.00650761	0.0141588	0.0028765
0.306796	0.00711489	0.0153299	0.00342816
0.337476	0.00783281	0.0165731	0.00405918
0.368155	0.00869983	0.0179099	0.00470666
0.398835	0.00973333	0.0193649	0.00532299
0.429515	0.0109235	0.0209646	0.00587727
0.460194	0.0122351	0.0227389	0.00635888
0.490874	0.0136144	0.0247211	0.00678318
0.521553	0.0149995	0.0269492	0.00719719
0.552233	0.0163321	0.0294634	0.00768063
0.582913	0.0175709	0.0323035	0.0083348
0.613592	0.0187076	0.0355037	0.0092559
0.644272	0.0197848	0.0390878	0.0105027
0.674952	0.0209128	0.0430666	0.0120783
0.705631	0.0222771	0.047439	0.0139335
0.736311	0.0241231	0.0521975	0.0159822
0.76699	0.0267085	0.0573373	0.0181156
0.79767	0.0302371	0.0628689	0.0202133
0.82835	0.0348112	0.0688304	0.0221513
0.859029	0.0404258	0.0752971	0.0238101
0.889709	0.0469944	0.0823848	0.0250849
0.920388	0.0543818	0.0902432	0.0258988
0.951068	0.0624309	0.0990387	0.0262218
0.981748	0.0709799	0.108927	0.0260959
1.01243	0.0798752	0.120022	0.0256688
1.04311	0.0889802	0.132362	0.025229
1.07379	0.0981829	0.145895	0.025213
1.10447	0.1074	0.160462	0.0261254
1.13515	0.116577	0.175802	0.0283398
1.16583	0.125688	0.191563	0.0319084
1.1965	0.134727	0.20732	0.0365595
1.22718	0.143697	0.222594	0.0418393
1.25786	0.152598	0.236881	0.0472415
1.28854	0.161409	0.249674	0.052272
1.31922	0.170078	0.260488	0.0564808
1.3499	0.178513	0.268885	0.0594897
1.38058	0.186575	0.274489	0.0610346
1.41126	0.19408	0.277014	0.0610324
1.44194	0.200813	0.276271	0.0596904
1.47262	0.20653	0.272177	0.0576754
1.5033	0.210985	0.264769	0.0563115
1.53398	0.213936	0.254193	0.0575673
1.56466	0.215167	0.240707	0.0633591
1.59534	0.214502	0.224668	0.0744159
1.62602	0.211813	0.20652	0.0900586
1.6567	0.207032	0.186775	0.108945
1.68738	0.200151	0.165997	0.129654
1.71806	0.191228	0.144781	0.150855
1.74874	0.180383	0.123735	0.171302
1.77942	0.167787	0.103466	0.189821
1.8101	0.153665	0.0845744	0.205318
1.84078	0.138277	0.0676522	0.216798
1.87146	0.121915	0.0532968	0.223409
1.90214	0.104896	0.0420965	0.224485
1.93282	0.0875552	0.0344901	0.219608
1.9635	0.0702653	0.030373	0.208683
1.99418	0.0534834	0.0287746	0.192058
2.02485	0.0379373	0.0282716	0.170744
2.05553	0.0253352	0.0277179	0.146891
2.08621	0.0201956	0.0264917	0.124781
2.11689	0.0255923	0.0243766	0.112115
2.14757	0.0358653	0.0214013	0.117661
2.17825	0.0468739	0.017737	0.142519
2.20893	0.0572787	0.0136616	0.179962
2.23961	0.0665899	0.00964715	0.223338
2.27029	0.0745802	0.00686111	0.26828
2.30097	0.081129	0.00753384	0.311892
2.33165	0.0861736	0.0112999	0.352062
2.36233	0.0896924	0.0163199	0.387157
2.39301	0.0916987	0.0219837	0.415908
2.42369	0.0922383	0.0281983	0.437369
2.45437	0.0913881	0.0349946	0.450905
2.48505	0.0892541	0.042406	0.456194
2.51573	0.0859689	0.0504205	0.453217
2.54641	0.0816871	0.0589611	0.442245
2.57709	0.07658	0.0678828	0.423819
2.60777	0.0708286	0.0769798	0.398718
2.63845	0.0646162	0.0859983	0.367922
2.66913	0.0581208	0.0946524	0.332563
2.69981	0.0515074	0.10264	0.29388
2.73049	0.0449223	0.109662	0.253165
2.76117	0.0384886	0.115435	0.211714
2.79184	0.0323049	0.119712	0.170778
2.82252	0.0264475	0.122291	0.131527
2.8532	0.0209786	0.123036	0.09502
2.88388	0.0159651	0.121883	0.0622307
2.91456	0.011525	0.118849	0.0342599
2.94524	0.00796115	0.114046	0.0145103
2.97592	0.00606546	0.107683	0.0171885
3.0066	0.00663827	0.100074	0.0291411
3.03728	0.00876452	0.0916486	0.0380275
3.06796	0.0112728	0.0829568	0.0427648
3.09864	0.0136846	0.0746729	0.0435596
3.12932	0.0158226	0.0675659	0.0409705
3.16	0.0176099	0.0623917	0.0358307
3.19068	0.0190125	0.0596637	0.0294147
3.22136	0.0200222	0.059392	0.0239754
3.25204	0.0206509	0.061032	0.0230978
3.28272	0.0209274	0.0637281	0.0284868
3.3134	0.020895	0.0666251	0.0376945
3.34408	0.0206074	0.0690439	0.0481541
3.37476	0.0201248	0.0705198	0.0584716
3.40544	0.0195082	0.0707803	0.067878
3.43612	0.018814	0.0697095	0.0759026
3.4668	0.0180887	0.0673149	0.0822495
3.49748	0.0173657	0.0636994	0.0867492
3.52816	0.0166631	0.0590386	0.089337
3.55884	0.0159847	0.0535603	0.0900419
3.58952	0.0153234	0.0475277	0.0889795
3.62019	0.0146649	0.0412272	0.0863484
3.65087	0.0139922	0.034962	0.0824271
3.68155	0.0132878	0.029058	0.077573
3.71223	0.0125358	0.023884	0.0722176
3.74291	0.0117218	0.0198782	0.0668552
3.77359	0.0108323	0.0175037	0.0620092
3.80427	0.00985417	0.0169995	0.0581613
3.83495	0.00877481	0.0180965	0.0556355
3.86563	0.00758302	0.0201955	0.0544803
3.89631	0.00627121	0.0227624	0.0544284
3.92699	0.00483934	0.0254557	0.0549825
3.95767	0.00330501	0.0280705	0.0555651
3.98835	0.00176057	0.0304697	0.0556465
4.01903	0.00108236	0.0325438	0.0548143
4.04971	0.00247634	0.0341942	0.0528003
4.08039	0.004306	0.0353308	0.0494929
4.11107	0.00619246	0.0358766	0.044958
4.14175	0.00804773	0.0357747	0.0394968
4.17243	0.00981166	0.034995	0.0337876
4.20311	0.0114307	0.0335402	0.0291619
4.23379	0.012856	0.031449	0.0277059
4.26447	0.0140446	0.0287977	0.0309684
4.29515	0.0149611	0.0257006	0.0382686
4.32583	0.0155793	0.0223094	0.0478531
4.35651	0.0158828	0.0188154	0.0583426
4.38719	0.0158666	0.0154554	0.0688373
4.41786	0.0155361	0.0125239	0.0787149
4.44854	0.0149076	0.0103673	0.0875104
4.47922	0.0140071	0.00926974	0.0948659
4.5099	0.0128691	0.00919005	0.100512
4.54058	0.0115354	0.00971518	0.104262
4.57126	0.0100534	0.0103972	0.106017
4.60194	0.00847511	0.0109905	0.105761
4.63262	0.00685616	0.0114678	0.103569
4.6633	0.00525751	0.011976	0.0996054
4.69398	0.00375358	0.0127744	0.094129
4.72466	0.00246679	0.0141257	0.0874939
4.75534	0.00168977	0.0161695	0.0801559
4.78602	0.00181195	0.0188719	0.0726773
4.8167	0.00246846	0.0220755	0.0657217
4.84738	0.00316798	0.025573	0.0600111
4.87806	0.00374805	0.0291545	0.0561957
4.90874	0.00416794	0.0326281	0.0546261
4.93942	0.00443025	0.0358276	0.0551602
4.9701	0.00456331	0.0386173	0.0572073
5.00078	0.00461754	0.0408943	0.0599854
5.03146	0.00466303	0.0425911	0.0627667
5.06214	0.0047806	0.0436766	0.0649894
5.09282	0.00504136	0.0441561	0.0662705
5.1235	0.00548143	0.0440697	0.066381
5.15418	0.00609056	0.0434897	0.0652161
5.18486	0.00682271	0.0425144	0.0627694
5.21553	0.00761527	0.0412612	0.0591113
5.24621	0.00840343	0.0398549	0.0543721
5.27689	0.00912707	0.0384155	0.0487267
5.30757	0.00973338	0.0370421	0.0423815
5.33825	0.010178	0.0357997	0.0355631
5.36893	0.0104255	0.0347094	0.0285101
5.39961	0.0104505	0.0337471	0.0214716
5.43029	0.0102384	0.0328516	0.0147298
5.46097	0.00978669	0.0319394	0.00873937
5.49165	0.00910742	0.0309216	0.0050524
5.52233	0.00823064	0.0297197	0.00666378
5.55301	0.00721232	0.0282756	0.0104959
5.58369	0.00615107	0.0265574	0.014153
5.61437	0.00522026	0.0245607	0.017183
5.64505	0.00469596	0.0223072	0.0194949
5.67573	0.00485086	0.019841	0.0210977
5.70641	0.00568364	0.0172238	0.0220488
5.73709	0.00694308	0.0145302	0.022436
5.76777	0.00838324	0.0118431	0.0223672
5.79845	0.00984097	0.00925129	0.0219616
5.82913	0.0112106	0.00685211	0.0213411
5.85981	0.0124188	0.00477069	0.0206211
5.89049	0.0134125	0.00322851	0.0199007
5.92117	0.0141532	0.00262667	0.019255
5.95185	0.0146146	0.00303524	0.0187295
5.98253	0.0147818	0.00385658	0.0183399
6.0132	0.0146503	0.00470392	0.0180781
6.04388	0.0142262	0.00547855	0.017921
6.07456	0.0135256	0.00618529	0.0178401
6.10524	0.012574	0.00685702	0.0178081
6.13592	0.0114065	0.00752334	0.0178014
6.1666	0.0100683	0.00819539	0.0177992
6.19728	0.00861651	0.00886113	0.01778
6.22796	0.00712552	0.0094887	0.0177193
6.25864	0.00570165	0.0100339	0.0175867
6.28932	0.00451413	0.0104489	0.0173467
6.32	0.00382421	0.010689	0.0169606
6.35068	0.00385213	0.0107186	0.0163902
6.38136	0.00447736	0.0105146	0.0156012
6.41204	0.00537259	0.0100696	0.0145676
6.44272	0.0063	0.00939493	0.0132745
6.4734	0.00713471	0.00852379	0.0117203
6.50408	0.00781444	0.00751915	0.00991811
6.53476	0.0083107	0.00648813	0.00789792
6.56544	0.00861663	0.00560614	0.00571221
6.59612	0.00874198	0.00512461	0.0034711
6.6268	0.00871096	0.00526351	0.00169029
6.65748	0.00856099	0.00600805	0.00250482
6.68816	0.00834129	0.00713819	0.0047266
6.71884	0.00810985	0.0084276	0.00706365
6.74952	0.00792733	0.00971812	0.00931114
6.7802	0.0078469	0.0109063	0.0113877
6.81087	0.00790182	0.0119228	0.0132393
6.84155	0.00809635	0.0127205	0.0148261
6.87223	0.00840579	0.0132685	0.0161193
6.90291	0.00878549	0.0135488	0.0171006
6.93359	0.00918304	0.0135549	0.017761
6.96427	0.00954805	0.0132901	0.0181009
6.99495	0.00983781	0.0127665	0.0181287
7.02563	0.0100196	0.0120039	0.0178604
7.05631	0.0100711	0.0110288	0.0173187
7.08699	0.00997989	0.00987292	0.0165323
7.11767	0.00974251	0.00857247	0.0155357
7.14835	0.00936338	0.00716656	0.0143689
7.17903	0.0088537	0.00569623	0.0130779
7.20971	0.00823023	0.00420347	0.0117151
7.24039	0.00751428	0.00273111	0.0103408
7.27107	0.00673081	0.00132936	0.00902483
7.30175	0.00590786	0.000340359	0.00784691
7.33243	0.00507666	0.00130111	0.00689277
7.36311	0.00427288	0.00233973	0.00623655
7.39379	0.00353971	0.0032185	0.00590676
7.42447	0.0029326	0.00391124	0.00585798
7.45515	0.00251961	0.00440559	0.0059846
7.48583	0.00235731	0.00469685	0.00616717
7.51651	0.00243927	0.00478689	0.00630802
7.54719	0.00268878	0.00468373	0.00634178
7.57787	0.00301721	0.004401	0.00623266
7.60854	0.00336262	0.00395753	0.00596905
7.63922	0.00368989	0.00337694	0.00555951
7.6699	0.00398079	0.00268814	0.00503097
7.70058	0.00422661	0.00192927	0.0044297
7.73126	0.00442388	0.00117243	0.00382567
7.76194	0.00457206	0.000711874	0.00331866
7.79262	0.00467246	0.00112139	0.00302984
7.8233	0.00472778	0.0018927	0.00304341
7.85398	0.00474213	0.00269739	0.00332937
7.88466	0.00472153	0.00346573	0.00377002
7.91534	0.00467463	0.00416982	0.00424735
7.94602	0.00461361	0.00479361	0.00467885
7.9767	0.00455514	0.00532722	0.0050137
8.00738	0.00452076	0.00576524	0.00522328
8.03806	0.00453613	0.00610582	0.00529476
8.06874	0.00462825	0.00634994	0.00522749
8.09942	0.00482055	0.00650081	0.00503074
8.1301	0.00512771	0.00656317	0.00472241
8.16078	0.00555247	0.00654272	0.00432817
8.19146	0.00608621	0.00644566	0.00388131
8.22214	0.00671195	0.00627829	0.00342325
8.25282	0.00740792	0.0060468	0.00300406
8.2835	0.00815019	0.00575723	0.00267989
8.31418	0.00891427	0.0054155	0.00250006
8.34486	0.00967591	0.00502772	0.00248159
8.37554	0.0104117	0.00460042	0.00259428
8.40621	0.0110992	0.0041411	0.00277929
8.43689	0.0117179	0.00365883	0.00297894
8.46757	0.012249	0.00316523	0.00315058
8.49825	0.0126766	0.0026763	0.00326688
8.52893	0.0129877	0.0022158	0.00331221
8.55961	0.0131731	0.00182146	0.00327933
8.59029	0.0132276	0.00155132	0.00316698
8.62097	0.0131506	0.00146897	0.0029783
8.65165	0.0129463	0.00158627	0.00271971
8.68233	0.0126236	0.00184249	0.00240012
8.71301	0.0121968	0.00216388	0.00203042
8.74369	0.0116846	0.00250072	0.0016235
8.77437	0.0111101	0.00282474	0.00119554
8.80505	0.0104997	0.00312024	0.000773547
8.83573	0.00988218	0.00337875	0.000444313
8.86641	0.00928652	0.00359624	0.000488919
8.89709	0.00873921	0.00377177	0.000834737
8.92777	0.00826087	0.00390663	0.00122939
8.95845	0.00786277	0.00400374	0.00161235
8.98913	0.00754426	0.00406718	0.00196579
9.01981	0.00729251	0.0041017	0.00228132
9.05049	0.0070849	0.00411228	0.00255431
9.08117	0.00689336	0.00410374	0.00278252
9.11185	0.00668924	0.00408029	0.00296559
9.14253	0.00644735	0.00404537	0.00310478
9.17321	0.0061487	0.00400141	0.0032028
9.20388	0.00578212	0.00394988	0.00326359
9.23456	0.00534527	0.00389144	0.00329217
9.26524	0.00484581	0.00382616	0.00329438
9.29592	0.00430372	0.00375387	0.0032767
9.3266	0.00375594	0.00367451	0.00324593
9.35728	0.00326451	0.00358839	0.00320887
9.38796	0.00292347	0.00349648	0.00317201
9.41864	0.00283923	0.00340042	0.00314108
9.44932	0.00305974	0.00330253	0.0031207
9.48	0.00353067	0.00320562	0.00311411
9.51068	0.00415198	0.00311259	0.00312295
9.54136	0.00483824	0.00302603	0.00314737
9.57204	0.00553033	0.00294762	0.00318625
9.60272	0.0061883	0.00287775	0.00323752
9.6334	0.00678438	0.00281513	0.00329863
9.66408	0.00729898	0.00275679	0.00336689
9.69476	0.00771855	0.00269827	0.00343967
9.72544	0.00803455	0.00263415	0.0035146
9.75612	0.00824293	0.00255859	0.00358949
9.7868	0.00834376	0.00246594	0.00366223
9.81748	0.0083411	0.00235134	0.00373068
9.84816	0.00824289	0.00221111	0.00379249
9.87884	0.00806083	0.00204305	0.00384498
9.90952	0.00781046	0.00184666	0.00388521
9.9402	0.00751117	0.00162323	0.00390999
9.97088	0.00718625	0.00137594	0.00391614
9.97088
