# Supplementary material for: Upcycling polyolefins to methane-free liquid fuel by a Ru1-ZrO2 catalyst
Source: Nat Commun. 2025 Mar 21;16:2800. doi: 10.1038/s41467-025-57998-x (PMC11928669; doi:10.1038/s41467-025-57998-x)
Supplement: Supplementary file 3 — Source Data [file 41467_2025_57998_MOESM3_ESM.zip › Source data/Supplementary Figure 22.xlsx]

## Sheet: Sheet1
Time	Temperature	H2O
0		2.55e-08
0		2.42e-08
0		1.61e-08
0		1.54e-08
1		2.28e-08
1	250	2.08e-08
1		1.88e-08
1		1.48e-08
1		2.35e-08
2		1.81e-08
2		1.07e-08
2		1.61e-08
2		1.74e-08
3		2.15e-08
3		2.15e-08
3		1.68e-08
3		2.55e-08
3		2.28e-08
4		1.95e-08
4		2.01e-08
4		2.08e-08
4		2.35e-08
4		1.88e-08
5		1.74e-08
5		2.15e-08
5	250	2.55e-08
5		1.28e-08
6		1.68e-08
6		2.28e-08
6	250	2.68e-08
6		1.95e-08
6		2.48e-08
7		1.61e-08
7	250	2.01e-08
7		2.08e-08
7		2.08e-08
8		2.15e-08
8		2.08e-08
8		2.21e-08
8		2.48e-08
8	250	1.81e-08
9		2.21e-08
9		1.74e-08
9		2.01e-08
9		2.68e-08
9		2.28e-08
10		2.08e-08
10		2.28e-08
10		1.95e-08
10		1.95e-08
11		1.81e-08
11		1.41e-08
11		1.54e-08
11		2.62e-08
11		1.27e-08
12	250	2.48e-08
12		2.28e-08
12		2.01e-08
12		1.68e-08
12		1.88e-08
13		1.95e-08
13		2.28e-08
13		1.81e-08
13		1.74e-08
14		2.15e-08
14		2.21e-08
14		1.48e-08
14		2.48e-08
14		2.42e-08
15		2.42e-08
15		2.48e-08
15		2.28e-08
15		2.08e-08
16		1.54e-08
16		1.95e-08
16		1.48e-08
16		2.35e-08
16		2.35e-08
17		2.21e-08
17		1.81e-08
17		2.28e-08
17	250	1.88e-08
17		1.95e-08
18		2.15e-08
18		2.08e-08
18		1.61e-08
18		1.81e-08
19		2.82e-08
19		2.55e-08
19		2.28e-08
19		2.55e-08
19		2.28e-08
20		1.81e-08
20		2.15e-08
20		1.88e-08
20		2.15e-08
21		2.21e-08
21		1.74e-08
21		1.95e-08
21		2.21e-08
21		2.28e-08
22		1.74e-08
22		2.28e-08
22		2.15e-08
22		2.08e-08
22		1.88e-08
23		2.48e-08
23		2.48e-08
23		2.08e-08
23		1.88e-08
24		1.88e-08
24		1.61e-08
24		1.81e-08
24		1.41e-08
24		2.42e-08
25		1.68e-08
25		1.95e-08
25		2.15e-08
25	250	1.95e-08
25		2.08e-08
26		2.08e-08
26		2.08e-08
26		2.68e-08
26		1.88e-08
27		2.48e-08
27		2.28e-08
27		2.15e-08
27		2.15e-08
27		2.35e-08
28		2.48e-08
28		2.08e-08
28		2.01e-08
28		1.81e-08
29		2.35e-08
29		2.21e-08
29		1.95e-08
29		2.01e-08
29		2.55e-08
30		1.68e-08
30		1.88e-08
30		2.15e-08
30		2.42e-08
30		1.61e-08
31		1.54e-08
31		1.88e-08
31		2.08e-08
31		1.41e-08
32	250	1.68e-08
32		2.15e-08
32		2.01e-08
32		2.42e-08
32		2.35e-08
33		2.15e-08
33		1.81e-08
33		2.01e-08
33		1.61e-08
34		1.95e-08
34		2.21e-08
34		2.08e-08
34		1.61e-08
34		1.95e-08
35		2.01e-08
35		2.01e-08
35		1.88e-08
35		2.55e-08
35		1.74e-08
36		1.95e-08
36		2.28e-08
36		1.74e-08
36		1.74e-08
37		1.54e-08
37		2.08e-08
37		2.28e-08
37		1.81e-08
37		2.28e-08
38		2.15e-08
38		1.88e-08
38		1.54e-08
38		2.48e-08
38		1.88e-08
39	250	2.01e-08
39		1.88e-08
39		1.68e-08
39		1.95e-08
40		1.81e-08
40		2.21e-08
40		2.01e-08
40		1.95e-08
40		2.15e-08
41		1.88e-08
41		1.95e-08
41		1.81e-08
41		2.28e-08
42		2.55e-08
42		1.88e-08
42		1.61e-08
42		2.42e-08
42		1.95e-08
43		1.88e-08
43		1.95e-08
43		2.55e-08
43		2.01e-08
43		1.68e-08
44		2.01e-08
44		2.55e-08
44		1.88e-08
44		1.34e-08
45		2.42e-08
45		1.88e-08
45		2.15e-08
45		1.68e-08
45		2.21e-08
46	250	1.88e-08
46		1.81e-08
46		1.74e-08
46		1.74e-08
47		2.21e-08
47		2.21e-08
47		1.74e-08
47		2.08e-08
47		2.55e-08
48		2.28e-08
48		1.61e-08
48		1.54e-08
48		1.95e-08
48		2.55e-08
49		2.15e-08
49		2.35e-08
49		2.55e-08
49		2.35e-08
50		2.01e-08
50		2.28e-08
50		2.08e-08
50		2.21e-08
50		2.48e-08
51		2.15e-08
51		1.48e-08
51		2.28e-08
51		2.21e-08
51		1.95e-08
52		1.95e-08
52		1.81e-08
52		2.55e-08
52		1.81e-08
53		1.81e-08
53		1.88e-08
53		1.74e-08
53		1.54e-08
53		2.35e-08
54		1.95e-08
54		1.74e-08
54		2.15e-08
54		2.01e-08
55		2.55e-08
55		1.41e-08
55		2.08e-08
55		1.81e-08
55		2.15e-08
56		2.08e-08
56		2.55e-08
56		1.28e-08
56		1.95e-08
56		1.27e-08
57		1.74e-08
57		2.15e-08
57		1.81e-08
57		1.95e-08
58		1.88e-08
58		1.88e-08
58		2.28e-08
58		2.01e-08
58		1.68e-08
59		1.54e-08
59		2.01e-08
59		2.01e-08
59		2.15e-08
60		1.74e-08
60		2.08e-08
60		1.88e-08
60		2.55e-08
60		1.61e-08
61		2.08e-08
61		2.28e-08
61		1.74e-08
61		2.35e-08
61		1.61e-08
62	250	2.42e-08
62		2.08e-08
62		2.28e-08
62		1.95e-08
63		2.21e-08
63		2.08e-08
63		2.28e-08
63		1.48e-08
63		1.95e-08
64		1.88e-08
64		2.08e-08
64		1.61e-08
64		1.88e-08
64		2.48e-08
65		1.68e-08
65		1.68e-08
65		2.01e-08
65		1.68e-08
66		2.15e-08
66		1.95e-08
66		1.74e-08
66		2.08e-08
66		1.74e-08
67		1.61e-08
67		1.81e-08
67		2.48e-08
67		2.35e-08
68		2.08e-08
68		2.08e-08
68		2.68e-08
68		2.15e-08
68		1.41e-08
69		1.61e-08
69		1.95e-08
69		2.28e-08
69		1.54e-08
69		2.68e-08
70		1.81e-08
70		1.68e-08
70		2.21e-08
70		1.81e-08
71		2.35e-08
71		1.34e-08
71		1.88e-08
71		1.68e-08
71		1.88e-08
72		1.21e-08
72		2.01e-08
72		2.48e-08
72		2.75e-08
73		1.74e-08
73		1.81e-08
73		2.42e-08
73		1.74e-08
73		1.74e-08
74		1.48e-08
74		1.81e-08
74		1.81e-08
74		1.95e-08
74		1.81e-08
75		1.95e-08
75		2.21e-08
75		2.08e-08
75		1.88e-08
76		1.95e-08
76		1.88e-08
76		2.08e-08
76		2.48e-08
76		1.95e-08
77		2.01e-08
77		2.08e-08
77		2.01e-08
77		2.42e-08
77		2.28e-08
78		1.41e-08
78		2.35e-08
78		1.68e-08
78		2.15e-08
79		2.08e-08
79		2.48e-08
79		2.15e-08
79		2.15e-08
79		1.61e-08
80		1.95e-08
80		2.15e-08
80		1.74e-08
80		1.74e-08
81		2.01e-08
81		1.95e-08
81		1.74e-08
81		2.08e-08
81		1.68e-08
82		1.61e-08
82		1.74e-08
82		1.74e-08
82		1.95e-08
82		2.75e-08
83		1.28e-08
83		2.08e-08
83		2.15e-08
83		2.01e-08
84		1.95e-08
84		1.81e-08
84		1.74e-08
84		1.88e-08
84		2.28e-08
85		1.68e-08
85		2.08e-08
85		1.95e-08
85		2.55e-08
86		1.81e-08
86		1.54e-08
86		1.54e-08
86		1.54e-08
86		2.48e-08
87		2.35e-08
87		1.88e-08
87		2.28e-08
87		2.48e-08
87		1.74e-08
88		1.74e-08
88		1.68e-08
88		2.01e-08
88		2.15e-08
89		2.28e-08
89		2.42e-08
89		1.54e-08
89		2.42e-08
89		1.81e-08
90		2.08e-08
90		2.55e-08
90		2.35e-08
90		2.01e-08
90		2.21e-08
91		1.68e-08
91		2.15e-08
91		2.28e-08
91		2.01e-08
92		1.88e-08
92		1.61e-08
92		1.88e-08
92		1.68e-08
92		1.95e-08
93		2.48e-08
93		1.81e-08
93		1.48e-08
93		2.01e-08
94		2.28e-08
94		1.74e-08
94		2.28e-08
94		1.81e-08
94		2.21e-08
95		2.08e-08
95		1.95e-08
95		1.88e-08
95		1.81e-08
95		1.48e-08
96		1.34e-08
96		1.88e-08
96		1.74e-08
96		2.35e-08
97		2.01e-08
97		1.48e-08
97		1.41e-08
97		1.81e-08
97		2.35e-08
98		1.48e-08
98		2.35e-08
98		1.41e-08
98		2.82e-08
99		2.01e-08
99		1.95e-08
99		2.35e-08
99		2.08e-08
99		2.28e-08
100		2.08e-08
100		1.74e-08
100		1.68e-08
100		2.21e-08
100		1.74e-08
101		2.21e-08
101		1.61e-08
101		2.55e-08
101		1.81e-08
102		1.68e-08
102		1.74e-08
102		2.01e-08
102		2.28e-08
102		1.54e-08
103		1.68e-08
103		2.28e-08
103		1.88e-08
103		2.08e-08
104		2.08e-08
104		2.08e-08
104		1.74e-08
104		2.28e-08
104		1.68e-08
105		2.15e-08
105		2.01e-08
105		2.28e-08
105		1.95e-08
105		2.21e-08
106		1.95e-08
106		2.75e-08
106		1.88e-08
106		1.95e-08
107		1.74e-08
107		2.28e-08
107		2.42e-08
107		1.88e-08
107		1.74e-08
108		2.48e-08
108		2.21e-08
108		1.95e-08
108		1.74e-08
108		2.15e-08
109		2.21e-08
109		2.08e-08
109		1.88e-08
109		1.81e-08
110		2.15e-08
110		1.88e-08
110		1.74e-08
110		2.08e-08
110		2.28e-08
111		1.34e-08
111		2.42e-08
111		1.81e-08
111		1.95e-08
112		1.88e-08
112		2.55e-08
112		2.28e-08
112		1.81e-08
112		1.34e-08
113		2.15e-08
113		2.35e-08
113		2.21e-08
113		2.21e-08
113		2.35e-08
114		2.08e-08
114		1.74e-08
114		1.88e-08
114		1.81e-08
115		2.15e-08
115		2.08e-08
115		1.68e-08
115		2.21e-08
115		2.08e-08
116		2.01e-08
116		1.48e-08
116		1.41e-08
116		1.61e-08
117		1.34e-08
117		1.54e-08
117		1.81e-08
117		2.08e-08
117		2.35e-08
118		1.41e-08
118		1.95e-08
118		2.35e-08
118		3.02e-08
118		2.28e-08
119		1.61e-08
119		2.15e-08
119		2.82e-08
119		1.74e-08
120		1.95e-08
120		2.08e-08
120		1.74e-08
120		1.88e-08
120		2.08e-08
121		1.74e-08
121		2.08e-08
121		2.15e-08
121		2.08e-08
121		1.54e-08
122		1.88e-08
122		1.81e-08
122		1.88e-08
122		2.08e-08
123		2.48e-08
123		2.08e-08
123		1.88e-08
123		2.21e-08
123		1.88e-08
124		1.95e-08
124		2.21e-08
124		2.55e-08
124		1.74e-08
125		1.95e-08
125		1.34e-08
125		2.35e-08
125		1.81e-08
125		1.41e-08
126		1.48e-08
126		2.15e-08
126		1.95e-08
126		2.48e-08
126		1.95e-08
127		2.15e-08
127		1.48e-08
127		2.01e-08
127		2.28e-08
128		1.88e-08
128		2.55e-08
128		2.01e-08
128		2.01e-08
128		2.15e-08
129		1.54e-08
129		2.48e-08
129		1.74e-08
129		1.61e-08
130		2.08e-08
130		2.28e-08
130		1.34e-08
130		2.35e-08
130		2.08e-08
131		1.54e-08
131		2.15e-08
131		1.34e-08
131		2.15e-08
131		1.34e-08
132		1.74e-08
132		1.95e-08
132		1.68e-08
132		2.15e-08
133		1.88e-08
133		2.01e-08
133		2.89e-08
133		1.74e-08
133		1.81e-08
134		1.74e-08
134		1.95e-08
134		1.41e-08
134		2.15e-08
134		1.95e-08
135		2.01e-08
135		1.68e-08
135		2.42e-08
135		1.61e-08
136		2.01e-08
136		2.01e-08
136		2.55e-08
136		2.08e-08
136		1.48e-08
137		1.74e-08
137		2.28e-08
137		2.08e-08
137		1.88e-08
138		2.35e-08
138		1.48e-08
138		2.08e-08
138		2.21e-08
138		1.95e-08
139		1.27e-08
139		1.81e-08
139		1.81e-08
139		1.88e-08
139		1.68e-08
140		1.54e-08
140		1.68e-08
140		2.28e-08
140		2.01e-08
141		2.01e-08
141		2.48e-08
141		1.68e-08
141		1.61e-08
141		1.54e-08
142		2.08e-08
142		2.42e-08
142		2.42e-08
142		2.15e-08
143		1.81e-08
143		1.81e-08
143		1.95e-08
143		2.01e-08
143		1.21e-08
144		2.01e-08
144		2.68e-08
144		2.08e-08
144		2.35e-08
144		1.61e-08
145		1.48e-08
145		1.34e-08
145		1.54e-08
145		1.68e-08
146		1.61e-08
146		1.54e-08
146		1.88e-08
146		1.74e-08
146		1.61e-08
147		1.81e-08
147		1.88e-08
147		1.54e-08
147		1.41e-08
147	250	2.01e-08
148		2.21e-08
148		1.81e-08
148		2.08e-08
148		1.74e-08
149		1.68e-08
149		2.21e-08
149		1.81e-08
149		1.74e-08
149		2.21e-08
150		1.68e-08
150		2.15e-08
150		2.28e-08
150		2.01e-08
151		1.34e-08
151		2.28e-08
151		2.01e-08
151		1.81e-08
151		1.61e-08
152		2.01e-08
152		1.74e-08
152		1.68e-08
152		2.15e-08
152		2.08e-08
153		2.01e-08
153		2.08e-08
153		2.28e-08
153		1.95e-08
154		1.28e-08
154		1.48e-08
154		1.95e-08
154		1.88e-08
154		2.08e-08
155		2.08e-08
155		1.68e-08
155		1.68e-08
155		2.15e-08
156		2.42e-08
156		1.74e-08
156		1.07e-08
156		1.81e-08
156		1.81e-08
157		2.15e-08
157		1.54e-08
157		2.01e-08
157		2.08e-08
157		1.07e-08
158		2.15e-08
158		2.08e-08
158		1.95e-08
158		2.01e-08
159		2.82e-08
159		2.21e-08
159		1.88e-08
159		1.34e-08
159		1.81e-08
160		2.42e-08
160		1.88e-08
160		1.68e-08
160		1.61e-08
161		2.21e-08
161		2.01e-08
161		2.28e-08
161		2.08e-08
161		1.74e-08
162		1.74e-08
162		1.68e-08
162		2.21e-08
162		2.15e-08
162		1.14e-08
163		1.74e-08
163		1.41e-08
163		1.34e-08
163		2.15e-08
164		1.27e-08
164		2.28e-08
164		2.68e-08
164		2.48e-08
164		2.28e-08
165		1.61e-08
165		2.68e-08
165		1.74e-08
165		1.07e-08
165		1.81e-08
166		2.28e-08
166		1.54e-08
166		1.21e-08
166		1.88e-08
167		2.48e-08
167		2.21e-08
167		1.68e-08
167		1.88e-08
167		1.74e-08
168		1.48e-08
168		1.88e-08
168		2.35e-08
168		1.95e-08
169		1.48e-08
169		1.88e-08
169		2.35e-08
169		1.88e-08
169		2.01e-08
170		2.01e-08
170		1.81e-08
170		1.74e-08
170		2.28e-08
170		1.95e-08
171		1.41e-08
171		2.15e-08
171		1.95e-08
171		1.14e-08
172		1.88e-08
172		1.95e-08
172		2.15e-08
172		1.81e-08
172		1.81e-08
173		1.41e-08
173		1.81e-08
173		1.54e-08
173		2.15e-08
174		1.68e-08
174		1.41e-08
174		2.08e-08
174		1.81e-08
174		1.74e-08
175		1.95e-08
175		1.48e-08
175		2.28e-08
175		1.68e-08
175		1.88e-08
176		2.21e-08
176		2.15e-08
176		2.35e-08
176		1.81e-08
177		1.68e-08
177		1.41e-08
177		1.74e-08
177		2.68e-08
177		2.62e-08
178		2.28e-08
178		1.28e-08
178		2.08e-08
178		2.08e-08
178		2.48e-08
179		1.48e-08
179		1.88e-08
179		2.08e-08
179		1.41e-08
180		1.68e-08
180		2.15e-08
180		1.68e-08
180		1.61e-08
180		1.34e-08
181		2.28e-08
181		1.68e-08
181		1.48e-08
181		2.08e-08
182		2.48e-08
182		1.48e-08
182		2.55e-08
182		2.35e-08
182		1.95e-08
183		2.28e-08
183		2.15e-08
183		1.88e-08
183		2.48e-08
183		1.88e-08
184		1.88e-08
184		2.01e-08
184		1.48e-08
184		1.88e-08
185		1.81e-08
185		1.34e-08
185		2.21e-08
185		2.01e-08
185		1.88e-08
186		2.82e-08
186		1.41e-08
186		2.01e-08
186		2.15e-08
187		2.21e-08
187		1.74e-08
187		1.27e-08
187		2.21e-08
187		1.95e-08
188		1.74e-08
188		1.95e-08
188		2.28e-08
188		2.08e-08
188		1.68e-08
189		1.48e-08
189		2.28e-08
189		2.21e-08
189		2.15e-08
190		1.74e-08
190		2.15e-08
190		2.68e-08
190		2.01e-08
190		1.74e-08
191		2.08e-08
191		1.61e-08
191		1.88e-08
191		1.68e-08
191		2.15e-08
192		2.08e-08
192		2.01e-08
192		2.01e-08
192		1.88e-08
193		2.15e-08
193		2.01e-08
193		2.28e-08
193		2.01e-08
193		1.88e-08
194		2.42e-08
194		2.08e-08
194		2.08e-08
194		1.54e-08
195		2.28e-08
195		1.61e-08
195		1.81e-08
195		2.21e-08
195		1.54e-08
196		1.68e-08
196		1.81e-08
196		1.41e-08
196		2.15e-08
196		1.48e-08
197		1.95e-08
197		1.95e-08
197		2.08e-08
197		2.68e-08
198		2.01e-08
198		2.35e-08
198		1.81e-08
198		2.01e-08
198		1.41e-08
199		1.74e-08
199		1.61e-08
199		1.81e-08
199		1.95e-08
200		1.68e-08
200		1.81e-08
200		1.95e-08
200		1.81e-08
200		2.15e-08
201		2.68e-08
201		1.68e-08
201		1.74e-08
201		2.15e-08
201		1.81e-08
202		1.54e-08
202		1.68e-08
202		2.21e-08
202		2.01e-08
203		1.88e-08
203		1.41e-08
203		1.54e-08
203		1.88e-08
203		2.21e-08
204		1.54e-08
204		1.68e-08
204		1.21e-08
204		2.28e-08
204		1.68e-08
205		1.81e-08
205		1.81e-08
205		1.74e-08
205		2.21e-08
206		2.08e-08
206		1.81e-08
206		2.01e-08
206		2.01e-08
206		2.08e-08
207		2.42e-08
207		1.81e-08
207		2.35e-08
207		1.81e-08
208		2.21e-08
208		1.74e-08
208		1.48e-08
208		1.54e-08
208		2.15e-08
209		1.88e-08
209		2.55e-08
209		1.95e-08
209		1.54e-08
209		1.74e-08
210		2.28e-08
210		1.95e-08
210		2.48e-08
210		1.48e-08
211		2.35e-08
211		1.61e-08
211		2.15e-08
211		1.74e-08
211		2.08e-08
212		2.35e-08
212		2.42e-08
212		1.95e-08
212		1.48e-08
213		1.95e-08
213		1.95e-08
213		1.68e-08
213		1.95e-08
213		1.88e-08
214		1.81e-08
214		1.61e-08
214		1.81e-08
214		2.08e-08
214		2.28e-08
215		2.15e-08
215		1.61e-08
215		1.54e-08
215		1.81e-08
216		1.41e-08
216		1.81e-08
216		1.95e-08
216		1.81e-08
216		1.27e-08
217		1.41e-08
217		1.61e-08
217		1.41e-08
217		1.88e-08
217		2.01e-08
218		1.95e-08
218		1.68e-08
218		1.68e-08
218		2.01e-08
219		1.81e-08
219		1.81e-08
219		1.81e-08
219		1.61e-08
219		1.95e-08
220		1.88e-08
220		2.15e-08
220		2.08e-08
220		2.75e-08
221		1.54e-08
221		1.54e-08
221		1.68e-08
221		2.21e-08
221		2.21e-08
222		1.54e-08
222		2.08e-08
222		1.34e-08
222		1.21e-08
222		1.68e-08
223		2.21e-08
223		2.28e-08
223		2.28e-08
223		2.28e-08
224		2.55e-08
224		2.08e-08
224		1.14e-08
224		1.61e-08
224		1.74e-08
225		1.41e-08
225		2.42e-08
225		2.08e-08
225		2.15e-08
226		1.81e-08
226		2.15e-08
226		1.34e-08
226		1.95e-08
226		2.01e-08
227		1.61e-08
227		1.81e-08
227		1.88e-08
227		1.68e-08
227		1.74e-08
228		2.28e-08
228		1.88e-08
228		1.74e-08
228		1.95e-08
229		2.42e-08
229		1.74e-08
229		2.21e-08
229		2.01e-08
229		2.35e-08
230		1.95e-08
230		1.95e-08
230		2.15e-08
230		1.81e-08
230		1.68e-08
231		2.42e-08
231		2.21e-08
231		1.88e-08
231		2.21e-08
232		2.42e-08
232		1.74e-08
232		1.41e-08
232		1.74e-08
232		2.68e-08
233		1.95e-08
233		1.34e-08
233		1.74e-08
233		1.68e-08
234		1.61e-08
234		1.68e-08
234		2.15e-08
234		2.08e-08
234		1.95e-08
235		1.88e-08
235		2.08e-08
235		1.88e-08
235		1.61e-08
235		1.95e-08
236		2.42e-08
236		1.95e-08
236		2.15e-08
236		2.21e-08
237		2.35e-08
237		1.68e-08
237		1.95e-08
237		2.08e-08
237		1.95e-08
238		2.01e-08
238		2.08e-08
238		1.88e-08
238		1.88e-08
239		1.81e-08
239		1.34e-08
239		2.68e-08
239		2.21e-08
239		2.42e-08
240		1.27e-08
240		1.68e-08
240		2.48e-08
240		1.88e-08
240		1.61e-08
241		2.42e-08
241		1.74e-08
241		1.41e-08
241		2.08e-08
242		2.21e-08
242		1.61e-08
242		2.01e-08
242		2.01e-08
242		1.95e-08
243		1.88e-08
243		2.15e-08
243		1.61e-08
243		2.01e-08
243		1.95e-08
244		1.68e-08
244		2.01e-08
244		2.28e-08
244		2.15e-08
245		1.74e-08
245		2.35e-08
245		2.01e-08
245		1.81e-08
245		2.35e-08
246		2.28e-08
246		1.34e-08
246		1.48e-08
246		1.48e-08
247		1.54e-08
247		2.55e-08
247		1.81e-08
247		2.28e-08
247		2.42e-08
248		2.21e-08
248		1.61e-08
248		1.95e-08
248		1.95e-08
248		1.48e-08
249		2.01e-08
249		1.81e-08
249		2.08e-08
249		1.88e-08
250		1.34e-08
250		2.08e-08
250		1.34e-08
250		2.21e-08
250		1.54e-08
251		2.01e-08
251		1.81e-08
251		1.74e-08
251		1.48e-08
252		1.61e-08
252		1.81e-08
252		1.74e-08
252		2.01e-08
252		2.08e-08
253		1.81e-08
253		1.88e-08
253		1.95e-08
253		2.62e-08
253		1.88e-08
254		1.48e-08
254		1.88e-08
254		1.81e-08
254		1.54e-08
255		2.08e-08
255		1.95e-08
255		2.68e-08
255		1.88e-08
255		1.54e-08
256		1.61e-08
256		2.08e-08
256		2.35e-08
256		2.28e-08
256		1.34e-08
257		2.21e-08
257		2.08e-08
257		2.35e-08
257		1.54e-08
258		2.35e-08
258		1.81e-08
258		2.08e-08
258		2.08e-08
258		2.28e-08
259		1.61e-08
259		2.48e-08
259		1.48e-08
259		2.01e-08
260		1.68e-08
260		2.08e-08
260		1.27e-08
260		1.48e-08
260		1.34e-08
261		1.88e-08
261		2.01e-08
261		1.88e-08
261		2.08e-08
261		1.61e-08
262		1.61e-08
262		1.68e-08
262		2.62e-08
262		2.01e-08
263		2.21e-08
263		1.61e-08
263		2.15e-08
263		2.55e-08
263		1.61e-08
264		2.35e-08
264		1.95e-08
264		1.68e-08
264		2.28e-08
265		1.61e-08
265		2.42e-08
265		1.81e-08
265		1.74e-08
265		1.95e-08
266		1.88e-08
266		2.08e-08
266		2.01e-08
266		2.48e-08
266		1.74e-08
267		2.62e-08
267		1.95e-08
267		2.28e-08
267		1.95e-08
268		2.35e-08
268		1.74e-08
268		2.08e-08
268		2.01e-08
268		1.28e-08
269		1.61e-08
269		1.88e-08
269		2.42e-08
269		2.21e-08
269		1.88e-08
270		1.21e-08
270		1.74e-08
270		2.21e-08
270		2.08e-08
271		1.68e-08
271		1.74e-08
271		2.15e-08
271		1.21e-08
271		2.08e-08
272		2.15e-08
272		2.15e-08
272		2.21e-08
272		1.88e-08
273		2.08e-08
273		1.48e-08
273		2.21e-08
273		1.88e-08
273		2.08e-08
274		2.68e-08
274		1.54e-08
274		1.14e-08
274		1.61e-08
274		2.08e-08
275		2.15e-08
275		2.21e-08
275		2.01e-08
275		2.01e-08
276		1.68e-08
276		1.48e-08
276		1.61e-08
276		1.95e-08
276		2.08e-08
277		1.95e-08
277		1.61e-08
277		1.34e-08
277		2.35e-08
278		1.54e-08
278		2.55e-08
278		1.81e-08
278		1.95e-08
278		2.15e-08
279		2.21e-08
279		2.01e-08
279		2.28e-08
279		1.48e-08
279		2.21e-08
280		1.95e-08
280		2.21e-08
280		1.74e-08
280		2.35e-08
281		2.62e-08
281		1.48e-08
281		1.01e-08
281		2.68e-08
281		1.74e-08
282		1.74e-08
282		2.08e-08
282		1.74e-08
282		2.15e-08
282		1.68e-08
283		2.15e-08
283		2.21e-08
283		2.08e-08
283		1.68e-08
284		2.21e-08
284		2.42e-08
284		2.15e-08
284		2.21e-08
284		1.81e-08
285		2.62e-08
285		1.54e-08
285		2.08e-08
285		2.55e-08
286		1.81e-08
286		2.35e-08
286		1.68e-08
286		2.15e-08
286		1.95e-08
287		1.88e-08
287		1.68e-08
287		1.28e-08
287		2.21e-08
287		1.81e-08
288		1.54e-08
288		1.81e-08
288		2.08e-08
288		1.48e-08
289		1.21e-08
289		1.95e-08
289		2.75e-08
289		1.81e-08
289		1.74e-08
290		1.21e-08
290		1.81e-08
290		2.55e-08
290		2.21e-08
291		2.35e-08
291		1.88e-08
291		2.35e-08
291		1.81e-08
291		1.74e-08
292		2.01e-08
292		2.01e-08
292		1.88e-08
292		1.68e-08
292		1.95e-08
293		2.21e-08
293		2.21e-08
293		1.88e-08
293		1.88e-08
294		1.88e-08
294		1.81e-08
294		1.61e-08
294		1.48e-08
294		1.81e-08
295		1.81e-08
295		2.01e-08
295		2.01e-08
295		1.41e-08
296		1.88e-08
296		1.81e-08
296		2.15e-08
296		2.48e-08
296		2.15e-08
297		1.95e-08
297		1.41e-08
297		1.48e-08
297		1.74e-08
297		1.68e-08
298		2.62e-08
298		1.61e-08
298		1.41e-08
298		2.01e-08
299		2.28e-08
299		2.42e-08
299		1.88e-08
299		2.35e-08
299		2.15e-08
300		1.54e-08
300		2.35e-08
300		1.88e-08
300		2.01e-08
300		1.54e-08
301		1.28e-08
301		1.95e-08
301		2.08e-08
301		1.54e-08
302		1.81e-08
302		1.48e-08
302		2.08e-08
302		1.74e-08
302		1.81e-08
303		1.61e-08
303		2.15e-08
303		2.08e-08
303		1.48e-08
304		1.61e-08
304		2.21e-08
304		1.74e-08
304		1.88e-08
304		2.01e-08
305		2.01e-08
305		1.41e-08
305		2.08e-08
305		1.41e-08
305		1.81e-08
306		1.74e-08
306		1.95e-08
306		1.48e-08
306		2.15e-08
307		2.15e-08
307		1.88e-08
307		1.48e-08
307		1.41e-08
307		1.61e-08
308		2.15e-08
308		2.21e-08
308		1.48e-08
308		1.28e-08
309		2.01e-08
309		2.15e-08
309		2.75e-08
309		1.88e-08
309		2.15e-08
310		1.95e-08
310		1.28e-08
310		2.15e-08
310		2.08e-08
310		1.95e-08
311		1.61e-08
311		1.68e-08
311		1.07e-08
311		2.01e-08
312		1.81e-08
312		1.28e-08
312		2.68e-08
312		1.61e-08
312		1.68e-08
313		1.74e-08
313		2.15e-08
313		1.61e-08
313		1.54e-08
313		1.88e-08
314		1.54e-08
314		2.01e-08
314		1.95e-08
314		1.95e-08
315		2.08e-08
315		1.95e-08
315		1.81e-08
315		1.41e-08
315		2.42e-08
316		2.42e-08
316		2.42e-08
316		1.95e-08
316		2.15e-08
317		2.35e-08
317		2.21e-08
317		1.68e-08
317		1.81e-08
317		1.88e-08
318		2.21e-08
318		2.35e-08
318		1.61e-08
318		1.61e-08
318		1.68e-08
319		1.68e-08
319		1.88e-08
319		1.34e-08
319		1.68e-08
320		1.54e-08
320		1.34e-08
320		1.74e-08
320		2.08e-08
320		1.34e-08
321		1.68e-08
321		2.15e-08
321		1.48e-08
321		2.21e-08
322		2.01e-08
322		2.68e-08
322		2.01e-08
322		2.01e-08
322		1.48e-08
323		2.42e-08
323		2.08e-08
323		1.68e-08
323		1.88e-08
323		1.95e-08
324		2.08e-08
324		1.68e-08
324		2.15e-08
324		2.01e-08
325		1.61e-08
325		2.01e-08
325		1.48e-08
325		2.15e-08
325		1.41e-08
326		2.28e-08
326		2.35e-08
326		2.01e-08
326		2.01e-08
326		1.61e-08
327		1.54e-08
327		2.48e-08
327		1.61e-08
327		2.35e-08
328		2.01e-08
328		2.15e-08
328		2.08e-08
328		2.42e-08
328		1.61e-08
329		1.81e-08
329		2.62e-08
329		2.15e-08
329		1.95e-08
330		2.48e-08
330		1.74e-08
330		1.48e-08
330		2.75e-08
330		2.21e-08
331		2.15e-08
331		2.35e-08
331		2.28e-08
331		2.48e-08
331		2.15e-08
332		2.55e-08
332		1.74e-08
332		1.88e-08
332		1.81e-08
333		2.42e-08
333		2.21e-08
333		2.15e-08
333		2.28e-08
333		1.27e-08
334		1.74e-08
334		2.15e-08
334		2.08e-08
334		1.88e-08
335		1.61e-08
335		2.35e-08
335		1.48e-08
335		1.88e-08
335		1.81e-08
336		2.48e-08
336		2.08e-08
336		2.21e-08
336		1.81e-08
336		1.95e-08
337		1.74e-08
337		1.81e-08
337		1.14e-08
337		2.21e-08
338		1.48e-08
338		2.35e-08
338		2.01e-08
338		2.01e-08
338		2.01e-08
339		2.15e-08
339		2.28e-08
339		1.68e-08
339		2.08e-08
339		2.62e-08
340		1.61e-08
340		2.35e-08
340		1.88e-08
340		2.82e-08
341		2.62e-08
341		2.62e-08
341		1.95e-08
341		1.48e-08
341		2.75e-08
342		1.95e-08
342		1.48e-08
342		1.48e-08
342		2.01e-08
343		2.21e-08
343		1.88e-08
343		1.68e-08
343		2.28e-08
343		1.48e-08
344		2.08e-08
344		2.21e-08
344		2.01e-08
344		2.35e-08
344		2.08e-08
345		2.48e-08
345		2.08e-08
345		1.68e-08
345		2.21e-08
346		1.68e-08
346		2.42e-08
346		1.68e-08
346		1.95e-08
346		2.42e-08
347		1.81e-08
347		2.08e-08
347		1.68e-08
347		1.74e-08
348		2.42e-08
348		2.42e-08
348		1.74e-08
348		1.34e-08
348		2.28e-08
349		2.21e-08
349		2.08e-08
349		1.74e-08
349		1.41e-08
349		1.88e-08
350		1.61e-08
350		1.74e-08
350		2.15e-08
350		2.35e-08
351		2.08e-08
351		2.28e-08
351		2.21e-08
351		2.08e-08
351		2.01e-08
352		1.61e-08
352		2.42e-08
352		2.08e-08
352		1.74e-08
353		2.48e-08
353		2.08e-08
353		2.48e-08
353		1.88e-08
353		1.61e-08
354		1.74e-08
354		1.88e-08
354		1.81e-08
354		2.35e-08
354		1.95e-08
355		1.54e-08
355		2.21e-08
355		1.74e-08
355		1.61e-08
356		2.21e-08
356		2.95e-08
356		2.15e-08
356		2.42e-08
356		1.74e-08
357		2.01e-08
357		2.35e-08
357		1.95e-08
357		2.15e-08
357		2.15e-08
358		2.01e-08
358		2.28e-08
358		1.88e-08
358		1.81e-08
359		2.08e-08
359		2.01e-08
359		2.28e-08
359		2.15e-08
359		2.48e-08
360		1.88e-08
360		1.88e-08
360		2.21e-08
360		2.15e-08
361		2.01e-08
361		2.08e-08
361		1.68e-08
361		2.01e-08
361		2.15e-08
362		1.27e-08
362		1.95e-08
362		1.95e-08
362		2.08e-08
362		1.81e-08
363		1.61e-08
363		2.35e-08
363		2.35e-08
363		2.35e-08
364		1.81e-08
364		1.81e-08
364		1.68e-08
364		1.74e-08
364		2.01e-08
365		2.48e-08
365		2.21e-08
365		1.74e-08
365		2.01e-08
366		2.21e-08
366		1.61e-08
366		2.28e-08
366		2.15e-08
366		2.48e-08
367		2.48e-08
367		2.15e-08
367		1.68e-08
367		2.28e-08
367		2.01e-08
368		2.08e-08
368		2.15e-08
368		2.15e-08
368		2.42e-08
369		2.48e-08
369		2.28e-08
369		2.21e-08
369		1.81e-08
369		1.68e-08
370		2.35e-08
370		1.95e-08
370		2.08e-08
370		2.15e-08
370		2.42e-08
371		1.95e-08
371		1.88e-08
371		1.95e-08
371		2.15e-08
372		1.95e-08
372		2.01e-08
372		1.88e-08
372		1.74e-08
372		1.74e-08
373		1.81e-08
373		1.95e-08
373		2.35e-08
373		1.68e-08
374		2.01e-08
374		1.81e-08
374		1.88e-08
374		2.21e-08
374		2.21e-08
375		2.01e-08
375		1.74e-08
375		1.74e-08
375		1.81e-08
375		2.28e-08
376		1.68e-08
376		2.55e-08
376		1.74e-08
376		1.88e-08
377		1.88e-08
377		1.88e-08
377		1.88e-08
377		1.74e-08
377		1.74e-08
378		2.01e-08
378		2.21e-08
378		1.34e-08
378		2.28e-08
379		1.41e-08
379		1.88e-08
379		1.95e-08
379		1.95e-08
379		2.08e-08
380		2.08e-08
380		2.15e-08
380		1.41e-08
380		1.41e-08
380		2.42e-08
381		1.61e-08
381		2.35e-08
381		1.48e-08
381		1.54e-08
382		1.81e-08
382		2.21e-08
382		1.34e-08
382		1.88e-08
382		1.81e-08
383		2.28e-08
383		1.68e-08
383		2.35e-08
383		2.21e-08
383		2.48e-08
384		1.95e-08
384		1.74e-08
384		2.01e-08
384		2.01e-08
385		2.28e-08
385		2.42e-08
385		1.54e-08
385		2.08e-08
385		1.61e-08
386		2.62e-08
386		2.01e-08
386		1.54e-08
386		2.08e-08
387		2.42e-08
387		2.15e-08
387		1.74e-08
387		2.15e-08
387		2.15e-08
388		2.35e-08
388		1.54e-08
388		1.61e-08
388		1.88e-08
388		2.21e-08
389		1.61e-08
389		1.41e-08
389		2.42e-08
389		2.82e-08
390		1.21e-08
390		1.74e-08
390		2.15e-08
390		1.81e-08
390		2.42e-08
391		1.61e-08
391		2.68e-08
391		2.48e-08
391		2.35e-08
392		2.01e-08
392		2.21e-08
392		1.68e-08
392		2.21e-08
392		2.28e-08
393		2.08e-08
393		2.21e-08
393		2.21e-08
393		2.08e-08
393		2.95e-08
394		1.95e-08
394		1.74e-08
394		1.61e-08
394		2.08e-08
395		1.74e-08
395		1.74e-08
395		2.21e-08
395		2.01e-08
395		1.48e-08
396		1.61e-08
396		1.74e-08
396		1.88e-08
396		2.21e-08
397		2.42e-08
397		1.61e-08
397		2.01e-08
397		1.81e-08
397		2.28e-08
398		1.34e-08
398		1.68e-08
398		2.08e-08
398		2.75e-08
398		1.68e-08
399		2.15e-08
399		2.15e-08
399		2.01e-08
399		2.15e-08
400		2.48e-08
400		2.21e-08
400		2.08e-08
400		2.15e-08
400		2.08e-08
401		1.68e-08
401		2.28e-08
401		2.55e-08
401		2.21e-08
401		1.88e-08
402		1.74e-08
402		2.48e-08
402		2.48e-08
402		1.88e-08
403		1.61e-08
403		1.88e-08
403		1.68e-08
403		2.68e-08
403		2.01e-08
404		2.48e-08
404		2.01e-08
404		2.15e-08
404		2.08e-08
405		1.61e-08
405		2.35e-08
405		2.28e-08
405		1.74e-08
405		2.28e-08
406		2.08e-08
406		1.88e-08
406		2.08e-08
406		2.35e-08
406		2.55e-08
407		2.15e-08
407		2.28e-08
407		1.68e-08
407		2.15e-08
408		2.55e-08
408		1.68e-08
408		2.08e-08
408		2.35e-08
408		2.15e-08
409		2.75e-08
409		1.95e-08
409		2.55e-08
409		2.28e-08
410		2.01e-08
410		1.81e-08
410		1.48e-08
410		1.88e-08
410		1.95e-08
411		2.28e-08
411		2.08e-08
411		1.68e-08
411		1.74e-08
411		2.08e-08
412		2.01e-08
412		2.35e-08
412		2.48e-08
412		2.42e-08
413		1.95e-08
413		1.95e-08
413		1.74e-08
413		2.62e-08
413		1.74e-08
414		2.15e-08
414		1.61e-08
414		2.62e-08
414		2.42e-08
414		1.74e-08
415		1.95e-08
415		2.28e-08
415		1.95e-08
415		2.28e-08
416		2.35e-08
416		1.81e-08
416		2.15e-08
416		2.21e-08
416		1.81e-08
417		1.95e-08
417		1.88e-08
417		2.08e-08
417		1.54e-08
418		1.81e-08
418		2.21e-08
418		1.74e-08
418		2.28e-08
418		1.61e-08
419		2.55e-08
419		1.88e-08
419		2.01e-08
419		2.28e-08
419		1.88e-08
420		1.48e-08
420		2.01e-08
420		1.68e-08
420		2.08e-08
421		2.08e-08
421		2.48e-08
421		1.54e-08
421		1.88e-08
421		1.74e-08
422		2.21e-08
422		2.08e-08
422		2.15e-08
422		2.01e-08
423		1.81e-08
423		2.28e-08
423		1.74e-08
423		2.55e-08
423		2.08e-08
424		1.95e-08
424		2.08e-08
424		1.88e-08
424		2.35e-08
424		2.28e-08
425		2.15e-08
425		2.15e-08
425		2.01e-08
425		1.81e-08
426		1.34e-08
426		1.88e-08
426		2.15e-08
426		2.21e-08
426		2.21e-08
427		1.88e-08
427		1.88e-08
427		2.15e-08
427		2.42e-08
427		2.15e-08
428		1.81e-08
428		2.21e-08
428		2.35e-08
428		2.42e-08
429		1.14e-08
429		2.42e-08
429		2.48e-08
429		2.08e-08
429		1.74e-08
430		2.28e-08
430		1.54e-08
430		2.28e-08
430		1.88e-08
431		2.42e-08
431		1.95e-08
431		2.42e-08
431		2.28e-08
431		2.21e-08
432		2.21e-08
432		2.08e-08
432		1.95e-08
432		2.35e-08
432		1.74e-08
433		2.21e-08
[truncated: 16,998 more rows]
