# Supplementary material for: Upcycling polyolefins to methane-free liquid fuel by a Ru1-ZrO2 catalyst
Source: Nat Commun. 2025 Mar 21;16:2800. doi: 10.1038/s41467-025-57998-x (PMC11928669; doi:10.1038/s41467-025-57998-x)
Supplement: Supplementary file 3 — Source Data [file 41467_2025_57998_MOESM3_ESM.zip › Source data/Supplementary Figure 6.xlsx]

## Sheet: Sheet1
Pressure	H2 consumption (mmol)	error bar	H2/PP（mass）	H2 conversion
1 MPa	13.4558	1.7	0.0126	70
1.5 MPa	19.9958	1.6	0.0182	62.7
2 MPa	28.2374	1.55	0.0237	60
3 MPa	32.8553	1.4	0.0347	44.33
4 MPa	35.0364	1.3	0.0457	37.5
