# Supplementary material for: Upcycling polyolefins to methane-free liquid fuel by a Ru1-ZrO2 catalyst
Source: Nat Commun. 2025 Mar 21;16:2800. doi: 10.1038/s41467-025-57998-x (PMC11928669; doi:10.1038/s41467-025-57998-x)
Supplement: Supplementary file 3 — Source Data [file 41467_2025_57998_MOESM3_ESM.zip › Source data/Supplementary Figure 9.xlsx]

## Sheet: Sheet1
2θ (degree)	Ru1-ZrO2		Ru1-ZrO2_500		ZrO2
5	90075	5	80045.8	5	84316.7
5.02	89345.8	5.02	77666.7	5.02	82979.2
5.04	88579.2	5.04	76691.7	5.04	81800
5.06	87091.7	5.06	75770.8	5.06	80812.5
5.08	85625	5.08	74645.8	5.08	79070.8
5.1	84600	5.1	72566.7	5.1	77333.3
5.12	83125	5.12	71291.7	5.12	75729.2
5.14	80983.3	5.14	69658.3	5.14	74891.7
5.16	79758.3	5.16	68350	5.16	73604.2
5.18	78570.8	5.18	67700	5.18	73041.7
5.2	78250	5.2	66875	5.2	71766.7
5.22	76283.3	5.22	65487.5	5.22	70520.8
5.24	75000	5.24	64070.8	5.24	69529.2
5.26	75145.8	5.26	62658.3	5.26	67908.3
5.28	73383.3	5.28	62083.3	5.28	66958.3
5.3	71866.7	5.3	61279.2	5.3	65950
5.32	71112.5	5.32	60370.8	5.32	65066.7
5.34	69616.7	5.34	59058.3	5.34	64687.5
5.36	69120.8	5.36	57762.5	5.36	62787.5
5.38	68025	5.38	56679.2	5.38	62170.8
5.4	67300	5.4	55870.8	5.4	61508.3
5.42	66158.3	5.42	54845.8	5.42	60950
5.44	65866.7	5.44	54279.2	5.44	60320.8
5.46	64775	5.46	54395.8	5.46	58533.3
5.48	64458.3	5.48	52679.2	5.48	58133.3
5.5	62741.7	5.5	51916.7	5.5	57283.3
5.52	62291.7	5.52	51487.5	5.52	56291.7
5.54	61691.7	5.54	51037.5	5.54	56108.3
5.56	60345.8	5.56	49758.3	5.56	55475
5.58	59654.2	5.58	49845.8	5.58	54195.8
5.6	60583.3	5.6	48033.3	5.6	54025
5.62	59245.8	5.62	47412.5	5.62	54354.2
5.64	59979.2	5.64	46412.5	5.64	53445.8
5.66	58941.7	5.66	45625	5.66	52420.8
5.68	57558.3	5.68	45466.7	5.68	51912.5
5.7	56845.8	5.7	44770.8	5.7	52312.5
5.72	55416.7	5.72	44995.8	5.72	50683.3
5.74	55787.5	5.74	44041.7	5.74	50879.2
5.76	55387.5	5.76	44175	5.76	50216.7
5.78	54125	5.78	43908.3	5.78	49666.7
5.8	54604.2	5.8	42516.7	5.8	49387.5
5.82	54016.7	5.82	42954.2	5.82	48516.7
5.84	53245.8	5.84	42587.5	5.84	48370.8
5.86	52825	5.86	42191.7	5.86	47750
5.88	52366.7	5.88	41629.2	5.88	47554.2
5.9	52354.2	5.9	41254.2	5.9	46887.5
5.92	52379.2	5.92	41387.5	5.92	46970.8
5.94	53058.3	5.94	41054.2	5.94	47512.5
5.96	51583.3	5.96	40316.7	5.96	46729.2
5.98	51925	5.98	40595.8	5.98	46816.7
6	50933.3	6	39783.3	6	46229.2
6.02	51245.8	6.02	39491.7	6.02	46700
6.04	50458.3	6.04	38991.7	6.04	45812.5
6.06	50558.3	6.06	39137.5	6.06	46145.8
6.08	49920.8	6.08	38862.5	6.08	45229.2
6.1	49937.5	6.1	39562.5	6.1	44983.3
6.12	50745.8	6.12	38337.5	6.12	45504.2
6.14	50308.3	6.14	38866.7	6.14	44762.5
6.16	50041.7	6.16	38266.7	6.16	45262.5
6.18	49758.3	6.18	38466.7	6.18	44741.7
6.2	49000	6.2	37491.7	6.2	44045.8
6.22	49400	6.22	37591.7	6.22	43733.3
6.24	48466.7	6.24	37070.8	6.24	44062.5
6.26	47379.2	6.26	36829.2	6.26	44137.5
6.28	48091.7	6.28	37362.5	6.28	44512.5
6.3	48141.7	6.3	37083.3	6.3	44050
6.32	47429.2	6.32	37079.2	6.32	43166.7
6.34	47458.3	6.34	36495.8	6.34	43037.5
6.36	47616.7	6.36	36600	6.36	43691.7
6.38	47187.5	6.38	36441.7	6.38	42758.3
6.4	47154.2	6.4	35775	6.4	42625
6.42	47287.5	6.42	36008.3	6.42	42162.5
6.44	46900	6.44	35108.3	6.44	42750
6.46	46479.2	6.46	35779.2	6.46	43308.3
6.48	46454.2	6.48	34875	6.48	42583.3
6.5	46275	6.5	34537.5	6.5	42712.5
6.52	46758.3	6.52	34862.5	6.52	41483.3
6.54	47112.5	6.54	34933.3	6.54	42291.7
6.56	45912.5	6.56	34329.2	6.56	42525
6.58	45370.8	6.58	34741.7	6.58	41654.2
6.6	45495.8	6.6	34258.3	6.6	42537.5
6.62	45366.7	6.62	34720.8	6.62	41345.8
6.64	45575	6.64	34037.5	6.64	41770.8
6.66	44991.7	6.66	33558.3	6.66	41079.2
6.68	44504.2	6.68	33854.2	6.68	40741.7
6.7	44512.5	6.7	33558.3	6.7	40537.5
6.72	44962.5	6.72	34087.5	6.72	40970.8
6.74	45016.7	6.74	33345.8	6.74	41050
6.76	45366.7	6.76	33550	6.76	40491.7
6.78	44375	6.78	32958.3	6.78	40908.3
6.8	44166.7	6.8	33304.2	6.8	40729.2
6.82	44583.3	6.82	32762.5	6.82	40708.3
6.84	44254.2	6.84	32704.2	6.84	40387.5
6.86	44150	6.86	32570.8	6.86	40520.8
6.88	43654.2	6.88	31950	6.88	39966.7
6.9	43641.7	6.9	32220.8	6.9	39812.5
6.92	43316.7	6.92	32804.2	6.92	40250
6.94	42933.3	6.94	32379.2	6.94	39708.3
6.96	43262.5	6.96	31641.7	6.96	39833.3
6.98	43487.5	6.98	31979.2	6.98	39170.8
7	43220.8	7	31541.7	7	39375
7.02	43045.8	7.02	30991.7	7.02	39395.8
7.04	43150	7.04	31600	7.04	38895.8
7.06	43195.8	7.06	31687.5	7.06	39129.2
7.08	42566.7	7.08	31733.3	7.08	38679.2
7.1	42470.8	7.1	31345.8	7.1	38737.5
7.12	42154.2	7.12	30887.5	7.12	39129.2
7.14	42279.2	7.14	31083.3	7.14	38970.8
7.16	42875	7.16	31200	7.16	39100
7.18	42058.3	7.18	30895.8	7.18	39012.5
7.2	42320.8	7.2	30741.7	7.2	38404.2
7.22	42029.2	7.22	30633.3	7.22	38275
7.24	42454.2	7.24	30183.3	7.24	38062.5
7.26	42058.3	7.26	29933.3	7.26	38508.3
7.28	41850	7.28	30191.7	7.28	38383.3
7.3	41991.7	7.3	29912.5	7.3	38458.3
7.32	41700	7.32	29837.5	7.32	38737.5
7.34	42187.5	7.34	30187.5	7.34	38070.8
7.36	41225	7.36	30170.8	7.36	37483.3
7.38	41166.7	7.38	29575	7.38	37258.3
7.4	41400	7.4	29266.7	7.4	37166.7
7.42	41537.5	7.42	29658.3	7.42	37750
7.44	40491.7	7.44	29466.7	7.44	38195.8
7.46	41295.8	7.46	29187.5	7.46	38008.3
7.48	40516.7	7.48	29012.5	7.48	37562.5
7.5	41004.2	7.5	29562.5	7.5	37087.5
7.52	40995.8	7.52	29337.5	7.52	38008.3
7.54	40970.8	7.54	28795.8	7.54	37916.7
7.56	40691.7	7.56	29300	7.56	37091.7
7.58	40679.2	7.58	29291.7	7.58	36104.2
7.6	40358.3	7.6	28908.3	7.6	37254.2
7.62	40162.5	7.62	28645.8	7.62	36500
7.64	39737.5	7.64	28945.8	7.64	38116.7
7.66	40550	7.66	28704.2	7.66	36925
7.68	39745.8	7.68	29091.7	7.68	36550
7.7	39575	7.7	28862.5	7.7	36854.2
7.72	40691.7	7.72	28508.3	7.72	36020.8
7.74	39616.7	7.74	27820.8	7.74	36683.3
7.76	39550	7.76	28425	7.76	36166.7
7.78	39495.8	7.78	28083.3	7.78	36362.5
7.8	39362.5	7.8	27912.5	7.8	36458.3
7.82	39783.3	7.82	27858.3	7.82	36558.3
7.84	39729.2	7.84	27600	7.84	36670.8
7.86	39475	7.86	28187.5	7.86	35745.8
7.88	40158.3	7.88	27487.5	7.88	35854.2
7.9	39425	7.9	27387.5	7.9	35700
7.92	39112.5	7.92	27725	7.92	36141.7
7.94	39166.7	7.94	27866.7	7.94	36420.8
7.96	39137.5	7.96	27058.3	7.96	36425
7.98	39000	7.98	27404.2	7.98	35970.8
8	38591.7	8	27295.8	8	36054.2
8.02	38954.2	8.02	27404.2	8.02	36316.7
8.04	39229.2	8.04	27179.2	8.04	35470.8
8.06	38820.8	8.06	27179.2	8.06	36233.3
8.08	38479.2	8.08	27254.2	8.08	35679.2
8.1	38570.8	8.1	26908.3	8.1	35345.8
8.12	39225	8.12	27337.5	8.12	35108.3
8.14	39087.5	8.14	27391.7	8.14	35087.5
8.16	38225	8.16	26620.8	8.16	35391.7
8.18	38758.3	8.18	27079.2	8.18	35191.7
8.2	38620.8	8.2	26945.8	8.2	35420.8
8.22	38200	8.22	27041.7	8.22	34966.7
8.24	38095.8	8.24	26679.2	8.24	35083.3
8.26	38508.3	8.26	26504.2	8.26	35433.3
8.28	37920.8	8.28	26100	8.28	35545.8
8.3	38316.7	8.3	26075	8.3	34379.2
8.32	38445.8	8.32	26608.3	8.32	35575
8.34	37775	8.34	26583.3	8.34	35308.3
8.36	37908.3	8.36	26700	8.36	34854.2
8.38	38266.7	8.38	27266.7	8.38	35225
8.4	37762.5	8.4	26183.3	8.4	34208.3
8.42	37425	8.42	26441.7	8.42	34433.3
8.44	37454.2	8.44	26095.8	8.44	34383.3
8.46	36995.8	8.46	25950	8.46	34312.5
8.48	36862.5	8.48	26237.5	8.48	35070.8
8.5	37658.3	8.5	26008.3	8.5	33829.2
8.52	36650	8.52	25979.2	8.52	34545.8
8.54	37487.5	8.54	25570.8	8.54	34800
8.56	36670.8	8.56	26266.7	8.56	34200
8.58	36620.8	8.58	26337.5	8.58	34433.3
8.6	37312.5	8.6	26129.2	8.6	33454.2
8.62	37479.2	8.62	26354.2	8.62	34362.5
8.64	36983.3	8.64	25241.7	8.64	34658.3
8.66	36895.8	8.66	26050	8.66	34029.2
8.68	36883.3	8.68	26025	8.68	34325
8.7	37170.8	8.7	26083.3	8.7	33354.2
8.72	36845.8	8.72	25416.7	8.72	34054.2
8.74	36662.5	8.74	24958.3	8.74	33929.2
8.76	37058.3	8.76	25470.8	8.76	33550
8.78	36787.5	8.78	25520.8	8.78	33295.8
8.8	36658.3	8.8	25420.8	8.8	33383.3
8.82	36770.8	8.82	25520.8	8.82	33625
8.84	36362.5	8.84	25083.3	8.84	34020.8
8.86	36270.8	8.86	25525	8.86	33166.7
8.88	36370.8	8.88	25600	8.88	33041.7
8.9	36383.3	8.9	25133.3	8.9	33425
8.92	36425	8.92	25420.8	8.92	33416.7
8.94	37170.8	8.94	25354.2	8.94	33716.7
8.96	36333.3	8.96	24766.7	8.96	33891.7
8.98	35975	8.98	24858.3	8.98	32720.8
9	36587.5	9	24829.2	9	33337.5
9.02	36516.7	9.02	24954.2	9.02	33441.7
9.04	36379.2	9.04	24925	9.04	33462.5
9.06	36220.8	9.06	24541.7	9.06	32825
9.08	35704.2	9.08	24920.8	9.08	32941.7
9.1	35191.7	9.1	24591.7	9.1	33183.3
9.12	35591.7	9.12	24958.3	9.12	33141.7
9.14	36129.2	9.14	24316.7	9.14	33400
9.16	36125	9.16	25216.7	9.16	33258.3
9.18	35891.7	9.18	24608.3	9.18	32287.5
9.2	35379.2	9.2	24770.8	9.2	32525
9.22	35254.2	9.22	24837.5	9.22	32916.7
9.24	35533.3	9.24	24454.2	9.24	32704.2
9.26	35325	9.26	23995.8	9.26	32629.2
9.28	34754.2	9.28	24950	9.28	32516.7
9.3	34575	9.3	24304.2	9.3	32687.5
9.32	35504.2	9.32	24683.3	9.32	32150
9.34	35062.5	9.34	24204.2	9.34	32462.5
9.36	35004.2	9.36	24445.8	9.36	32220.8
9.38	35029.2	9.38	24191.7	9.38	31583.3
9.4	35341.7	9.4	24775	9.4	32345.8
9.42	35220.8	9.42	24191.7	9.42	31970.8
9.44	34954.2	9.44	24250	9.44	31854.2
9.46	35304.2	9.46	23775	9.46	32337.5
9.48	34666.7	9.48	24100	9.48	32450
9.5	34625	9.5	24083.3	9.5	31800
9.52	34825	9.52	24000	9.52	32483.3
9.54	34466.7	9.54	24329.2	9.54	32412.5
9.56	35200	9.56	24220.8	9.56	32225
9.58	34937.5	9.58	24633.3	9.58	31804.2
9.6	34233.3	9.6	24175	9.6	31604.2
9.62	34833.3	9.62	24079.2	9.62	31729.2
9.64	35029.2	9.64	23841.7	9.64	31770.8
9.66	34616.7	9.66	24150	9.66	32141.7
9.68	34925	9.68	24270.8	9.68	31233.3
9.7	34316.7	9.7	23925	9.7	31341.7
9.72	34083.3	9.72	23620.8	9.72	31887.5
9.74	34145.8	9.74	24216.7	9.74	31941.7
9.76	34291.7	9.76	23933.3	9.76	31070.8
9.78	34016.7	9.78	23812.5	9.78	30995.8
9.8	33887.5	9.8	24245.8	9.8	31683.3
9.82	33920.8	9.82	24254.2	9.82	31029.2
9.84	33654.2	9.84	23691.7	9.84	31183.3
9.86	33791.7	9.86	23712.5	9.86	30525
9.88	33529.2	9.88	23525	9.88	31350
9.9	33937.5	9.9	24337.5	9.9	31250
9.92	34041.7	9.92	23800	9.92	31637.5
9.94	33666.7	9.94	23370.8	9.94	31158.3
9.96	34137.5	9.96	23720.8	9.96	31391.7
9.98	34766.7	9.98	23462.5	9.98	30545.8
10	33920.8	10	23395.8	10	31183.3
10.02	33816.7	10.02	23429.2	10.02	31116.7
10.04	34458.3	10.04	23412.5	10.04	31045.8
10.06	33129.2	10.06	23391.7	10.06	30858.3
10.08	33962.5	10.08	23520.8	10.08	31279.2
10.1	33654.2	10.1	23487.5	10.1	31083.3
10.12	33250	10.12	23237.5	10.12	30541.7
10.14	33187.5	10.14	23512.5	10.14	31550
10.16	33204.2	10.16	23370.8	10.16	30795.8
10.18	33566.7	10.18	22987.5	10.18	30904.2
10.2	32612.5	10.2	22870.8	10.2	30495.8
10.22	32979.2	10.22	23375	10.22	30600
10.24	33208.3	10.24	23579.2	10.24	30445.8
10.26	32937.5	10.26	23854.2	10.26	30454.2
10.28	32820.8	10.28	22662.5	10.28	30191.7
10.3	33304.2	10.3	22837.5	10.3	30795.8
10.32	32583.3	10.32	22741.7	10.32	30204.2
10.34	32708.3	10.34	23050	10.34	30045.8
10.36	32679.2	10.36	23237.5	10.36	29733.3
10.38	33100	10.38	23350	10.38	30479.2
10.4	32566.7	10.4	23058.3	10.4	29662.5
10.42	32762.5	10.42	23295.8	10.42	30245.8
10.44	32750	10.44	22833.3	10.44	30104.2
10.46	32312.5	10.46	23329.2	10.46	30391.7
10.48	32195.8	10.48	23129.2	10.48	30516.7
10.5	32529.2	10.5	22787.5	10.5	30354.2
10.52	32520.8	10.52	23204.2	10.52	30183.3
10.54	33037.5	10.54	22879.2	10.54	29491.7
10.56	32079.2	10.56	23366.7	10.56	29204.2
10.58	32587.5	10.58	23175	10.58	29595.8
10.6	32808.3	10.6	22820.8	10.6	29954.2
10.62	32616.7	10.62	23166.7	10.62	29520.8
10.64	32016.7	10.64	22745.8	10.64	30208.3
10.66	32333.3	10.66	22958.3	10.66	29758.3
10.68	32391.7	10.68	23120.8	10.68	30004.2
10.7	31920.8	10.7	22383.3	10.7	30087.5
10.72	31958.3	10.72	22516.7	10.72	29395.8
10.74	31775	10.74	23070.8	10.74	29620.8
10.76	32170.8	10.76	23108.3	10.76	28883.3
10.78	31820.8	10.78	22991.7	10.78	29595.8
10.8	31670.8	10.8	22545.8	10.8	29383.3
10.82	31933.3	10.82	22308.3	10.82	29475
10.84	31533.3	10.84	23408.3	10.84	29029.2
10.86	31875	10.86	23116.7	10.86	29208.3
10.88	31716.7	10.88	22770.8	10.88	30000
10.9	31983.3	10.9	22541.7	10.9	29125
10.92	31520.8	10.92	22579.2	10.92	29704.2
10.94	31504.2	10.94	22383.3	10.94	28904.2
10.96	31908.3	10.96	22079.2	10.96	28825
10.98	31704.2	10.98	22466.7	10.98	28700
11	32104.2	11	22770.8	11	29012.5
11.02	31950	11.02	22745.8	11.02	28733.3
11.04	31687.5	11.04	22225	11.04	28700
11.06	31704.2	11.06	22275	11.06	29025
11.08	31929.2	11.08	21991.7	11.08	28641.7
11.1	31483.3	11.1	22537.5	11.1	28858.3
11.12	31333.3	11.12	22775	11.12	29512.5
11.14	31112.5	11.14	21883.3	11.14	28508.3
11.16	31175	11.16	22529.2	11.16	28912.5
11.18	31475	11.18	22670.8	11.18	28629.2
11.2	31154.2	11.2	22391.7	11.2	29262.5
11.22	31145.8	11.22	22429.2	11.22	28712.5
11.24	31541.7	11.24	22133.3	11.24	28700
11.26	30916.7	11.26	22429.2	11.26	28550
11.28	31108.3	11.28	22141.7	11.28	28583.3
11.3	31187.5	11.3	21575	11.3	28875
11.32	30412.5	11.32	22212.5	11.32	28579.2
11.34	31591.7	11.34	22137.5	11.34	28466.7
11.36	30783.3	11.36	22654.2	11.36	28120.8
11.38	30837.5	11.38	22041.7	11.38	28404.2
11.4	31516.7	11.4	21779.2	11.4	28141.7
11.42	31000	11.42	22358.3	11.42	28675
11.44	30650	11.44	21991.7	11.44	28687.5
11.46	30658.3	11.46	21958.3	11.46	28383.3
11.48	30787.5	11.48	21979.2	11.48	28358.3
11.5	30762.5	11.5	22212.5	11.5	27804.2
11.52	30895.8	11.52	21991.7	11.52	28475
11.54	30625	11.54	21933.3	11.54	27766.7
11.56	30762.5	11.56	21870.8	11.56	27950
11.58	30725	11.58	21945.8	11.58	28216.7
11.6	31037.5	11.6	22412.5	11.6	27691.7
11.62	30633.3	11.62	22179.2	11.62	27895.8
11.64	30875	11.64	22450	11.64	28479.2
11.66	30383.3	11.66	21912.5	11.66	27800
11.68	29983.3	11.68	21675	11.68	27175
11.7	30654.2	11.7	21675	11.7	27154.2
11.72	30683.3	11.72	21870.8	11.72	27741.7
11.74	30083.3	11.74	21929.2	11.74	27545.8
11.76	30637.5	11.76	21183.3	11.76	27879.2
11.78	30179.2	11.78	21483.3	11.78	27620.8
11.8	30050	11.8	21975	11.8	27000
11.82	29900	11.82	21758.3	11.82	27675
11.84	30275	11.84	21525	11.84	27550
11.86	30029.2	11.86	22195.8	11.86	27500
11.88	29970.8	11.88	22083.3	11.88	27358.3
11.9	30612.5	11.9	21287.5	11.9	27616.7
11.92	31050	11.92	21562.5	11.92	27591.7
11.94	30275	11.94	21316.7	11.94	27733.3
11.96	29500	11.96	21750	11.96	27554.2
11.98	30695.8	11.98	21104.2	11.98	26629.2
12	29720.8	12	21116.7	12	27508.3
12.02	29416.7	12.02	21375	12.02	27679.2
12.04	30133.3	12.04	20983.3	12.04	27233.3
12.06	29600	12.06	21712.5	12.06	26616.7
12.08	29962.5	12.08	21795.8	12.08	27629.2
12.1	30316.7	12.1	21370.8	12.1	27358.3
12.12	29183.3	12.12	21429.2	12.12	27200
12.14	29612.5	12.14	21029.2	12.14	27779.2
12.16	29687.5	12.16	21058.3	12.16	27008.3
12.18	30095.8	12.18	21245.8	12.18	27108.3
12.2	29437.5	12.2	21208.3	12.2	27904.2
12.22	29837.5	12.22	21108.3	12.22	26779.2
12.24	29354.2	12.24	21804.2	12.24	27441.7
12.26	30175	12.26	21141.7	12.26	26475
12.28	29450	12.28	20908.3	12.28	26754.2
12.3	28912.5	12.3	21137.5	12.3	26541.7
12.32	29187.5	12.32	21208.3	12.32	26470.8
12.34	29333.3	12.34	21425	12.34	26741.7
12.36	29216.7	12.36	21075	12.36	26758.3
12.38	29233.3	12.38	21087.5	12.38	26395.8
12.4	29358.3	12.4	21075	12.4	26858.3
12.42	29195.8	12.42	21041.7	12.42	26912.5
12.44	29200	12.44	20912.5	12.44	27304.2
12.46	29358.3	12.46	20825	12.46	26633.3
12.48	28612.5	12.48	20775	12.48	26645.8
12.5	29829.2	12.5	20945.8	12.5	26612.5
12.52	29320.8	12.52	20854.2	12.52	26320.8
12.54	28908.3	12.54	21012.5	12.54	26445.8
12.56	29050	12.56	20608.3	12.56	26666.7
12.58	28579.2	12.58	20812.5	12.58	26858.3
12.6	29141.7	12.6	20925	12.6	26337.5
12.62	28933.3	12.62	20887.5	12.62	26787.5
12.64	29408.3	12.64	20875	12.64	26704.2
12.66	28916.7	12.66	20825	12.66	27108.3
12.68	28954.2	12.68	20866.7	12.68	26325
12.7	28425	12.7	20587.5	12.7	26395.8
12.72	29250	12.72	21179.2	12.72	26191.7
12.74	28920.8	12.74	21066.7	12.74	26575
12.76	28858.3	12.76	20483.3	12.76	26070.8
12.78	29395.8	12.78	20562.5	12.78	26116.7
12.8	29112.5	12.8	21066.7	12.8	26145.8
12.82	29066.7	12.82	20433.3	12.82	26525
12.84	28816.7	12.84	20812.5	12.84	25987.5
12.86	29200	12.86	21125	12.86	26454.2
12.88	29275	12.88	20841.7	12.88	25929.2
12.9	28770.8	12.9	21304.2	12.9	26241.7
12.92	28783.3	12.92	20575	12.92	26150
12.94	28433.3	12.94	20762.5	12.94	26020.8
12.96	28500	12.96	21079.2	12.96	26425
12.98	28375	12.98	20475	12.98	25979.2
13	28200	13	21129.2	13	25795.8
13.02	28412.5	13.02	20325	13.02	26320.8
13.04	28825	13.04	20416.7	13.04	26012.5
13.06	28816.7	13.06	20837.5	13.06	26179.2
13.08	29295.8	13.08	20925	13.08	26458.3
13.1	29095.8	13.1	20941.7	13.1	26587.5
13.12	28575	13.12	20025	13.12	26387.5
13.14	28225	13.14	20637.5	13.14	25545.8
13.16	28220.8	13.16	20450	13.16	25808.3
13.18	29150	13.18	20570.8	13.18	26120.8
13.2	28716.7	13.2	20116.7	13.2	26291.7
13.22	28862.5	13.22	21075	13.22	26533.3
13.24	28766.7	13.24	20616.7	13.24	25900
13.26	28670.8	13.26	20695.8	13.26	25895.8
13.28	28362.5	13.28	20562.5	13.28	25437.5
13.3	29000	13.3	20533.3	13.3	25908.3
13.32	28700	13.32	21041.7	13.32	25787.5
13.34	28683.3	13.34	20333.3	13.34	25883.3
13.36	28554.2	13.36	20295.8	13.36	25995.8
13.38	28737.5	13.38	20495.8	13.38	26166.7
13.4	28245.8	13.4	20833.3	13.4	25612.5
13.42	28920.8	13.42	20258.3	13.42	25950
13.44	28258.3	13.44	20491.7	13.44	25687.5
13.46	28304.2	13.46	20500	13.46	26087.5
13.48	28500	13.48	20625	13.48	26304.2
13.5	28766.7	13.5	20562.5	13.5	25320.8
13.52	28675	13.52	20508.3	13.52	25729.2
13.54	28204.2	13.54	20320.8	13.54	25600
13.56	28179.2	13.56	20391.7	13.56	26212.5
13.58	28683.3	13.58	20350	13.58	26087.5
13.6	28387.5	13.6	20495.8	13.6	25770.8
13.62	28387.5	13.62	20558.3	13.62	25408.3
13.64	28070.8	13.64	19791.7	13.64	25741.7
13.66	28637.5	13.66	20870.8	13.66	26550
13.68	28512.5	13.68	20100	13.68	26462.5
13.7	28287.5	13.7	20437.5	13.7	25558.3
13.72	28400	13.72	20391.7	13.72	25587.5
13.74	28079.2	13.74	20191.7	13.74	25666.7
13.76	27841.7	13.76	20745.8	13.76	25883.3
13.78	28408.3	13.78	20729.2	13.78	25408.3
13.8	28387.5	13.8	20487.5	13.8	25487.5
13.82	28312.5	13.82	20375	13.82	26062.5
13.84	28166.7	13.84	20629.2	13.84	25845.8
13.86	28466.7	13.86	20404.2	13.86	25700
13.88	28354.2	13.88	20779.2	13.88	25200
13.9	28316.7	13.9	20683.3	13.9	25941.7
13.92	28458.3	13.92	20445.8	13.92	26479.2
13.94	28766.7	13.94	20216.7	13.94	25545.8
13.96	28195.8	13.96	20612.5	13.96	25212.5
13.98	28312.5	13.98	20237.5	13.98	25545.8
14	28120.8	14	20495.8	14	25687.5
14.02	28312.5	14.02	20066.7	14.02	26062.5
14.04	28420.8	14.04	20675	14.04	25912.5
14.06	28570.8	14.06	20620.8	14.06	26095.8
14.08	28800	14.08	20295.8	14.08	25687.5
14.1	28287.5	14.1	20808.3	14.1	25970.8
14.12	28633.3	14.12	20104.2	14.12	25645.8
14.14	28379.2	14.14	20366.7	14.14	25941.7
14.16	28079.2	14.16	20345.8	14.16	25445.8
14.18	27958.3	14.18	20762.5	14.18	25408.3
14.2	28254.2	14.2	20037.5	14.2	25200
14.22	27491.7	14.22	20320.8	14.22	25216.7
14.24	27433.3	14.24	20429.2	14.24	24770.8
14.26	27891.7	14.26	20350	14.26	25433.3
14.28	28383.3	14.28	20291.7	14.28	25000
14.3	28483.3	14.3	20387.5	14.3	25608.3
14.32	28300	14.32	20829.2	14.32	25445.8
14.34	28304.2	14.34	20141.7	14.34	25333.3
14.36	28037.5	14.36	20600	14.36	25154.2
14.38	27883.3	14.38	20895.8	14.38	25170.8
14.4	28575	14.4	20383.3	14.4	24950
14.42	28704.2	14.42	20304.2	14.42	25054.2
14.44	28366.7	14.44	20120.8	14.44	25004.2
14.46	28408.3	14.46	20312.5	14.46	25441.7
14.48	28458.3	14.48	20125	14.48	25016.7
14.5	28450	14.5	20275	14.5	25291.7
14.52	28262.5	14.52	20270.8	14.52	25137.5
14.54	28504.2	14.54	20370.8	14.54	24491.7
14.56	28562.5	14.56	20208.3	14.56	24937.5
14.58	28304.2	14.58	20204.2	14.58	25112.5
14.6	28500	14.6	20291.7	14.6	24879.2
14.62	28462.5	14.62	20004.2	14.62	25254.2
14.64	28845.8	14.64	20329.2	14.64	24608.3
14.66	28158.3	14.66	19962.5	14.66	25533.3
14.68	29008.3	14.68	20220.8	14.68	25575
14.7	29016.7	14.7	20633.3	14.7	24829.2
14.72	28962.5	14.72	20766.7	14.72	25108.3
14.74	28295.8	14.74	19770.8	14.74	24954.2
14.76	28683.3	14.76	20587.5	14.76	24979.2
14.78	29729.2	14.78	20116.7	14.78	24633.3
14.8	28750	14.8	20137.5	14.8	24679.2
14.82	28687.5	14.82	20300	14.82	24783.3
14.84	27820.8	14.84	20004.2	14.84	24908.3
14.86	28629.2	14.86	20225	14.86	24633.3
14.88	28954.2	14.88	20329.2	14.88	25304.2
14.9	28950	14.9	20495.8	14.9	24600
14.92	28341.7	14.92	20045.8	14.92	24404.2
14.94	27770.8	14.94	20420.8	14.94	24600
14.96	28116.7	14.96	20287.5	14.96	24641.7
14.98	28275	14.98	20354.2	14.98	25212.5
15	27945.8	15	20483.3	15	24358.3
15.02	27670.8	15.02	20025	15.02	24791.7
15.04	28262.5	15.04	20095.8	15.04	24395.8
15.06	28187.5	15.06	20275	15.06	24995.8
15.08	27429.2	15.08	19895.8	15.08	24608.3
15.1	27308.3	15.1	20658.3	15.1	24450
15.12	27750	15.12	20279.2	15.12	23950
15.14	27487.5	15.14	20100	15.14	24233.3
15.16	27379.2	15.16	20387.5	15.16	24566.7
15.18	27625	15.18	20575	15.18	24562.5
15.2	27429.2	15.2	19641.7	15.2	24470.8
15.22	26750	15.22	20195.8	15.22	24820.8
15.24	27308.3	15.24	19575	15.24	24283.3
15.26	27470.8	15.26	20025	15.26	24337.5
15.28	27075	15.28	20058.3	15.28	25000
15.3	27487.5	15.3	20129.2	15.3	24483.3
15.32	26833.3	15.32	19945.8	15.32	24504.2
15.34	26879.2	15.34	19779.2	15.34	24312.5
15.36	27020.8	15.36	20020.8	15.36	24225
15.38	27283.3	15.38	19795.8	15.38	23608.3
15.4	26850	15.4	19683.3	15.4	24433.3
15.42	27266.7	15.42	20008.3	15.42	24266.7
15.44	26695.8	15.44	19591.7	15.44	23916.7
15.46	27375	15.46	19662.5	15.46	23870.8
15.48	26850	15.48	20291.7	15.48	24325
15.5	27441.7	15.5	20145.8	15.5	24158.3
15.52	26795.8	15.52	19320.8	15.52	24229.2
15.54	26216.7	15.54	19791.7	15.54	23875
15.56	26083.3	15.56	20000	15.56	24333.3
15.58	26545.8	15.58	19141.7	15.58	24104.2
15.6	27241.7	15.6	19820.8	15.6	24445.8
15.62	27233.3	15.62	19291.7	15.62	24279.2
15.64	27200	15.64	19954.2	15.64	23708.3
15.66	26558.3	15.66	19729.2	15.66	23987.5
15.68	26566.7	15.68	19879.2	15.68	23712.5
15.7	26658.3	15.7	20058.3	15.7	23595.8
15.72	26579.2	15.72	19791.7	15.72	24358.3
15.74	27391.7	15.74	20075	15.74	24112.5
15.76	26908.3	15.76	20075	15.76	23620.8
15.78	26358.3	15.78	19687.5	15.78	23945.8
15.8	26895.8	15.8	19412.5	15.8	24079.2
15.82	26700	15.82	19429.2	15.82	24091.7
15.84	26833.3	15.84	20129.2	15.84	23525
15.86	26329.2	15.86	19783.3	15.86	23350
15.88	26429.2	15.88	19512.5	15.88	23966.7
15.9	26454.2	15.9	19500	15.9	23445.8
15.92	26608.3	15.92	19845.8	15.92	24195.8
15.94	26954.2	15.94	19437.5	15.94	23125
15.96	26541.7	15.96	19433.3	15.96	23745.8
15.98	26420.8	15.98	19179.2	15.98	24387.5
16	26408.3	16	19016.7	16	24300
16.02	25920.8	16.02	19375	16.02	23520.8
16.04	26541.7	16.04	19600	16.04	23237.5
16.06	26541.7	16.06	19629.2	16.06	23516.7
16.08	26679.2	16.08	19354.2	16.08	23650
16.1	26958.3	16.1	19341.7	16.1	23275
16.12	26675	16.12	18675	16.12	23704.2
16.14	26116.7	16.14	19529.2	16.14	23445.8
16.16	25608.3	16.16	19429.2	16.16	23308.3
16.18	26066.7	16.18	19262.5	16.18	23987.5
16.2	26112.5	16.2	19308.3	16.2	23258.3
16.22	26675	16.22	19670.8	16.22	23633.3
16.24	25904.2	16.24	19375	16.24	23275
16.26	26358.3	16.26	19550	16.26	23812.5
16.28	26091.7	16.28	19450	16.28	23362.5
16.3	26033.3	16.3	19445.8	16.3	23487.5
16.32	25954.2	16.32	19529.2	16.32	23008.3
16.34	25987.5	16.34	19362.5	16.34	23483.3
16.36	26391.7	16.36	19450	16.36	23416.7
16.38	26025	16.38	19304.2	16.38	23116.7
16.4	25608.3	16.4	19016.7	16.4	23641.7
16.42	25712.5	16.42	19141.7	16.42	22845.8
16.44	25687.5	16.44	18925	16.44	23616.7
16.46	26279.2	16.46	19458.3	16.46	23370.8
16.48	26254.2	16.48	19037.5	16.48	22833.3
16.5	25841.7	16.5	19366.7	16.5	22941.7
16.52	25916.7	16.52	19016.7	16.52	23170.8
16.54	26091.7	16.54	19104.2	16.54	23104.2
16.56	26141.7	16.56	19462.5	16.56	22908.3
16.58	26500	16.58	19404.2	16.58	23191.7
16.6	26270.8	16.6	18916.7	16.6	23225
16.62	25870.8	16.62	19700	16.62	22983.3
16.64	25962.5	16.64	18895.8	16.64	22650
16.66	26112.5	16.66	19466.7	16.66	23016.7
16.68	26008.3	16.68	19091.7	16.68	22837.5
16.7	25887.5	16.7	18754.2	16.7	23850
16.72	26183.3	16.72	18629.2	16.72	23483.3
16.74	25562.5	16.74	18695.8	16.74	23125
16.76	26050	16.76	19037.5	16.76	22937.5
16.78	25958.3	16.78	19008.3	16.78	23283.3
16.8	25675	16.8	19000	16.8	23233.3
16.82	25204.2	16.82	18900	16.82	22954.2
16.84	25620.8	16.84	19412.5	16.84	22758.3
16.86	25929.2	16.86	19058.3	16.86	22533.3
16.88	25058.3	16.88	19445.8	16.88	23166.7
16.9	25579.2	16.9	19154.2	16.9	22766.7
16.92	25137.5	16.92	18920.8	16.92	22812.5
16.94	25766.7	16.94	19637.5	16.94	22962.5
16.96	25575	16.96	18620.8	16.96	22762.5
16.98	25358.3	16.98	18470.8	16.98	22875
17	25312.5	17	18508.3	17	22904.2
17.02	25741.7	17.02	19075	17.02	22775
17.04	25270.8	17.04	19054.2	17.04	23304.2
17.06	25758.3	17.06	18712.5	17.06	23041.7
17.08	24716.7	17.08	19133.3	17.08	22583.3
17.1	25295.8	17.1	18775	17.1	23029.2
17.12	25404.2	17.12	18887.5	17.12	22933.3
17.14	25133.3	17.14	18637.5	17.14	22950
17.16	25504.2	17.16	19020.8	17.16	22712.5
17.18	25812.5	17.18	18845.8	17.18	22216.7
17.2	25070.8	17.2	18779.2	17.2	22316.7
17.22	24991.7	17.22	19033.3	17.22	22666.7
17.24	25520.8	17.24	18541.7	17.24	22812.5
17.26	25366.7	17.26	19125	17.26	22829.2
17.28	24833.3	17.28	18695.8	17.28	22583.3
17.3	25229.2	17.3	18775	17.3	22545.8
17.32	25137.5	17.32	18616.7	17.32	22600
17.34	25454.2	17.34	18887.5	17.34	22558.3
17.36	25029.2	17.36	19158.3	17.36	22558.3
17.38	26083.3	17.38	19212.5	17.38	22162.5
17.4	24620.8	17.4	18841.7	17.4	22983.3
17.42	25158.3	17.42	19204.2	17.42	22629.2
17.44	25258.3	17.44	18804.2	17.44	22737.5
17.46	25020.8	17.46	18525	17.46	22550
17.48	25187.5	17.48	18441.7	17.48	22425
17.5	25491.7	17.5	18466.7	17.5	22204.2
17.52	25058.3	17.52	19000	17.52	22383.3
17.54	24854.2	17.54	19187.5	17.54	22629.2
17.56	24841.7	17.56	18970.8	17.56	22354.2
17.58	25304.2	17.58	18616.7	17.58	22304.2
17.6	25241.7	17.6	18662.5	17.6	22658.3
17.62	24937.5	17.62	19179.2	17.62	21995.8
17.64	24779.2	17.64	19050	17.64	22166.7
17.66	24787.5	17.66	18633.3	17.66	22058.3
17.68	25041.7	17.68	18712.5	17.68	22429.2
17.7	24616.7	17.7	18554.2	17.7	21495.8
17.72	25216.7	17.72	19125	17.72	21883.3
17.74	25129.2	17.74	18700	17.74	22187.5
17.76	24662.5	17.76	18495.8	17.76	22275
17.78	25258.3	17.78	18604.2	17.78	22233.3
17.8	24308.3	17.8	18462.5	17.8	22462.5
17.82	25125	17.82	18833.3	17.82	22500
17.84	25229.2	17.84	18637.5	17.84	22516.7
17.86	24920.8	17.86	18875	17.86	22412.5
17.88	24920.8	17.88	18620.8	17.88	21737.5
17.9	24891.7	17.9	18766.7	17.9	22016.7
17.92	25104.2	17.92	18454.2	17.92	21691.7
17.94	24891.7	17.94	18420.8	17.94	22083.3
17.96	24579.2	17.96	18462.5	17.96	21900
17.98	24833.3	17.98	18495.8	17.98	21966.7
18	24866.7	18	18279.2	18	21858.3
18.02	24679.2	18.02	18562.5	18.02	21170.8
18.04	24920.8	18.04	18933.3	18.04	21745.8
18.06	24220.8	18.06	18954.2	18.06	22145.8
18.08	24379.2	18.08	18954.2	18.08	22079.2
18.1	24062.5	18.1	18950	18.1	21266.7
18.12	24300	18.12	18258.3	18.12	21629.2
18.14	24579.2	18.14	18675	18.14	21650
18.16	24066.7	18.16	18454.2	18.16	21725
18.18	24545.8	18.18	18020.8	18.18	21616.7
18.2	24416.7	18.2	18341.7	18.2	21845.8
18.22	24233.3	18.22	18333.3	18.22	21595.8
18.24	24066.7	18.24	19004.2	18.24	21820.8
18.26	24358.3	18.26	18795.8	18.26	21637.5
18.28	24533.3	18.28	18508.3	18.28	22158.3
18.3	24429.2	18.3	18312.5	18.3	21962.5
18.32	24183.3	18.32	18316.7	18.32	21583.3
18.34	24370.8	18.34	18258.3	18.34	21383.3
18.36	24275	18.36	18479.2	18.36	21616.7
18.38	24425	18.38	18520.8	18.38	21445.8
18.4	24595.8	18.4	18687.5	18.4	21095.8
18.42	24862.5	18.42	17862.5	18.42	21712.5
18.44	24341.7	18.44	18391.7	18.44	21354.2
18.46	24400	18.46	18345.8	18.46	21337.5
18.48	25016.7	18.48	18458.3	18.48	21125
18.5	24729.2	18.5	18500	18.5	21900
18.52	24083.3	18.52	18562.5	18.52	21375
18.54	23837.5	18.54	18900	18.54	21670.8
18.56	23604.2	18.56	18487.5	18.56	21529.2
18.58	23754.2	18.58	18829.2	18.58	21641.7
18.6	24058.3	18.6	18233.3	18.6	21087.5
18.62	24212.5	18.62	18141.7	18.62	21420.8
18.64	24137.5	18.64	18445.8	18.64	21470.8
18.66	23858.3	18.66	18358.3	18.66	21275
18.68	24041.7	18.68	18112.5	18.68	21137.5
18.7	24662.5	18.7	17683.3	18.7	21075
18.72	24187.5	18.72	18625	18.72	20808.3
18.74	24362.5	18.74	18358.3	18.74	21400
18.76	24229.2	18.76	18512.5	18.76	21387.5
18.78	23808.3	18.78	18375	18.78	20925
18.8	24137.5	18.8	18308.3	18.8	20841.7
18.82	23845.8	18.82	18787.5	18.82	20804.2
18.84	23937.5	18.84	18008.3	18.84	20833.3
18.86	24912.5	18.86	18041.7	18.86	20762.5
18.88	23770.8	18.88	18041.7	18.88	21008.3
18.9	23741.7	18.9	18012.5	18.9	21145.8
18.92	23687.5	18.92	18500	18.92	20916.7
18.94	24866.7	18.94	18295.8	18.94	20754.2
18.96	24325	18.96	18141.7	18.96	21045.8
18.98	24058.3	18.98	18158.3	18.98	20804.2
19	23604.2	19	18550	19	20829.2
19.02	23529.2	19.02	17954.2	19.02	20858.3
19.04	23920.8	19.04	18266.7	19.04	20904.2
19.06	23916.7	19.06	18041.7	19.06	21270.8
19.08	24087.5	19.08	18245.8	19.08	20766.7
19.1	24058.3	19.1	17808.3	19.1	20850
19.12	23845.8	19.12	18733.3	19.12	21220.8
19.14	23745.8	19.14	18387.5	19.14	20808.3
19.16	23737.5	19.16	18437.5	19.16	20754.2
19.18	23750	19.18	18629.2	19.18	20733.3
19.2	23825	19.2	18012.5	19.2	20933.3
19.22	23958.3	19.22	18216.7	19.22	20575
19.24	23808.3	19.24	18387.5	19.24	20791.7
19.26	24325	19.26	18512.5	19.26	20687.5
19.28	24000	19.28	18583.3	19.28	20679.2
19.3	23716.7	19.3	18179.2	19.3	21300
19.32	23850	19.32	18391.7	19.32	21012.5
19.34	23975	19.34	18383.3	19.34	20366.7
19.36	23641.7	19.36	18325	19.36	20483.3
19.38	23625	19.38	18541.7	19.38	20520.8
19.4	23691.7	19.4	18225	19.4	20562.5
19.42	23325	19.42	18245.8	19.42	20858.3
19.44	23541.7	19.44	18395.8	19.44	20383.3
19.46	23812.5	19.46	18341.7	19.46	20729.2
19.48	23554.2	19.48	17795.8	19.48	20654.2
19.5	23741.7	19.5	18425	19.5	20754.2
19.52	23466.7	19.52	18425	19.52	20954.2
19.54	23695.8	19.54	17775	19.54	20908.3
19.56	23520.8	19.56	18212.5	19.56	19920.8
19.58	24300	19.58	18554.2	19.58	20679.2
19.6	23904.2	19.6	18345.8	19.6	20712.5
19.62	23325	19.62	18170.8	19.62	20979.2
19.64	23858.3	19.64	18458.3	19.64	20970.8
19.66	23995.8	19.66	18166.7	19.66	20562.5
19.68	23862.5	19.68	18275	19.68	20066.7
19.7	23008.3	19.7	18608.3	19.7	19970.8
19.72	23545.8	19.72	17933.3	19.72	21112.5
19.74	23425	19.74	18233.3	19.74	20191.7
19.76	23645.8	19.76	18404.2	19.76	20700
19.78	23850	19.78	17979.2	19.78	20450
19.8	23404.2	19.8	18445.8	19.8	20737.5
19.82	23954.2	19.82	17895.8	19.82	20675
19.84	23908.3	19.84	17962.5	19.84	20783.3
19.86	24041.7	19.86	18275	19.86	20695.8
19.88	23670.8	19.88	17675	19.88	20004.2
19.9	23962.5	19.9	17850	19.9	19925
19.92	23254.2	19.92	18070.8	19.92	20404.2
19.94	23641.7	19.94	18504.2	19.94	20487.5
19.96	23100	19.96	18179.2	19.96	20337.5
19.98	23400	19.98	18566.7	19.98	20391.7
20	23670.8	20	18225	20	20762.5
20.02	23587.5	20.02	18020.8	20.02	20945.8
20.04	23658.3	20.04	17966.7	20.04	20475
20.06	24079.2	20.06	17695.8	20.06	19904.2
20.08	24291.7	20.08	17850	20.08	20270.8
20.1	23779.2	20.1	18395.8	20.1	20708.3
20.12	23741.7	20.12	18541.7	20.12	19879.2
20.14	23529.2	20.14	18295.8	20.14	20470.8
20.16	24120.8	20.16	18025	20.16	19945.8
20.18	23345.8	20.18	17916.7	20.18	20441.7
20.2	23800	20.2	18275	20.2	19633.3
20.22	23637.5	20.22	17766.7	20.22	19941.7
20.24	23691.7	20.24	18225	20.24	19858.3
20.26	23458.3	20.26	18429.2	20.26	20079.2
20.28	23450	20.28	17804.2	20.28	20404.2
20.3	24275	20.3	18300	20.3	20516.7
20.32	24395.8	20.32	17775	20.32	20283.3
20.34	23933.3	20.34	17916.7	20.34	20345.8
20.36	23883.3	20.36	18400	20.36	20783.3
20.38	24225	20.38	18687.5	20.38	20479.2
20.4	24083.3	20.4	18195.8	20.4	20408.3
20.42	24191.7	20.42	18054.2	20.42	20158.3
20.44	23800	20.44	18337.5	20.44	19916.7
20.46	23929.2	20.46	17550	20.46	20145.8
20.48	24108.3	20.48	18170.8	20.48	19612.5
20.5	23587.5	20.5	17716.7	20.5	20358.3
20.52	23395.8	20.52	17816.7	20.52	20129.2
20.54	24595.8	20.54	18479.2	20.54	20025
20.56	23983.3	20.56	18391.7	20.56	20829.2
20.58	23695.8	20.58	17737.5	20.58	20129.2
20.6	23362.5	20.6	17908.3	20.6	20504.2
20.62	23529.2	20.62	18083.3	20.62	20162.5
20.64	24316.7	20.64	18083.3	20.64	19712.5
20.66	23758.3	20.66	18625	20.66	20170.8
20.68	23708.3	20.68	18187.5	20.68	20545.8
20.7	23775	20.7	18400	20.7	20479.2
20.72	23675	20.72	17954.2	20.72	20533.3
20.74	23804.2	20.74	17929.2	20.74	20241.7
20.76	23512.5	20.76	18095.8	20.76	20520.8
20.78	24183.3	20.78	18404.2	20.78	20087.5
20.8	23987.5	20.8	18341.7	20.8	20195.8
20.82	23745.8	20.82	17879.2	20.82	19716.7
20.84	23537.5	20.84	17825	20.84	19995.8
20.86	23700	20.86	18287.5	20.86	20408.3
20.88	23933.3	20.88	18016.7	20.88	20558.3
20.9	23854.2	20.9	17937.5	20.9	20445.8
20.92	24366.7	20.92	18358.3	20.92	20345.8
20.94	23750	20.94	18662.5	20.94	20091.7
20.96	23687.5	20.96	18245.8	20.96	20229.2
20.98	23700	20.98	18129.2	20.98	20916.7
21	23995.8	21	18220.8	21	20075
21.02	23908.3	21.02	17691.7	21.02	21000
21.04	23404.2	21.04	18470.8	21.04	20408.3
21.06	23450	21.06	18316.7	21.06	20312.5
21.08	24054.2	21.08	18129.2	21.08	20075
21.1	24020.8	21.1	17866.7	21.1	19916.7
21.12	24087.5	21.12	18500	21.12	20308.3
21.14	23579.2	21.14	18287.5	21.14	20229.2
21.16	23325	21.16	18154.2	21.16	20091.7
21.18	23987.5	21.18	18425	21.18	20550
21.2	24462.5	21.2	17745.8	21.2	19908.3
21.22	23700	21.22	18712.5	21.22	20295.8
21.24	24295.8	21.24	17891.7	21.24	20291.7
21.26	24129.2	21.26	18283.3	21.26	20000
21.28	23850	21.28	18395.8	21.28	20470.8
21.3	23691.7	21.3	18341.7	21.3	20375
21.32	24429.2	21.32	17850	21.32	19833.3
21.34	24400	21.34	18279.2	21.34	20420.8
21.36	24066.7	21.36	18420.8	21.36	20175
21.38	24120.8	21.38	18187.5	21.38	20541.7
21.4	24108.3	21.4	18179.2	21.4	19908.3
21.42	23737.5	21.42	18012.5	21.42	20262.5
21.44	24170.8	21.44	17925	21.44	20045.8
21.46	23666.7	21.46	18437.5	21.46	20354.2
21.48	24741.7	21.48	18445.8	21.48	19995.8
21.5	24341.7	21.5	18283.3	21.5	20466.7
21.52	23950	21.52	18483.3	21.52	20508.3
21.54	23758.3	21.54	18450	21.54	20129.2
21.56	24558.3	21.56	18045.8	21.56	20854.2
21.58	24475	21.58	18170.8	21.58	20650
21.6	23808.3	21.6	18091.7	21.6	19733.3
21.62	23858.3	21.62	18350	21.62	20325
21.64	24429.2	21.64	18212.5	21.64	20383.3
21.66	24479.2	21.66	18429.2	21.66	20116.7
21.68	24558.3	21.68	18450	21.68	20704.2
21.7	24112.5	21.7	17820.8	21.7	20254.2
21.72	24229.2	21.72	18612.5	21.72	20395.8
21.74	24633.3	21.74	18241.7	21.74	20375
21.76	24741.7	21.76	18608.3	21.76	20420.8
21.78	24687.5	21.78	18070.8	21.78	20054.2
21.8	24062.5	21.8	18383.3	21.8	20191.7
21.82	24616.7	21.82	18041.7	21.82	20408.3
21.84	24266.7	21.84	18550	21.84	20341.7
21.86	24845.8	21.86	18295.8	21.86	20883.3
21.88	23958.3	21.88	18291.7	21.88	20812.5
21.9	24458.3	21.9	18212.5	21.9	20404.2
21.92	24479.2	21.92	18175	21.92	20445.8
21.94	24329.2	21.94	18504.2	21.94	20758.3
21.96	24150	21.96	18129.2	21.96	20245.8
21.98	24370.8	21.98	18875	21.98	21450
22	24283.3	22	18325	22	20766.7
22.02	24158.3	22.02	18795.8	22.02	20108.3
22.04	24350	22.04	18454.2	22.04	20120.8
22.06	24979.2	22.06	18391.7	22.06	20304.2
22.08	24716.7	22.08	18045.8	22.08	20470.8
22.1	24283.3	22.1	18537.5	22.1	20220.8
22.12	25045.8	22.12	18395.8	22.12	20733.3
22.14	24637.5	22.14	18520.8	22.14	20462.5
22.16	24112.5	22.16	18716.7	22.16	21037.5
22.18	24887.5	22.18	18500	22.18	20454.2
22.2	24850	22.2	18225	22.2	20862.5
22.22	24700	22.22	18400	22.22	20450
22.24	24262.5	22.24	18833.3	22.24	20545.8
22.26	24808.3	22.26	18487.5	22.26	20516.7
22.28	24150	22.28	18962.5	22.28	20237.5
22.3	25262.5	22.3	18304.2	22.3	20779.2
22.32	25166.7	22.32	18400	22.32	20695.8
22.34	24850	22.34	18100	22.34	20737.5
22.36	24954.2	22.36	17629.2	22.36	20704.2
22.38	24654.2	22.38	18575	22.38	20837.5
22.4	24875	22.4	19008.3	22.4	20766.7
22.42	25291.7	22.42	19300	22.42	21212.5
22.44	24795.8	22.44	18808.3	22.44	20925
22.46	25016.7	22.46	18445.8	22.46	20483.3
22.48	24666.7	22.48	18429.2	22.48	21029.2
22.5	25266.7	22.5	18883.3	22.5	20808.3
22.52	25237.5	22.52	18916.7	22.52	20841.7
22.54	25770.8	22.54	18683.3	22.54	21254.2
22.56	24983.3	22.56	18725	22.56	21012.5
22.58	25333.3	22.58	18895.8	22.58	20583.3
22.6	25295.8	22.6	18895.8	22.6	20637.5
22.62	24875	22.62	18970.8	22.62	20966.7
22.64	25529.2	22.64	18704.2	22.64	20845.8
22.66	25195.8	22.66	18637.5	22.66	20500
22.68	24950	22.68	18541.7	22.68	21108.3
22.7	25487.5	22.7	18787.5	22.7	21300
22.72	25245.8	22.72	18358.3	22.72	20766.7
22.74	25287.5	22.74	18425	22.74	21300
22.76	24775	22.76	18462.5	22.76	20800
22.78	25083.3	22.78	18616.7	22.78	21000
22.8	25658.3	22.8	18454.2	22.8	20933.3
22.82	25633.3	22.82	19054.2	22.82	21500
22.84	24787.5	22.84	18612.5	22.84	20745.8
22.86	25033.3	22.86	18475	22.86	20520.8
22.88	25712.5	22.88	19091.7	22.88	20529.2
22.9	25237.5	22.9	19141.7	22.9	21337.5
22.92	25533.3	22.92	19229.2	22.92	21087.5
22.94	25737.5	22.94	18862.5	22.94	20783.3
22.96	25095.8	22.96	18608.3	22.96	20900
22.98	25241.7	22.98	18666.7	22.98	20741.7
23	25645.8	23	18933.3	23	21250
23.02	25404.2	23.02	18841.7	23.02	20966.7
23.04	25937.5	23.04	18741.7	23.04	20904.2
23.06	25770.8	23.06	18962.5	23.06	21100
23.08	25558.3	23.08	18937.5	23.08	21279.2
23.1	25629.2	23.1	18950	23.1	21600
23.12	25129.2	23.12	18795.8	23.12	21062.5
23.14	25412.5	23.14	19312.5	23.14	21329.2
23.16	25187.5	23.16	18679.2	23.16	20841.7
23.18	25500	23.18	19054.2	23.18	21154.2
23.2	26175	23.2	19329.2	23.2	21129.2
23.22	25912.5	23.22	19220.8	23.22	21216.7
23.24	25470.8	23.24	18654.2	23.24	21162.5
23.26	25879.2	23.26	19008.3	23.26	21741.7
23.28	25033.3	23.28	18808.3	23.28	21270.8
23.3	25470.8	23.3	19133.3	23.3	21429.2
23.32	25204.2	23.32	19316.7	23.32	21266.7
23.34	25595.8	23.34	19008.3	23.34	21191.7
23.36	25983.3	23.36	19237.5	23.36	21008.3
23.38	26066.7	23.38	19237.5	23.38	21854.2
23.4	25479.2	23.4	19012.5	23.4	21608.3
23.42	25691.7	23.42	18712.5	23.42	21504.2
23.44	25500	23.44	18879.2	23.44	21287.5
23.46	24866.7	23.46	19533.3	23.46	21633.3
23.48	25704.2	23.48	19066.7	23.48	21462.5
23.5	25904.2	23.5	19058.3	23.5	21362.5
23.52	26379.2	23.52	18895.8	23.52	21941.7
23.54	26825	23.54	18737.5	23.54	21320.8
23.56	25850	23.56	18950	23.56	21929.2
23.58	26454.2	23.58	19370.8	23.58	21891.7
23.6	26525	23.6	19162.5	23.6	21791.7
23.62	26108.3	23.62	19325	23.62	22195.8
23.64	26058.3	23.64	19100	23.64	22525
23.66	27079.2	23.66	19183.3	23.66	21758.3
23.68	25600	23.68	18850	23.68	21654.2
23.7	25770.8	23.7	19591.7	23.7	22062.5
23.72	26495.8	23.72	19487.5	23.72	21779.2
23.74	26791.7	23.74	19533.3	23.74	22179.2
23.76	26216.7	23.76	19050	23.76	21891.7
23.78	26475	23.78	19395.8	23.78	22170.8
23.8	26316.7	23.8	19412.5	23.8	21675
23.82	26154.2	23.82	19312.5	23.82	22100
23.84	26441.7	23.84	18887.5	23.84	21925
23.86	26212.5	23.86	19504.2	23.86	21812.5
23.88	26666.7	23.88	19400	23.88	21841.7
23.9	26454.2	23.9	19433.3	23.9	22383.3
23.92	26495.8	23.92	19433.3	23.92	22470.8
23.94	26566.7	23.94	19629.2	23.94	22070.8
23.96	26262.5	23.96	19679.2	23.96	22512.5
23.98	25804.2	23.98	19104.2	23.98	22762.5
24	25883.3	24	18945.8	24	22570.8
24.02	26716.7	24.02	19762.5	24.02	22212.5
24.04	26404.2	24.04	19920.8	24.04	22675
24.06	26658.3	24.06	19683.3	24.06	22179.2
24.08	26695.8	24.08	19741.7	24.08	22591.7
24.1	27120.8	24.1	19812.5	24.1	22645.8
24.12	26529.2	24.12	19766.7	24.12	22200
24.14	26816.7	24.14	19591.7	24.14	22783.3
24.16	26687.5	24.16	20016.7	24.16	22033.3
24.18	26950	24.18	19575	24.18	21866.7
24.2	26416.7	24.2	20033.3	24.2	22587.5
24.22	27375	24.22	19645.8	24.22	22308.3
24.24	27233.3	24.24	19570.8	24.24	22916.7
24.26	26670.8	24.26	19229.2	24.26	22966.7
24.28	26712.5	24.28	19683.3	24.28	22666.7
24.3	27145.8	24.3	19445.8	24.3	22616.7
24.32	27500	24.32	19700	24.32	23041.7
24.34	27270.8	24.34	19975	24.34	22945.8
24.36	27604.2	24.36	19245.8	24.36	22962.5
24.38	27204.2	24.38	19600	24.38	22754.2
24.4	26908.3	24.4	19912.5	24.4	22937.5
24.42	27466.7	24.42	19533.3	24.42	23125
24.44	27595.8	24.44	19158.3	24.44	23150
24.46	27158.3	24.46	19808.3	24.46	23033.3
24.48	27583.3	24.48	19595.8	24.48	23075
24.5	27891.7	24.5	19895.8	24.5	22262.5
24.52	27650	24.52	19933.3	24.52	22520.8
24.54	27537.5	24.54	19962.5	24.54	22641.7
24.56	27912.5	24.56	19308.3	24.56	22691.7
24.58	27558.3	24.58	19787.5	24.58	22825
24.6	27470.8	24.6	19879.2	24.6	22250
24.62	28316.7	24.62	20275	24.62	22841.7
24.64	27895.8	24.64	20545.8	24.64	22679.2
24.66	27683.3	24.66	20170.8	24.66	22520.8
24.68	27820.8	24.68	20200	24.68	23058.3
24.7	28020.8	24.7	20170.8	24.7	23166.7
24.72	27779.2	24.72	19879.2	24.72	22904.2
24.74	27808.3	24.74	19395.8	24.74	23133.3
24.76	27654.2	24.76	20095.8	24.76	22608.3
24.78	28312.5	24.78	20112.5	24.78	22200
24.8	28537.5	24.8	20775	24.8	22316.7
24.82	28291.7	24.82	20191.7	24.82	22016.7
24.84	28212.5	24.84	19879.2	24.84	22670.8
24.86	28504.2	24.86	19895.8	24.86	22829.2
24.88	28700	24.88	20079.2	24.88	22595.8
24.9	28712.5	24.9	20562.5	24.9	22700
24.92	28529.2	24.92	20825	24.92	22262.5
24.94	28683.3	24.94	20158.3	24.94	22650
24.96	28637.5	24.96	20362.5	24.96	22816.7
24.98	28733.3	24.98	20695.8	24.98	22883.3
25	28908.3	25	21100	25	22929.2
25.02	29558.3	25.02	20658.3	25.02	22308.3
25.04	29208.3	25.04	20779.2	25.04	22533.3
25.06	29862.5	25.06	21087.5	25.06	22745.8
25.08	29100	25.08	20345.8	25.08	22887.5
25.1	29662.5	25.1	20520.8	25.1	23150
25.12	29754.2	25.12	20195.8	25.12	23591.7
25.14	30150	25.14	20604.2	25.14	22683.3
25.16	30358.3	25.16	21012.5	25.16	22508.3
25.18	30508.3	25.18	20675	25.18	22095.8
25.2	29916.7	25.2	20691.7	25.2	22120.8
25.22	30445.8	25.22	20895.8	25.22	22416.7
25.24	29875	25.24	20587.5	25.24	23225
25.26	30962.5	25.26	20879.2	25.26	22833.3
25.28	31129.2	25.28	20537.5	25.28	22241.7
25.3	31775	25.3	21279.2	25.3	22929.2
25.32	31691.7	25.32	21470.8	25.32	22745.8
25.34	31204.2	25.34	21075	25.34	22679.2
25.36	31362.5	25.36	20750	25.36	22762.5
25.38	31375	25.38	20750	25.38	22570.8
25.4	31204.2	25.4	21129.2	25.4	22795.8
25.42	31608.3	25.42	20987.5	25.42	22762.5
25.44	31929.2	25.44	21220.8	25.44	23083.3
25.46	31854.2	25.46	20716.7	25.46	22595.8
25.48	31666.7	25.48	20950	25.48	22412.5
25.5	32325	25.5	21300	25.5	22533.3
25.52	32191.7	25.52	20970.8	25.52	22887.5
25.54	32029.2	25.54	21108.3	25.54	23245.8
25.56	31770.8	25.56	21170.8	25.56	22679.2
25.58	32279.2	25.58	21062.5	25.58	22887.5
25.6	32391.7	25.6	21204.2	25.6	23045.8
25.62	32391.7	25.62	21416.7	25.62	23016.7
25.64	32550	25.64	22008.3	25.64	22229.2
25.66	32316.7	25.66	21800	25.66	22987.5
25.68	32870.8	25.68	21737.5	25.68	22366.7
25.7	32662.5	25.7	21620.8	25.7	22375
25.72	32525	25.72	22375	25.72	22550
25.74	32191.7	25.74	22245.8	25.74	22812.5
25.76	32733.3	25.76	22079.2	25.76	22683.3
25.78	32133.3	25.78	22075	25.78	22816.7
25.8	31858.3	25.8	22270.8	25.8	23070.8
25.82	31208.3	25.82	22379.2	25.82	22291.7
25.84	31425	25.84	22429.2	25.84	23000
25.86	31333.3	25.86	23004.2	25.86	22741.7
25.88	31262.5	25.88	22704.2	25.88	23062.5
25.9	31291.7	25.9	22870.8	25.9	22766.7
25.92	31241.7	25.92	22587.5	25.92	22350
25.94	30775	25.94	22670.8	25.94	22483.3
25.96	30670.8	25.96	22441.7	25.96	23187.5
25.98	30729.2	25.98	22845.8	25.98	23166.7
26	30954.2	26	22575	26	23075
26.02	30612.5	26.02	22791.7	26.02	22879.2
26.04	30829.2	26.04	22908.3	26.04	23179.2
26.06	30241.7	26.06	22587.5	26.06	22950
26.08	30616.7	26.08	22487.5	26.08	23291.7
26.1	30162.5	26.1	21983.3	26.1	23508.3
26.12	30295.8	26.12	22291.7	26.12	22725
26.14	30279.2	26.14	21862.5	26.14	23258.3
26.16	30562.5	26.16	22541.7	26.16	23212.5
26.18	30420.8	26.18	22250	26.18	23750
26.2	30075	26.2	21262.5	26.2	23295.8
26.22	30016.7	26.22	21879.2	26.22	24087.5
26.24	30037.5	26.24	22237.5	26.24	23287.5
26.26	29620.8	26.26	22154.2	26.26	23254.2
26.28	30383.3	26.28	21729.2	26.28	23229.2
26.3	30766.7	26.3	21745.8	26.3	23412.5
26.32	29766.7	26.32	21795.8	26.32	24100
26.34	29854.2	26.34	22183.3	26.34	23975
26.36	30658.3	26.36	21916.7	26.36	23908.3
26.38	30458.3	26.38	22154.2	26.38	23591.7
26.4	30620.8	26.4	21437.5	26.4	23679.2
26.42	30791.7	26.42	22270.8	26.42	23991.7
26.44	31033.3	26.44	21750	26.44	23700
26.46	30608.3	26.46	22170.8	26.46	24275
26.48	30358.3	26.48	22166.7	26.48	23833.3
26.5	29916.7	26.5	21829.2	26.5	24291.7
26.52	30483.3	26.52	21845.8	26.52	24491.7
26.54	30570.8	26.54	21887.5	26.54	24070.8
26.56	30820.8	26.56	21841.7	26.56	24216.7
26.58	30245.8	26.58	21750	26.58	24579.2
26.6	30608.3	26.6	22225	26.6	24170.8
26.62	30308.3	26.62	22191.7	26.62	24795.8
26.64	30633.3	26.64	22037.5	26.64	24462.5
26.66	30983.3	26.66	21804.2	26.66	24337.5
26.68	30979.2	26.68	22008.3	26.68	24141.7
26.7	31108.3	26.7	21858.3	26.7	25058.3
26.72	31204.2	26.72	22637.5	26.72	24829.2
26.74	31179.2	26.74	22270.8	26.74	24370.8
26.76	31216.7	26.76	22462.5	26.76	24766.7
26.78	31070.8	26.78	22225	26.78	25150
26.8	31483.3	26.8	22133.3	26.8	25820.8
26.82	31070.8	26.82	22391.7	26.82	25566.7
26.84	31425	26.84	22662.5	26.84	25475
26.86	31412.5	26.86	22991.7	26.86	24920.8
26.88	31425	26.88	22837.5	26.88	25633.3
26.9	31933.3	26.9	22891.7	26.9	25300
26.92	31237.5	26.92	22795.8	26.92	25504.2
26.94	32037.5	26.94	22600	26.94	25962.5
26.96	31337.5	26.96	22191.7	26.96	26137.5
26.98	32054.2	26.98	22787.5	26.98	25916.7
27	31945.8	27	22466.7	27	26033.3
27.02	33062.5	27.02	23283.3	27.02	25670.8
27.04	32145.8	27.04	23054.2	27.04	26258.3
27.06	32108.3	27.06	22425	27.06	26029.2
27.08	33287.5	27.08	22741.7	27.08	26004.2
27.1	32158.3	27.1	23258.3	27.1	26391.7
27.12	32116.7	27.12	22775	27.12	26804.2
27.14	32695.8	27.14	22970.8	27.14	26804.2
27.16	33370.8	27.16	23183.3	27.16	26995.8
27.18	32829.2	27.18	23254.2	27.18	27050
27.2	33070.8	27.2	23541.7	27.2	26458.3
27.22	33691.7	27.22	23420.8	27.22	26945.8
27.24	33054.2	27.24	23491.7	27.24	27766.7
27.26	32595.8	27.26	24166.7	27.26	27204.2
27.28	33966.7	27.28	23404.2	27.28	26741.7
27.3	33729.2	27.3	23654.2	27.3	27670.8
27.32	34141.7	27.32	23516.7	27.32	27233.3
27.34	33600	27.34	23575	27.34	28125
27.36	34558.3	27.36	23654.2	27.36	28237.5
27.38	34366.7	27.38	23695.8	27.38	28079.2
27.4	34150	27.4	23620.8	27.4	28545.8
27.42	34304.2	27.42	23970.8	27.42	28312.5
27.44	34704.2	27.44	24229.2	27.44	28141.7
27.46	34987.5	27.46	24329.2	27.46	29120.8
27.48	34520.8	27.48	24608.3	27.48	29508.3
27.5	35370.8	27.5	25120.8	27.5	29233.3
27.52	35358.3	27.52	24608.3	27.52	28737.5
27.54	35691.7	27.54	24400	27.54	29395.8
27.56	35554.2	27.56	24325	27.56	29566.7
27.58	35795.8	27.58	25041.7	27.58	28945.8
27.6	35850	27.6	24758.3	27.6	29416.7
27.62	35995.8	27.62	24979.2	27.62	29862.5
27.64	36058.3	27.64	24162.5	27.64	30379.2
27.66	36370.8	27.66	25120.8	27.66	29508.3
27.68	37404.2	27.68	25104.2	27.68	30195.8
27.7	36941.7	27.7	24725	27.7	30491.7
27.72	36670.8	27.72	25204.2	27.72	30833.3
27.74	38100	27.74	25583.3	27.74	30837.5
27.76	37520.8	27.76	25545.8	27.76	31287.5
27.78	37758.3	27.78	25795.8	27.78	31016.7
27.8	38125	27.8	25300	27.8	30937.5
27.82	38712.5	27.82	25779.2	27.82	31362.5
27.84	38854.2	27.84	25737.5	27.84	30575
27.86	38766.7	27.86	26304.2	27.86	31408.3
27.88	38883.3	27.88	25966.7	27.88	31270.8
27.9	39737.5	27.9	26141.7	27.9	31145.8
27.92	40370.8	27.92	26175	27.92	32329.2
27.94	40179.2	27.94	26704.2	27.94	32108.3
27.96	40091.7	27.96	27133.3	27.96	32416.7
27.98	40566.7	27.98	26841.7	27.98	32579.2
28	41029.2	28	27262.5	28	32908.3
28.02	41258.3	28.02	26729.2	28.02	32945.8
28.04	42045.8	28.04	27341.7	28.04	33608.3
28.06	41533.3	28.06	27150	28.06	33458.3
28.08	42004.2	28.08	27100	28.08	33562.5
28.1	42250	28.1	27612.5	28.1	33733.3
28.12	42754.2	28.12	27183.3	28.12	34333.3
28.14	43812.5	28.14	27970.8	28.14	34662.5
28.16	44429.2	28.16	27458.3	28.16	34695.8
28.18	43954.2	28.18	28179.2	28.18	34725
28.2	45000	28.2	27779.2	28.2	34820.8
28.22	45566.7	28.22	28900	28.22	35191.7
28.24	46033.3	28.24	28795.8	28.24	35391.7
28.26	45504.2	28.26	28412.5	28.26	35470.8
28.28	47000	28.28	29075	28.28	35554.2
28.3	46887.5	28.3	29020.8	28.3	36295.8
28.32	47041.7	28.32	29408.3	28.32	37437.5
28.34	48479.2	28.34	29370.8	28.34	36737.5
28.36	48308.3	28.36	29154.2	28.36	37270.8
28.38	48008.3	28.38	30654.2	28.38	37054.2
28.4	49087.5	28.4	30487.5	28.4	37491.7
28.42	49570.8	28.42	30245.8	28.42	37712.5
28.44	49716.7	28.44	30050	28.44	38258.3
28.46	50766.7	28.46	30804.2	28.46	38725
28.48	51991.7	28.48	30716.7	28.48	39125
28.5	52029.2	28.5	32041.7	28.5	38920.8
28.52	52912.5	28.52	31662.5	28.52	39670.8
28.54	53641.7	28.54	32133.3	28.54	40420.8
28.56	53670.8	28.56	32008.3	28.56	40291.7
28.58	54920.8	28.58	32558.3	28.58	41075
28.6	54708.3	28.6	32483.3	28.6	40295.8
28.62	55579.2	28.62	32783.3	28.62	40841.7
28.64	57004.2	28.64	33083.3	28.64	41129.2
28.66	58137.5	28.66	33212.5	28.66	42500
28.68	57929.2	28.68	33979.2	28.68	42883.3
28.7	58645.8	28.7	34262.5	28.7	43379.2
28.72	58820.8	28.72	34525	28.72	44150
28.74	58900	28.74	34075	28.74	43683.3
28.76	61220.8	28.76	34879.2	28.76	44579.2
28.78	61383.3	28.78	35475	28.78	44520.8
28.8	63033.3	28.8	36070.8	28.8	45591.7
28.82	63525	28.82	35116.7	28.82	46383.3
28.84	64612.5	28.84	36745.8	28.84	46808.3
28.86	65033.3	28.86	37179.2	28.86	47133.3
28.88	64850	28.88	36987.5	28.88	47941.7
28.9	66683.3	28.9	38162.5	28.9	47954.2
28.92	67691.7	28.92	38816.7	28.92	49237.5
28.94	67729.2	28.94	38483.3	28.94	49100
28.96	69320.8	28.96	39454.2	28.96	50387.5
28.98	70445.8	28.98	40158.3	28.98	51325
29	71050	29	40450	29	51962.5
29.02	71779.2	29.02	41170.8	29.02	53200
29.04	72545.8	29.04	40858.3	29.04	53695.8
29.06	73920.8	29.06	42470.8	29.06	54104.2
29.08	74700	29.08	42566.7	29.08	55412.5
29.1	75012.5	29.1	43495.8	29.1	56070.8
29.12	76958.3	29.12	43387.5	29.12	56966.7
29.14	77941.7	29.14	44441.7	29.14	57791.7
29.16	79437.5	29.16	44662.5	29.16	58525
29.18	79808.3	29.18	45545.8	29.18	58791.7
29.2	81466.7	29.2	45666.7	29.2	60329.2
29.22	81454.2	29.22	46383.3	29.22	61375
29.24	83062.5	29.24	47241.7	29.24	63266.7
29.26	84520.8	29.26	48450	29.26	63141.7
29.28	86479.2	29.28	48608.3	29.28	64650
29.3	86895.8	29.3	48683.3	29.3	65312.5
29.32	88000	29.32	50470.8	29.32	67675
29.34	88537.5	29.34	51745.8	29.34	68483.3
29.36	88966.7	29.36	51366.7	29.36	69841.7
29.38	91070.8	29.38	52954.2	29.38	71941.7
29.4	93350	29.4	53600	29.4	72537.5
29.42	94733.3	29.42	54325	29.42	73725
29.44	94175	29.44	54825	29.44	74612.5
29.46	95262.5	29.46	56420.8	29.46	76191.7
29.48	97758.3	29.48	58170.8	29.48	77483.3
29.5	98179.2	29.5	58237.5	29.5	79483.3
29.52	99095.8	29.52	58300	29.52	80266.7
29.54	99475	29.54	59233.3	29.54	80875
29.56	102196	29.56	60716.7	29.56	82595.8
29.58	103167	29.58	61912.5	29.58	84504.2
29.6	104179	29.6	61904.2	29.6	85133.3
29.62	105400	29.62	62966.7	29.62	87612.5
29.64	106363	29.64	64550	29.64	90204.2
29.66	107746	29.66	65629.2	29.66	90695.8
29.68	108350	29.68	65987.5	29.68	91325
29.7	109263	29.7	67391.7	29.7	93079.2
29.72	110100	29.72	68325	29.72	95650
29.74	112700	29.74	68308.3	29.74	97766.7
29.76	112708	29.76	69779.2	29.76	98887.5
29.78	112775	29.78	70995.8	29.78	101217
29.8	114571	29.8	72287.5	29.8	102021
29.82	115100	29.82	73637.5	29.82	103800
29.84	117767	29.84	74591.7	29.84	104792
29.86	116383	29.86	76287.5	29.86	106746
29.88	117567	29.88	77508.3	29.88	108783
29.9	118004	29.9	77245.8	29.9	109342
29.92	118546	29.92	79362.5	29.92	110996
29.94	120038	29.94	79512.5	29.94	112546
29.96	118883	29.96	82291.7	29.96	114096
29.98	119913	29.98	82191.7	29.98	114813
30	120988	30	83108.3	30	117821
30.02	121146	30.02	85025	30.02	120125
30.04	122050	30.04	85570.8	30.04	120983
30.06	120775	30.06	87012.5	30.06	123646
30.08	121929	30.08	87850	30.08	121779
30.1	121533	30.1	89104.2	30.1	124121
30.12	122229	30.12	90241.7	30.12	125900
30.14	122446	30.14	92262.5	30.14	125288
30.16	122863	30.16	91800	30.16	126092
30.18	123292	30.18	94812.5	30.18	127792
30.2	123863	30.2	94595.8	30.2	127938
30.22	123163	30.22	95412.5	30.22	127842
30.24	121888	30.24	96262.5	30.24	128417
30.26	121754	30.26	97166.7	30.26	127900
30.28	122358	30.28	98025	30.28	128133
30.3	122763	30.3	98570.8	30.3	128150
30.32	122633	30.32	100550	30.32	127033
30.34	121679	30.34	99504.2	30.34	127958
30.36	121208	30.36	101338	30.36	126850
30.38	120113	30.38	102233	30.38	126588
30.4	120254	30.4	103267	30.4	125592
30.42	118421	30.42	103888	30.42	124458
30.44	120371	30.44	105792	30.44	123679
30.46	119058	30.46	106321	30.46	121046
30.48	118379	30.48	104829	30.48	120367
30.5	117383	30.5	105354	30.5	120096
30.52	116875	30.52	106750	30.52	118908
30.54	117258	30.54	106642	30.54	117379
30.56	115263	30.56	107350	30.56	114704
30.58	115175	30.58	107450	30.58	111958
30.6	113296	30.6	107813	30.6	111579
30.62	113067	30.62	107617	30.62	109800
30.64	112083	30.64	106696	30.64	109042
30.66	110850	30.66	106996	30.66	106567
30.68	110267	30.68	107742	30.68	105629
30.7	108179	30.7	107029	30.7	103154
30.72	108721	30.72	107908	30.72	102300
30.74	107771	30.74	106525	30.74	100925
30.76	106092	30.76	106250	30.76	99070.8
30.78	104104	30.78	106554	30.78	97379.2
30.8	103729	30.8	106708	30.8	95508.3
30.82	102775	30.82	105400	30.82	94008.3
30.84	101738	30.84	105371	30.84	91816.7
30.86	101038	30.86	105654	30.86	90191.7
30.88	100275	30.88	104788	30.88	88070.8
30.9	98920.8	30.9	103008	30.9	87625
30.92	97562.5	30.92	102679	30.92	85387.5
30.94	96583.3	30.94	103154	30.94	83687.5
30.96	94495.8	30.96	102375	30.96	81845.8
30.98	94120.8	30.98	99962.5	30.98	80337.5
31	92716.7	31	99258.3	31	79866.7
31.02	91758.3	31.02	98887.5	31.02	78695.8
31.04	90354.2	31.04	98120.8	31.04	75904.2
31.06	89441.7	31.06	97308.3	31.06	75387.5
31.08	88558.3	31.08	96441.7	31.08	73804.2
31.1	87075	31.1	95241.7	31.1	71454.2
31.12	85841.7	31.12	94070.8	31.12	70083.3
31.14	85900	31.14	92754.2	31.14	68970.8
31.16	84937.5	31.16	92062.5	31.16	67316.7
31.18	83308.3	31.18	91325	31.18	67058.3
31.2	82362.5	31.2	90183.3	31.2	65520.8
31.22	82266.7	31.22	89087.5	31.22	64933.3
31.24	79858.3	31.24	86725	31.24	63704.2
31.26	79079.2	31.26	87258.3	31.26	62366.7
31.28	78454.2	31.28	84883.3	31.28	60779.2
31.3	77279.2	31.3	83620.8	31.3	60325
31.32	75908.3	31.32	83433.3	31.32	60041.7
31.34	76350	31.34	82158.3	31.34	57483.3
31.36	74141.7	31.36	80441.7	31.36	57891.7
31.38	73645.8	31.38	80345.8	31.38	56429.2
31.4	73200	31.4	79008.3	31.4	55537.5
31.42	72195.8	31.42	76566.7	31.42	54054.2
31.44	70920.8	31.44	76287.5	31.44	54316.7
31.46	69458.3	31.46	75333.3	31.46	52845.8
31.48	69583.3	31.48	73583.3	31.48	52500
31.5	68487.5	31.5	73958.3	31.5	51137.5
31.52	66933.3	31.52	71229.2	31.52	50787.5
31.54	66837.5	31.54	70979.2	31.54	49770.8
31.56	65966.7	31.56	69616.7	31.56	49591.7
31.58	66108.3	31.58	70033.3	31.58	48475
31.6	64354.2	31.6	68175	31.6	47562.5
31.62	63183.3	31.62	66308.3	31.62	46975
31.64	63558.3	31.64	66070.8	31.64	45912.5
31.66	62412.5	31.66	65004.2	31.66	45841.7
31.68	61012.5	31.68	63895.8	31.68	45108.3
31.7	61308.3	31.7	62537.5	31.7	43875
31.72	60445.8	31.72	62029.2	31.72	44300
31.74	59870.8	31.74	61316.7	31.74	42883.3
31.76	59250	31.76	60183.3	31.76	43233.3
31.78	58316.7	31.78	58762.5	31.78	41916.7
31.8	58200	31.8	58508.3	31.8	41166.7
31.82	58750	31.82	57629.2	31.82	39779.2
31.84	57862.5	31.84	55162.5	31.84	40066.7
31.86	56741.7	31.86	55558.3	31.86	39845.8
31.88	56025	31.88	54487.5	31.88	39475
31.9	56245.8	31.9	55187.5	31.9	39450
31.92	55850	31.92	52575	31.92	38195.8
31.94	54637.5	31.94	52304.2	31.94	38166.7
31.96	53658.3	31.96	51183.3	31.96	37975
31.98	53179.2	31.98	50925	31.98	37187.5
32	52758.3	32	49337.5	32	37058.3
32.02	52862.5	32.02	49116.7	32.02	35862.5
32.04	51216.7	32.04	48095.8	32.04	36179.2
32.06	50629.2	32.06	46820.8	32.06	35941.7
32.08	50191.7	32.08	47150	32.08	36208.3
32.1	48904.2	32.1	46500	32.1	34958.3
32.12	48358.3	32.12	45625	32.12	34962.5
32.14	47383.3	32.14	45137.5	32.14	33887.5
32.16	47404.2	32.16	44729.2	32.16	33433.3
32.18	46783.3	32.18	43437.5	32.18	33441.7
32.2	45991.7	32.2	43050	32.2	33358.3
32.22	45729.2	32.22	42612.5	32.22	33087.5
32.24	44637.5	32.24	42533.3	32.24	32700
32.26	44491.7	32.26	41904.2	32.26	31787.5
32.28	45050	32.28	41000	32.28	32037.5
32.3	43683.3	32.3	40825	32.3	32125
32.32	43787.5	32.32	41016.7	32.32	31595.8
32.34	43170.8	32.34	39966.7	32.34	30925
32.36	42441.7	32.36	39637.5	32.36	31070.8
32.38	42129.2	32.38	39054.2	32.38	30654.2
32.4	41850	32.4	38254.2	32.4	30675
32.42	42025	32.42	38083.3	32.42	31183.3
32.44	42045.8	32.44	37970.8	32.44	30754.2
32.46	41641.7	32.46	37666.7	32.46	30108.3
32.48	40779.2	32.48	37395.8	32.48	29920.8
32.5	40679.2	32.5	36870.8	32.5	29495.8
32.52	40495.8	32.52	36104.2	32.52	30100
32.54	40025	32.54	35941.7	32.54	28720.8
32.56	40250	32.56	35654.2	32.56	29770.8
32.58	39558.3	32.58	35070.8	32.58	29345.8
32.6	40054.2	32.6	35162.5	32.6	28808.3
32.62	39266.7	32.62	34100	32.62	29800
32.64	38954.2	32.64	34491.7	32.64	29262.5
32.66	38929.2	32.66	33929.2	32.66	28775
32.68	38479.2	32.68	33504.2	32.68	28395.8
32.7	38779.2	32.7	33208.3	32.7	28245.8
32.72	38845.8	32.72	32937.5	32.72	28695.8
32.74	38841.7	32.74	32841.7	32.74	28704.2
32.76	37770.8	32.76	32820.8	32.76	28379.2
32.78	37279.2	32.78	32333.3	32.78	27937.5
32.8	37604.2	32.8	32391.7	32.8	28591.7
32.82	37412.5	32.82	31529.2	32.82	27470.8
32.84	37870.8	32.84	31779.2	32.84	28420.8
32.86	36979.2	32.86	31191.7	32.86	27866.7
32.88	36941.7	32.88	31187.5	32.88	28108.3
32.9	37054.2	32.9	31058.3	32.9	28379.2
32.92	37429.2	32.92	30650	32.92	27500
32.94	37008.3	32.94	31187.5	32.94	27650
32.96	36933.3	32.96	30295.8	32.96	28079.2
32.98	35908.3	32.98	29862.5	32.98	28133.3
33	36404.2	33	30179.2	33	28208.3
33.02	37333.3	33.02	30687.5	33.02	27783.3
33.04	36941.7	33.04	30283.3	33.04	27641.7
33.06	36375	33.06	30491.7	33.06	27129.2
33.08	36729.2	33.08	29629.2	33.08	27691.7
33.1	36829.2	33.1	30362.5	33.1	27520.8
33.12	36308.3	33.12	29787.5	33.12	27175
33.14	36083.3	33.14	29408.3	33.14	27770.8
33.16	36387.5	33.16	29795.8	33.16	27866.7
33.18	36195.8	33.18	29529.2	33.18	27325
33.2	35812.5	33.2	29016.7	33.2	28316.7
33.22	36600	33.22	28958.3	33.22	27520.8
33.24	36637.5	33.24	28458.3	33.24	27891.7
33.26	36012.5	33.26	29241.7	33.26	28525
33.28	36320.8	33.28	29537.5	33.28	28395.8
33.3	35950	33.3	28704.2	33.3	28845.8
33.32	36066.7	33.32	28595.8	33.32	28300
33.34	35533.3	33.34	29020.8	33.34	28270.8
33.36	36204.2	33.36	28820.8	33.36	28350
33.38	36375	33.38	28841.7	33.38	28462.5
33.4	36712.5	33.4	29041.7	33.4	28870.8
33.42	36804.2	33.42	28591.7	33.42	28295.8
33.44	36275	33.44	28758.3	33.44	28266.7
33.46	36158.3	33.46	28866.7	33.46	27812.5
33.48	36579.2	33.48	29458.3	33.48	28541.7
33.5	36520.8	33.5	28254.2	33.5	28775
33.52	36920.8	33.52	28487.5	33.52	29475
33.54	35866.7	33.54	28729.2	33.54	28862.5
33.56	36462.5	33.56	28858.3	33.56	28891.7
33.58	35645.8	33.58	28658.3	33.58	29108.3
33.6	36391.7	33.6	28954.2	33.6	29600
33.62	36904.2	33.62	28837.5	33.62	29345.8
33.64	36791.7	33.64	28600	33.64	29541.7
33.66	36812.5	33.66	28937.5	33.66	29712.5
33.68	36620.8	33.68	28670.8	33.68	29583.3
33.7	36320.8	33.7	28920.8	33.7	30058.3
33.72	36920.8	33.72	29112.5	33.72	30070.8
33.74	37291.7	33.74	29066.7	33.74	29979.2
33.76	37254.2	33.76	29016.7	33.76	29966.7
33.78	37925	33.78	29166.7	33.78	30487.5
33.8	37554.2	33.8	29300	33.8	30195.8
33.82	37908.3	33.82	29237.5	33.82	30166.7
33.84	37154.2	33.84	29245.8	33.84	30845.8
33.86	38229.2	33.86	29170.8	33.86	31562.5
33.88	38137.5	33.88	29383.3	33.88	31195.8
33.9	38125	33.9	29350	33.9	31441.7
33.92	38591.7	33.92	29383.3	33.92	31575
33.94	38441.7	33.94	29587.5	33.94	31925
33.96	38470.8	33.96	30058.3	33.96	31612.5
33.98	38100	33.98	29387.5	33.98	32075
34	38345.8	34	29937.5	34	32300
34.02	39000	34.02	30233.3	34.02	32883.3
34.04	39237.5	34.04	30516.7	34.04	33004.2
34.06	38812.5	34.06	29920.8	34.06	32720.8
34.08	39600	34.08	31058.3	34.08	33395.8
34.1	39541.7	34.1	30925	34.1	33595.8
34.12	39400	34.12	30366.7	34.12	33495.8
34.14	39441.7	34.14	30470.8	34.14	33779.2
34.16	40137.5	34.16	30304.2	34.16	33454.2
34.18	39779.2	34.18	30570.8	34.18	33945.8
34.2	39754.2	34.2	30741.7	34.2	35308.3
34.22	40354.2	34.22	31233.3	34.22	35004.2
34.24	39904.2	34.24	31991.7	34.24	35016.7
34.26	41362.5	34.26	31370.8	34.26	34891.7
34.28	40587.5	34.28	31154.2	34.28	35791.7
34.3	40983.3	34.3	31750	34.3	35975
34.32	41054.2	34.32	31687.5	34.32	35941.7
34.34	40766.7	34.34	31829.2	34.34	36141.7
34.36	40754.2	34.36	31783.3	34.36	36470.8
34.38	40208.3	34.38	32175	34.38	37300
34.4	41487.5	34.4	31870.8	34.4	35987.5
34.42	41687.5	34.42	32245.8	34.42	36991.7
34.44	40954.2	34.44	32033.3	34.44	37354.2
34.46	41441.7	34.46	33304.2	34.46	37670.8
34.48	42095.8	34.48	32708.3	34.48	37720.8
34.5	41587.5	34.5	32920.8	34.5	37766.7
34.52	41429.2	34.52	33391.7	34.52	38183.3
34.54	41912.5	34.54	32837.5	34.54	39183.3
34.56	42408.3	34.56	33787.5	34.56	39037.5
34.58	42225	34.58	34066.7	34.58	39320.8
34.6	42120.8	34.6	34100	34.6	39312.5
34.62	42437.5	34.62	34095.8	34.62	39441.7
34.64	41754.2	34.64	34375	34.64	39191.7
34.66	42291.7	34.66	34562.5	34.66	39891.7
34.68	43150	34.68	34025	34.68	40220.8
34.7	42825	34.7	35229.2	34.7	40433.3
34.72	42937.5	34.72	34912.5	34.72	40645.8
34.74	42612.5	34.74	35191.7	34.74	40554.2
34.76	42641.7	34.76	35387.5	34.76	40245.8
34.78	42608.3	34.78	34962.5	34.78	40229.2
34.8	42929.2	34.8	35625	34.8	39987.5
34.82	43162.5	34.82	35675	34.82	41470.8
34.84	42325	34.84	35233.3	34.84	41470.8
34.86	42250	34.86	35716.7	34.86	41079.2
34.88	42837.5	34.88	35858.3	34.88	41437.5
34.9	43758.3	34.9	36695.8	34.9	41554.2
34.92	42729.2	34.92	36429.2	34.92	41458.3
34.94	42970.8	34.94	36383.3	34.94	41841.7
34.96	42533.3	34.96	37250	34.96	42079.2
34.98	43120.8	34.98	36862.5	34.98	41687.5
35	43033.3	35	37529.2	35	41904.2
35.02	42825	35.02	37250	35.02	42058.3
35.04	42454.2	35.04	37145.8	35.04	42583.3
35.06	43420.8	35.06	37754.2	35.06	42179.2
35.08	42908.3	35.08	37770.8	35.08	41866.7
35.1	42812.5	35.1	37645.8	35.1	42058.3
35.12	42170.8	35.12	38087.5	35.12	41954.2
35.14	42016.7	35.14	37958.3	35.14	42233.3
35.16	42087.5	35.16	38145.8	35.16	41987.5
35.18	42087.5	35.18	38066.7	35.18	42491.7
35.2	41479.2	35.2	38266.7	35.2	41754.2
35.22	41550	35.22	38287.5	35.22	41158.3
35.24	41725	35.24	37895.8	35.24	40962.5
35.26	41791.7	35.26	38166.7	35.26	41062.5
35.28	41079.2	35.28	38000	35.28	41258.3
35.3	41337.5	35.3	38379.2	35.3	40966.7
35.32	41845.8	35.32	38816.7	35.32	40362.5
35.34	41095.8	35.34	38095.8	35.34	40295.8
35.36	41245.8	35.36	38058.3	35.36	39920.8
35.38	40600	35.38	38641.7	35.38	40291.7
35.4	40216.7	35.4	38891.7	35.4	39458.3
35.42	39858.3	35.42	38183.3	35.42	38870.8
35.44	40162.5	35.44	38775	35.44	38570.8
35.46	40512.5	35.46	37866.7	35.46	38100
35.48	39600	35.48	38295.8	35.48	38245.8
35.5	39908.3	35.5	38316.7	35.5	37904.2
35.52	39545.8	35.52	38812.5	35.52	38050
35.54	39087.5	35.54	38520.8	35.54	36675
35.56	38633.3	35.56	38187.5	35.56	36683.3
35.58	38800	35.58	38125	35.58	36591.7
35.6	38466.7	35.6	37625	35.6	35554.2
35.62	38079.2	35.62	37758.3	35.62	35291.7
35.64	37879.2	35.64	37720.8	35.64	34900
35.66	37195.8	35.66	38129.2	35.66	34783.3
35.68	37595.8	35.68	36808.3	35.68	33666.7
35.7	37416.7	35.7	37095.8	35.7	33975
35.72	37258.3	35.72	37183.3	35.72	33845.8
35.74	36958.3	35.74	36875	35.74	33366.7
35.76	36329.2	35.76	36900	35.76	32616.7
35.78	35366.7	35.78	36608.3	35.78	31775
35.8	35733.3	35.8	36583.3	35.8	32137.5
35.82	35420.8	35.82	35662.5	35.82	31466.7
35.84	35229.2	35.84	36358.3	35.84	30866.7
35.86	35500	35.86	35358.3	35.86	30991.7
35.88	34575	35.88	35316.7	35.88	30162.5
35.9	34879.2	35.9	35337.5	35.9	29150
35.92	34241.7	35.92	34366.7	35.92	30283.3
35.94	34066.7	35.94	33566.7	35.94	29683.3
35.96	33770.8	35.96	34670.8	35.96	29304.2
35.98	33633.3	35.98	34083.3	35.98	28658.3
36	33187.5	36	34179.2	36	28450
36.02	32945.8	36.02	34475	36.02	28370.8
36.04	32316.7	36.04	33775	36.04	28108.3
36.06	32512.5	36.06	33041.7	36.06	27979.2
36.08	31370.8	36.08	32716.7	36.08	27025
36.1	32075	36.1	32708.3	36.1	27583.3
36.12	32300	36.12	32700	36.12	26941.7
36.14	31520.8	36.14	32825	36.14	26533.3
36.16	31787.5	36.16	32316.7	36.16	26437.5
36.18	31300	36.18	31670.8	36.18	26562.5
36.2	31729.2	36.2	30950	36.2	26429.2
36.22	31141.7	36.22	30645.8	36.22	25687.5
36.24	30879.2	36.24	30870.8	36.24	25391.7
36.26	30637.5	36.26	30679.2	36.26	24941.7
36.28	30383.3	36.28	30575	36.28	24941.7
36.3	29750	36.3	30345.8	36.3	25025
36.32	29712.5	36.32	30437.5	36.32	24600
36.34	30454.2	36.34	29716.7	36.34	24162.5
36.36	29858.3	36.36	29687.5	36.36	24791.7
36.38	29450	36.38	28783.3	36.38	24920.8
36.4	29187.5	36.4	28833.3	36.4	24308.3
36.42	28845.8	36.42	29137.5	36.42	23962.5
36.44	28650	36.44	28541.7	36.44	23895.8
36.46	28833.3	36.46	28700	36.46	23570.8
36.48	28483.3	36.48	27991.7	36.48	23604.2
36.5	28645.8	36.5	28054.2	36.5	23100
36.52	28166.7	36.52	27445.8	36.52	22762.5
36.54	27941.7	36.54	27562.5	36.54	22862.5
36.56	27970.8	36.56	27108.3	36.56	23054.2
36.58	27720.8	36.58	26604.2	36.58	22829.2
36.6	27129.2	36.6	27241.7	36.6	22250
36.62	27287.5	36.62	26870.8	36.62	22320.8
36.64	27912.5	36.64	26187.5	36.64	22550
36.66	27441.7	36.66	26312.5	36.66	22041.7
36.68	27250	36.68	26450	36.68	22041.7
36.7	26854.2	36.7	25591.7	36.7	22016.7
36.72	26725	36.72	26004.2	36.72	21866.7
36.74	26962.5	36.74	25641.7	36.74	21691.7
36.76	26387.5	36.76	25525	36.76	21466.7
36.78	26000	36.78	25420.8	36.78	21804.2
36.8	26270.8	36.8	24987.5	36.8	21550
36.82	26470.8	36.82	24829.2	36.82	21470.8
36.84	26395.8	36.84	24787.5	36.84	21520.8
36.86	25541.7	36.86	24683.3	36.86	21458.3
36.88	25887.5	36.88	24420.8	36.88	21725
36.9	25820.8	36.9	23850	36.9	21600
36.92	25608.3	36.92	23587.5	36.92	21362.5
36.94	25304.2	36.94	23679.2	36.94	20941.7
36.96	25245.8	36.96	23600	36.96	20991.7
36.98	25675	36.98	23570.8	36.98	20783.3
37	24945.8	37	23404.2	37	20533.3
37.02	24808.3	37.02	23091.7	37.02	20383.3
37.04	24891.7	37.04	23270.8	37.04	20020.8
37.06	24783.3	37.06	22933.3	37.06	20312.5
37.08	24495.8	37.08	22979.2	37.08	20854.2
37.1	25379.2	37.1	23525	37.1	20466.7
37.12	24729.2	37.12	23066.7	37.12	20758.3
37.14	24229.2	37.14	22879.2	37.14	20512.5
37.16	24895.8	37.16	22725	37.16	20691.7
37.18	24683.3	37.18	22183.3	37.18	20608.3
37.2	24558.3	37.2	22204.2	37.2	20566.7
37.22	24716.7	37.22	21754.2	37.22	20137.5
37.24	24454.2	37.24	22108.3	37.24	20220.8
37.26	24412.5	37.26	22375	37.26	20600
37.28	24466.7	37.28	22200	37.28	20200
37.3	23587.5	37.3	22329.2	37.3	20366.7
37.32	23391.7	37.32	21875	37.32	19837.5
37.34	23566.7	37.34	21375	37.34	19279.2
37.36	24270.8	37.36	21162.5	37.36	20525
37.38	23758.3	37.38	21620.8	37.38	19729.2
37.4	23379.2	37.4	21216.7	37.4	19808.3
37.42	23329.2	37.42	21083.3	37.42	19562.5
37.44	24229.2	37.44	21233.3	37.44	20045.8
37.46	23666.7	37.46	21312.5	37.46	19945.8
37.48	23266.7	37.48	21254.2	37.48	20033.3
37.5	23983.3	37.5	20879.2	37.5	20004.2
37.52	23579.2	37.52	21212.5	37.52	19570.8
37.54	22912.5	37.54	21054.2	37.54	19712.5
37.56	22800	37.56	20562.5	37.56	20120.8
37.58	22841.7	37.58	20650	37.58	19845.8
37.6	22925	37.6	20629.2	37.6	20220.8
37.62	22904.2	37.62	20900	37.62	19937.5
37.64	23200	37.64	20366.7	37.64	19333.3
37.66	22879.2	37.66	20645.8	37.66	19491.7
37.68	23108.3	37.68	20716.7	37.68	19625
37.7	22620.8	37.7	20658.3	37.7	19591.7
37.72	23216.7	37.72	21275	37.72	19358.3
37.74	22700	37.74	20587.5	37.74	19212.5
37.76	22833.3	37.76	20758.3	37.76	19558.3
37.78	22875	37.78	20495.8	37.78	19379.2
37.8	23108.3	37.8	20458.3	37.8	19087.5
37.82	23375	37.82	20875	37.82	19445.8
37.84	22579.2	37.84	20787.5	37.84	19345.8
37.86	22495.8	37.86	19945.8	37.86	19591.7
37.88	23245.8	37.88	20291.7	37.88	19316.7
37.9	22612.5	37.9	19995.8	37.9	19154.2
37.92	22741.7	37.92	19962.5	37.92	19804.2
37.94	22666.7	37.94	19679.2	37.94	19558.3
37.96	22583.3	37.96	19841.7	37.96	19237.5
37.98	22995.8	37.98	19812.5	37.98	18866.7
38	23070.8	38	19858.3	38	19308.3
38.02	23000	38.02	19625	38.02	19379.2
38.04	22716.7	38.04	19691.7	38.04	19483.3
38.06	22800	38.06	19841.7	38.06	19337.5
38.08	23062.5	38.08	19950	38.08	19554.2
38.1	22345.8	38.1	20137.5	38.1	19804.2
38.12	22837.5	38.12	19450	38.12	19662.5
38.14	22958.3	38.14	19741.7	38.14	19591.7
38.16	22483.3	38.16	19758.3	38.16	19204.2
38.18	22670.8	38.18	20295.8	38.18	19512.5
38.2	22562.5	38.2	20058.3	38.2	19254.2
38.22	23266.7	38.22	19429.2	38.22	19054.2
38.24	23054.2	38.24	20125	38.24	19870.8
38.26	22441.7	38.26	20300	38.26	19033.3
38.28	22845.8	38.28	19529.2	38.28	19008.3
38.3	22516.7	38.3	19420.8	38.3	19962.5
38.32	22516.7	38.32	19775	38.32	19679.2
38.34	22583.3	38.34	20058.3	38.34	19454.2
38.36	22762.5	38.36	19870.8	38.36	18987.5
38.38	22879.2	38.38	19837.5	38.38	18729.2
38.4	22858.3	38.4	19579.2	38.4	18900
38.42	22837.5	38.42	19595.8	38.42	19250
38.44	22408.3	38.44	18966.7	38.44	19287.5
38.46	23095.8	38.46	19775	38.46	19129.2
38.48	22712.5	38.48	19458.3	38.48	19320.8
38.5	22291.7	38.5	20150	38.5	19412.5
38.52	22816.7	38.52	20083.3	38.52	19162.5
38.54	22683.3	38.54	19708.3	38.54	19325
38.56	22645.8	38.56	19925	38.56	19445.8
38.58	22287.5	38.58	19320.8	38.58	19237.5
38.6	22279.2	38.6	19687.5	38.6	19191.7
38.62	22391.7	38.62	19883.3	38.62	19004.2
38.64	22570.8	38.64	19691.7	38.64	19433.3
38.66	22354.2	38.66	19766.7	38.66	19012.5
38.68	22650	38.68	19483.3	38.68	19333.3
38.7	22875	38.7	19362.5	38.7	18991.7
38.72	22958.3	38.72	19679.2	38.72	19066.7
38.74	22191.7	38.74	19879.2	38.74	19179.2
38.76	22554.2	38.76	19758.3	38.76	19204.2
38.78	22600	38.78	19570.8	38.78	19291.7
38.8	22475	38.8	19625	38.8	19300
38.82	22766.7	38.82	20166.7	38.82	19933.3
38.84	22887.5	38.84	19850	38.84	19358.3
38.86	22829.2	38.86	19554.2	38.86	19429.2
38.88	22287.5	38.88	20316.7	38.88	19275
38.9	22470.8	38.9	19800	38.9	19258.3
38.92	22179.2	38.92	20041.7	38.92	19712.5
38.94	21779.2	38.94	19987.5	38.94	19341.7
38.96	22179.2	38.96	19566.7	38.96	19104.2
38.98	21833.3	38.98	20000	38.98	19575
39	22075	39	20279.2	39	19445.8
39.02	22000	39.02	19850	39.02	19333.3
39.04	21600	39.04	19391.7	39.04	19125
39.06	22095.8	39.06	20083.3	39.06	19166.7
39.08	22291.7	39.08	19550	39.08	18975
39.1	21858.3	39.1	19520.8	39.1	18791.7
39.12	21675	39.12	19329.2	39.12	19154.2
39.14	21179.2	39.14	19933.3	39.14	19416.7
39.16	21775	39.16	19791.7	39.16	19020.8
39.18	21870.8	39.18	19608.3	39.18	19095.8
39.2	21804.2	39.2	19554.2	39.2	19583.3
39.22	21975	39.22	19758.3	39.22	19566.7
39.24	21633.3	39.24	19533.3	39.24	19275
39.26	21908.3	39.26	19950	39.26	19400
39.28	22162.5	39.28	19700	39.28	18958.3
39.3	22241.7	39.3	19683.3	39.3	19637.5
39.32	21954.2	39.32	19120.8	39.32	19212.5
39.34	22266.7	39.34	19433.3	39.34	19500
39.36	22133.3	39.36	19633.3	39.36	19083.3
39.38	21616.7	39.38	19700	39.38	19208.3
39.4	21987.5	39.4	19166.7	39.4	18908.3
39.42	22508.3	39.42	19229.2	39.42	19358.3
39.44	22058.3	39.44	19679.2	39.44	19475
39.46	21966.7	39.46	18833.3	39.46	19279.2
39.48	21879.2	39.48	19195.8	39.48	19412.5
39.5	21225	39.5	19400	39.5	19245.8
39.52	21733.3	39.52	19533.3	39.52	19366.7
39.54	21825	39.54	19375	39.54	19166.7
39.56	22333.3	39.56	18841.7	39.56	18962.5
39.58	21804.2	39.58	19100	39.58	19116.7
39.6	22070.8	39.6	19175	39.6	19287.5
39.62	21950	39.62	19145.8	39.62	18883.3
39.64	21312.5	39.64	19566.7	39.64	19295.8
39.66	22050	39.66	18829.2	39.66	19104.2
39.68	21854.2	39.68	19108.3	39.68	19179.2
39.7	21579.2	39.7	19266.7	39.7	19120.8
39.72	21595.8	39.72	19216.7	39.72	19029.2
39.74	22075	39.74	19433.3	39.74	19087.5
39.76	21679.2	39.76	19445.8	39.76	18904.2
39.78	21750	39.78	19337.5	39.78	19312.5
39.8	21812.5	39.8	19454.2	39.8	19600
39.82	21229.2	39.82	19245.8	39.82	19220.8
39.84	21941.7	39.84	19412.5	39.84	18887.5
39.86	22287.5	39.86	19304.2	39.86	19225
39.88	22095.8	39.88	18800	39.88	19770.8
39.9	21845.8	39.9	19387.5	39.9	19858.3
39.92	21716.7	39.92	19437.5	39.92	19362.5
39.94	21533.3	39.94	19375	39.94	19429.2
39.96	22412.5	39.96	19291.7	39.96	19095.8
39.98	21850	39.98	18475	39.98	19241.7
40	22650	40	19029.2	40	19595.8
40.02	22591.7	40.02	19791.7	40.02	19633.3
40.04	21233.3	40.04	19233.3	40.04	19479.2
40.06	21900	40.06	19779.2	40.06	19400
40.08	21725	40.08	19483.3	40.08	19533.3
40.1	21387.5	40.1	19191.7	40.1	19462.5
40.12	22112.5	40.12	18920.8	40.12	19554.2
40.14	21491.7	40.14	19695.8	40.14	19487.5
40.16	21741.7	40.16	19262.5	40.16	19666.7
40.18	21979.2	40.18	19579.2	40.18	19250
40.2	22408.3	40.2	19337.5	40.2	19312.5
40.22	21862.5	40.22	19479.2	40.22	19250
40.24	22079.2	40.24	19070.8	40.24	19395.8
40.26	21958.3	40.26	19162.5	40.26	19429.2
40.28	21862.5	40.28	19387.5	40.28	19495.8
40.3	21929.2	40.3	19879.2	40.3	19525
40.32	22300	40.32	19237.5	40.32	19408.3
40.34	21929.2	40.34	19829.2	40.34	19370.8
40.36	21866.7	40.36	19645.8	40.36	19695.8
40.38	21941.7	40.38	19191.7	40.38	20029.2
40.4	22129.2	40.4	19954.2	40.4	19604.2
40.42	22100	40.42	19450	40.42	19604.2
40.44	21812.5	40.44	19287.5	40.44	19708.3
40.46	22504.2	40.46	19370.8	40.46	19979.2
40.48	22029.2	40.48	19645.8	40.48	19883.3
40.5	21862.5	40.5	19454.2	40.5	19650
40.52	21908.3	40.52	19670.8	40.52	19616.7
40.54	22200	40.54	19341.7	40.54	20008.3
40.56	21983.3	40.56	19829.2	40.56	20004.2
40.58	22312.5	40.58	19620.8	40.58	20133.3
40.6	22587.5	40.6	18825	40.6	19412.5
40.62	22216.7	40.62	19629.2	40.62	19845.8
40.64	22012.5	40.64	19570.8	40.64	19933.3
40.66	21604.2	40.66	19616.7	40.66	19683.3
40.68	21550	40.68	18987.5	40.68	20075
40.7	22787.5	40.7	19475	40.7	19883.3
40.72	22658.3	40.72	19454.2	40.72	19520.8
40.74	22645.8	40.74	19108.3	40.74	19825
40.76	22520.8	40.76	19654.2	40.76	20233.3
40.78	22879.2	40.78	19766.7	40.78	19795.8
40.8	22804.2	40.8	19562.5	40.8	19654.2
40.82	22495.8	40.82	19433.3	40.82	20083.3
40.84	22137.5	40.84	19816.7	40.84	20287.5
40.86	22229.2	40.86	19941.7	40.86	20179.2
40.88	22712.5	40.88	19429.2	40.88	20041.7
40.9	21879.2	40.9	19491.7	40.9	19670.8
40.92	22837.5	40.92	20008.3	40.92	20058.3
40.94	23133.3	40.94	19854.2	40.94	19141.7
40.96	21962.5	40.96	20062.5	40.96	20341.7
40.98	22470.8	40.98	20358.3	40.98	20358.3
41	22425	41	19870.8	41	19887.5
41.02	22766.7	41.02	19933.3	41.02	19729.2
41.04	22587.5	41.04	19733.3	41.04	19566.7
41.06	22391.7	41.06	20462.5	41.06	19966.7
41.08	22033.3	41.08	20137.5	41.08	20337.5
41.1	22812.5	41.1	19579.2	41.1	19895.8
41.12	22504.2	41.12	20108.3	41.12	19829.2
41.14	22579.2	41.14	19954.2	41.14	20008.3
41.16	22683.3	41.16	19195.8	41.16	19604.2
41.18	22908.3	41.18	19500	41.18	20108.3
41.2	22045.8	41.2	20125	41.2	19841.7
41.22	22495.8	41.22	20054.2	41.22	20370.8
41.24	22312.5	41.24	19908.3	41.24	20283.3
41.26	22583.3	41.26	20245.8	41.26	20083.3
41.28	23187.5	41.28	20250	41.28	20187.5
41.3	22837.5	41.3	20079.2	41.3	20091.7
41.32	23633.3	41.32	19612.5	41.32	20316.7
41.34	22237.5	41.34	19991.7	41.34	20195.8
41.36	22683.3	41.36	20216.7	41.36	19741.7
41.38	22641.7	41.38	20112.5	41.38	19812.5
41.4	22762.5	41.4	20045.8	41.4	20466.7
41.42	22500	41.42	19866.7	41.42	20200
41.44	23012.5	41.44	20558.3	41.44	20341.7
41.46	22683.3	41.46	20212.5	41.46	19479.2
41.48	22770.8	41.48	20470.8	41.48	19845.8
41.5	22245.8	41.5	19625	41.5	19933.3
41.52	22504.2	41.52	20433.3	41.52	20625
41.54	22416.7	41.54	20470.8	41.54	19995.8
41.56	22550	41.56	20041.7	41.56	20387.5
41.58	22833.3	41.58	20133.3	41.58	19616.7
41.6	22654.2	41.6	19950	41.6	19670.8
41.62	22575	41.62	20383.3	41.62	19633.3
41.64	22725	41.64	20237.5	41.64	19429.2
41.66	22654.2	41.66	20150	41.66	19937.5
41.68	22695.8	41.68	20287.5	41.68	19679.2
41.7	22991.7	41.7	19941.7	41.7	20004.2
41.72	22266.7	41.72	20087.5	41.72	20158.3
41.74	22637.5	41.74	19962.5	41.74	19833.3
41.76	22650	41.76	20425	41.76	20279.2
41.78	22787.5	41.78	20445.8	41.78	20250
41.8	23054.2	41.8	20283.3	41.8	19983.3
41.82	22512.5	41.82	20204.2	41.82	19812.5
41.84	22429.2	41.84	20120.8	41.84	20050
41.86	23070.8	41.86	19712.5	41.86	20416.7
41.88	22720.8	41.88	20137.5	41.88	19887.5
41.9	23258.3	41.9	20258.3	41.9	20500
41.92	23066.7	41.92	19904.2	41.92	19858.3
41.94	22712.5	41.94	20283.3	41.94	19941.7
41.96	22241.7	41.96	20162.5	41.96	19908.3
41.98	22737.5	41.98	20675	41.98	19945.8
42	22854.2	42	20025	42	19725
42.02	23295.8	42.02	20412.5	42.02	20491.7
42.04	23187.5	42.04	19891.7	42.04	20066.7
42.06	23362.5	42.06	19925	42.06	19941.7
42.08	22704.2	42.08	20445.8	42.08	20075
42.1	23604.2	42.1	19979.2	42.1	20433.3
42.12	23650	42.12	20537.5	42.12	20050
42.14	22745.8	42.14	19875	42.14	19808.3
42.16	22791.7	42.16	20191.7	42.16	19933.3
42.18	23720.8	42.18	20025	42.18	19812.5
42.2	23637.5	42.2	20075	42.2	20008.3
42.22	23766.7	42.22	20125	42.22	20150
42.24	23495.8	42.24	20766.7	42.24	20091.7
42.26	23387.5	42.26	20687.5	42.26	20266.7
42.28	23658.3	42.28	20487.5	42.28	20170.8
42.3	23733.3	42.3	20062.5	42.3	20729.2
42.32	23375	42.32	20379.2	42.32	19916.7
42.34	23750	42.34	19816.7	42.34	19750
42.36	23533.3	42.36	20700	42.36	19933.3
42.38	23312.5	42.38	20512.5	42.38	20470.8
42.4	23708.3	42.4	20175	42.4	19925
42.42	23108.3	42.42	20295.8	42.42	20066.7
42.44	23641.7	42.44	20233.3	42.44	19954.2
42.46	23679.2	42.46	20166.7	42.46	20262.5
42.48	23441.7	42.48	20520.8	42.48	20104.2
42.5	22737.5	42.5	20629.2	42.5	20283.3
42.52	23025	42.52	20429.2	42.52	20712.5
42.54	23337.5	42.54	20600	42.54	20620.8
42.56	23012.5	42.56	20504.2	42.56	20125
42.58	23287.5	42.58	20079.2	42.58	20254.2
42.6	23608.3	42.6	20708.3	42.6	20212.5
42.62	23729.2	42.62	20612.5	42.62	20158.3
42.64	23133.3	42.64	20608.3	42.64	20020.8
42.66	22987.5	42.66	20308.3	42.66	20058.3
42.68	23645.8	42.68	20625	42.68	19970.8
42.7	22941.7	42.7	20700	42.7	19875
42.72	23679.2	42.72	20479.2	42.72	20429.2
42.74	23283.3	42.74	20325	42.74	20287.5
42.76	23495.8	42.76	20541.7	42.76	20570.8
42.78	23079.2	42.78	20741.7	42.78	20791.7
42.8	23612.5	42.8	20475	42.8	20245.8
42.82	23550	42.82	20425	42.82	20179.2
42.84	23083.3	42.84	20070.8	42.84	20620.8
42.86	23270.8	42.86	20554.2	42.86	20575
42.88	23220.8	42.88	20720.8	42.88	19762.5
42.9	23570.8	42.9	20566.7	42.9	20662.5
42.92	23458.3	42.92	21195.8	42.92	20108.3
42.94	22900	42.94	20341.7	42.94	20283.3
42.96	23258.3	42.96	20154.2	42.96	20637.5
42.98	22966.7	42.98	20583.3	42.98	20287.5
43	23112.5	43	20904.2	43	19708.3
43.02	23237.5	43.02	20825	43.02	20529.2
43.04	23620.8	43.04	20770.8	43.04	20433.3
43.06	23329.2	43.06	20391.7	43.06	19995.8
43.08	23895.8	43.08	20125	43.08	20325
43.1	23504.2	43.1	20754.2	43.1	20679.2
43.12	23754.2	43.12	21508.3	43.12	20587.5
43.14	23750	43.14	21229.2	43.14	20441.7
43.16	23570.8	43.16	20641.7	43.16	20658.3
43.18	23345.8	43.18	20729.2	43.18	20341.7
43.2	22954.2	43.2	20666.7	43.2	20237.5
43.22	23020.8	43.22	20570.8	43.22	20350
43.24	23295.8	43.24	20625	43.24	20091.7
43.26	23112.5	43.26	20716.7	43.26	20166.7
43.28	22850	43.28	20158.3	43.28	20370.8
43.3	23275	43.3	20437.5	43.3	19937.5
43.32	23854.2	43.32	20666.7	43.32	20045.8
43.34	23141.7	43.34	21208.3	43.34	20558.3
43.36	23070.8	43.36	20991.7	43.36	20358.3
43.38	23195.8	43.38	20991.7	43.38	20304.2
43.4	22816.7	43.4	20554.2	43.4	20654.2
43.42	22879.2	43.42	20345.8	43.42	20275
43.44	22920.8	43.44	20595.8	43.44	20429.2
43.46	23229.2	43.46	21012.5	43.46	19929.2
43.48	23525	43.48	20829.2	43.48	20570.8
43.5	23487.5	43.5	20491.7	43.5	20420.8
43.52	23466.7	43.52	20808.3	43.52	20620.8
43.54	23233.3	43.54	20879.2	43.54	19862.5
43.56	23466.7	43.56	20941.7	43.56	20775
43.58	23041.7	43.58	20495.8	43.58	20816.7
43.6	23362.5	43.6	20837.5	43.6	20279.2
43.62	23487.5	43.62	21095.8	43.62	20041.7
43.64	23108.3	43.64	21304.2	43.64	20266.7
43.66	23016.7	43.66	21104.2	43.66	20083.3
43.68	23366.7	43.68	21279.2	43.68	20433.3
43.7	23225	43.7	20883.3	43.7	20295.8
43.72	23495.8	43.72	21012.5	43.72	20054.2
43.74	23387.5	43.74	21091.7	43.74	20612.5
43.76	24016.7	43.76	20708.3	43.76	19979.2
43.78	23754.2	43.78	20866.7	43.78	19733.3
43.8	23620.8	43.8	20837.5	43.8	19820.8
43.82	23437.5	43.82	20979.2	43.82	20366.7
43.84	22883.3	43.84	20950	43.84	19950
43.86	23787.5	43.86	21070.8	43.86	20391.7
43.88	23520.8	43.88	20654.2	43.88	20420.8
43.9	23437.5	43.9	20850	43.9	19950
43.92	23079.2	43.92	20945.8	43.92	19550
43.94	23945.8	43.94	20658.3	43.94	20200
43.96	23750	43.96	21316.7	43.96	19812.5
43.98	23708.3	43.98	20737.5	43.98	20491.7
44	23716.7	44	20837.5	44	19916.7
44.02	23912.5	44.02	21312.5	44.02	20029.2
44.04	23195.8	44.04	21008.3	44.04	20112.5
44.06	23333.3	44.06	21108.3	44.06	19933.3
44.08	23270.8	44.08	21212.5	44.08	19633.3
44.1	23250	44.1	20612.5	44.1	19175
44.12	23291.7	44.12	21408.3	44.12	20016.7
44.14	23308.3	44.14	21620.8	44.14	20350
44.16	23308.3	44.16	21075	44.16	20608.3
44.18	23383.3	44.18	20900	44.18	20304.2
44.2	23637.5	44.2	21254.2	44.2	19920.8
44.22	23591.7	44.22	21308.3	44.22	20054.2
44.24	23566.7	44.24	20983.3	44.24	19937.5
44.26	23075	44.26	20933.3	44.26	20620.8
44.28	23720.8	44.28	21216.7	44.28	20587.5
44.3	23587.5	44.3	21950	44.3	20425
44.32	23312.5	44.32	21758.3	44.32	19900
44.34	23100	44.34	21291.7	44.34	20245.8
44.36	23204.2	44.36	21200	44.36	20679.2
44.38	23579.2	44.38	20770.8	44.38	20333.3
44.4	22783.3	44.4	21070.8	44.4	19866.7
44.42	23000	44.42	21250	44.42	20062.5
44.44	23191.7	44.44	20816.7	44.44	20029.2
44.46	23587.5	44.46	21179.2	44.46	20750
44.48	23312.5	44.48	20987.5	44.48	20050
44.5	23066.7	44.5	21533.3	44.5	20083.3
44.52	22637.5	44.52	20833.3	44.52	20612.5
44.54	23020.8	44.54	21400	44.54	19733.3
44.56	22662.5	44.56	21154.2	44.56	20137.5
44.58	22462.5	44.58	20908.3	44.58	20079.2
44.6	23037.5	44.6	21245.8	44.6	20820.8
44.62	23004.2	44.62	20925	44.62	20604.2
44.64	23158.3	44.64	21104.2	44.64	20666.7
44.66	22933.3	44.66	20983.3	44.66	20491.7
44.68	22966.7	44.68	20675	44.68	20345.8
44.7	22950	44.7	20854.2	44.7	20591.7
44.72	23125	44.72	21233.3	44.72	20337.5
44.74	22304.2	44.74	21495.8	44.74	20450
44.76	23241.7	44.76	21025	44.76	20254.2
44.78	23379.2	44.78	20979.2	44.78	21000
44.8	22512.5	44.8	20887.5	44.8	20454.2
44.82	23137.5	44.82	21662.5	44.82	20791.7
44.84	23270.8	44.84	20766.7	44.84	20658.3
44.86	23020.8	44.86	20966.7	44.86	20262.5
44.88	23341.7	44.88	20825	44.88	20333.3
44.9	23329.2	44.9	21241.7	44.9	20858.3
44.92	22829.2	44.92	21116.7	44.92	20412.5
44.94	23479.2	44.94	20995.8	44.94	20325
44.96	22875	44.96	21437.5	44.96	20395.8
[truncated: 1,752 more rows]
