# Supplementary material for: Upcycling polyolefins to methane-free liquid fuel by a Ru1-ZrO2 catalyst
Source: Nat Commun. 2025 Mar 21;16:2800. doi: 10.1038/s41467-025-57998-x (PMC11928669; doi:10.1038/s41467-025-57998-x)
Supplement: Supplementary file 3 — Source Data [file 41467_2025_57998_MOESM3_ESM.zip › Source data/Figure 4.xlsx]

## Sheet: Sheet1
	Liquid（wt%）
R1	68.9
R2	72.39
R3	71.88
R4	76.54
R5	72.24
R6	75.32
--
--
--
--
--
--
--
--
--
