# Supplementary material for: Upcycling polyolefins to methane-free liquid fuel by a Ru1-ZrO2 catalyst
Source: Nat Commun. 2025 Mar 21;16:2800. doi: 10.1038/s41467-025-57998-x (PMC11928669; doi:10.1038/s41467-025-57998-x)
Supplement: Supplementary file 3 — Source Data [file 41467_2025_57998_MOESM3_ESM.zip › Source data/Supplementary Figure 21.xlsx]

## Sheet: Sheet1
Ru1-ZrO2_Ru 3d													Ru1-ZrO2_500_Ru 3d											Ru1-ZrO2_Zr 3d								Ru1-ZrO2_500_Zr 3d
B.E.(eV)	Raw Intensity	Peak Sum	Background	Peak 1	Peak 2	Peak 3	Peak 4	Peak 5	Peak 6	Peak 7	Peak 8	Peak 9	B.E.(eV)	Raw Intensity	Peak Sum	Background	Peak 1	Peak 2	Peak 3	Peak 4	Peak 5	Peak 6	Peak 7	B.E.(eV)	Raw Intensity	Peak Sum	Background	Peak 1	Peak 2	Peak 3	Peak 4	B.E.(eV)	Raw Intensity	Peak Sum	Background	Peak 1	Peak 2	Peak 3	Peak 4
297.986	7149.34												297.969	7624.15										190.986	4740.44							190.969	4891.45
297.886	7261.77												297.869	7624.15										190.886	4552.59							190.869	4762.54
297.786	7373.15												297.769	7631.12										190.786	4423.67							190.769	4766.22
297.686	7254.97												297.669	7656.92										190.686	4397.89							190.669	4692.55
297.586	7250.27												297.569	7677.84										190.586	4423.67							190.569	4622.57
297.486	7232.48												297.469	7737.8										190.486	4335.27							190.469	4644.67
297.386	7278.5												297.369	7722.46										190.386	4390.52							190.369	4442.09
297.286	7195.36												297.269	7665.29										190.286	4331.59							190.269	4508.39
297.186	7217.84												297.169	7597.66										190.186	4217.4							190.169	4637.3
297.086	7372.63												297.069	7597.66										190.086	4246.87					0		190.069	4442.09
296.986	7246.6												296.969	7698.75										189.986	4408.94							189.969	4302.12
296.886	7242.94												296.869	7714.79										189.886	4036.92							189.869	4482.6
296.786	7226.21												296.769	7576.74										189.786	4121.64							189.769	4519.44
296.686	7248.7												296.669	7543.97										189.686	4261.6							189.669	4482.6
296.586	7256.02												296.569	7539.09										189.586	4195.31							189.569	4375.79
296.486	7251.31												296.469	7564.19										189.486	4084.8							189.469	4132.69
296.386	7193.27												296.369	7653.44										189.386	4235.82							189.369	4434.72
296.286	7181.76												296.269	7637.4										189.286	4022.19							189.269	4283.7
296.186	7249.74												296.169	7532.81										189.186	4206.35							189.169	4268.97
296.086	7234.58												296.069	7556.52										189.086	4044.29							189.069	4187.94
295.986	7237.19												295.969	7614.39										188.986	4018.51	4046.84	4018.51	4018.51	4018.51	4046.84	4018.51	188.969	4114.27
295.886	7241.38												295.869	7709.91										188.886	4018.51	4047.72	4018.51	4018.51	4018.51	4047.72	4018.51	188.869	4383.15
295.786	7105.94												295.769	7601.14										188.786	3944.84	4048.64	4018.51	4018.51	4018.51	4048.64	4018.51	188.769	4243.19
295.686	7080.84												295.669	7552.34										188.686	3977.99	4049.76	4018.65	4018.65	4018.65	4049.76	4018.65	188.669	4140.06
295.586	7201.63												295.569	7516.08										188.586	3896.95	4050.85	4018.73	4018.73	4018.73	4050.85	4018.73	188.569	4143.74
295.486	7172.35												295.469	7518.17										188.486	3922.74	4052.16	4018.96	4018.96	4018.96	4052.15	4018.96	188.469	4165.84
295.386	7196.93												295.369	7563.49										188.386	3900.64	4053.47	4019.15	4019.15	4019.15	4053.46	4019.15	188.369	3977.99
295.286	7115.35												295.269	7515.38										188.286	3690.69	4054.88	4019.38	4019.38	4019.38	4054.87	4019.39	188.269	4014.82
295.186	7077.7												295.169	7592.78										188.186	3860.12	4056.77	4020.01	4020.01	4020.01	4056.74	4020.04	188.169	4014.82
295.086	7174.44												295.069	7520.96										188.086	3974.3	4058.43	4020.32	4020.32	4020.32	4058.36	4020.39	188.069	4018.51
294.986	7164.51												294.969	7422.65										187.986	3738.57	4059.99	4020.41	4020.41	4020.41	4059.82	4020.57	187.969	4136.37
294.886	7096.53												294.869	7503.53										187.886	3687.01	4062.18	4020.95	4020.95	4020.95	4061.82	4021.31	187.869	3941.16
294.786	7168.69												294.769	7547.46										187.786	3970.62	4064.75	4021.6	4021.6	4021.6	4063.99	4022.36	187.769	4095.86
294.686	7043.71												294.669	7514.69										187.686	3826.97	4067.28	4021.7	4021.7	4021.7	4065.71	4023.26	187.669	3915.37
294.586	7137.84												294.569	7448.45										187.586	3889.59	4070.94	4022.07	4022.07	4022.07	4067.8	4025.21	187.569	3915.37
294.486	7110.65												294.469	7437.3										187.486	4018.51	4076.03	4022.33	4022.33	4022.33	4069.88	4028.48	187.469	4044.29
294.386	7051.56												294.369	7518.87										187.386	3742.26	4083.56	4022.34	4022.34	4022.34	4071.81	4034.09	187.369	3764.36
294.286	7159.8												294.269	7456.12										187.286	3882.22	4096.27	4022.88	4022.88	4022.88	4074.39	4044.76	187.269	3797.51
294.186	7243.47												294.169	7482.61										187.186	3896.95	4116.55	4023.15	4023.15	4023.15	4076.84	4062.86	187.169	3797.51
294.086	7143.59												294.069	7480.52										187.086	4051.66	4149.65	4023.4	4023.4	4023.4	4079.39	4093.65	187.069	3808.56
293.986	7117.44												293.969	7369.66										186.986	4180.57	4202.98	4023.34	4023.34	4023.34	4081.8	4144.53	186.969	3974.3	4087.89	3974.3	4004.8	3974.34	3977.66	4054
293.886	7095.48												293.869	7421.96										186.886	4294.75	4287.89	4023.04	4023.04	4023.04	4084.12	4226.8	186.869	3911.69	4106.23	3974.3	4006.03	3974.41	3977.81	4070.9
293.786	7091.82												293.769	7489.59										186.786	4316.85	4420.36	4022.51	4022.51	4022.51	4086.4	4356.47	186.769	4022.19	4133.72	3974.41	4007.43	3974.68	3978.08	4096.76
293.686	7052.6												293.669	7412.89										186.686	4909.87	4622.41	4021.94	4021.94	4021.94	4088.83	4555.52	186.669	4092.17	4175.3	3974.33	4008.72	3975.01	3978.17	4136.38
293.586	7029.59												293.569	7506.32										186.586	5119.82	4921.32	4020.23	4020.23	4020.23	4090.33	4851.22	186.569	3908.01	4238.74	3974.14	4009.99	3975.78	3978.17	4197.21
293.486	7084.5												293.469	7489.59										186.486	5558.13	5353.31	4018.1	4018.1	4018.1	4091.66	5279.75	186.469	4217.4	4335.32	3974.24	4011.66	3978.07	3978.47	4289.85
293.386	7097.57												293.369	7444.97										186.386	6221.13	5959.61	4015.12	4015.12	4015.12	4092.39	5882.35	186.369	4383.15	4478.91	3973.84	4012.93	3982.41	3978.29	4426.82
293.286	7080.84												293.269	7479.13										186.286	7134.6	6785.81	4010.86	4010.86	4010.86	4092.12	6704.55	186.269	4825.15	4688.92	3973.17	4014.03	3991.65	3977.85	4624.91
293.186	7108.03												293.169	7499.35										186.186	7963.34	7878.65	4004.82	4004.82	4004.82	4090.39	7793.08	186.169	5267.15	4988.61	3971.77	4014.52	4010.14	3976.7	4902.56
293.086	7148.3												293.069	7374.55										186.086	9197.26	9280.51	3997.17	3997.17	3997.17	4087.39	9190.29	186.069	5436.58	5406.52	3969.64	4014.42	4046.34	3974.84	5279.83
292.986	7177.06												292.969	7480.52										185.986	10799.5	11022.3	3987.12	3987.12	3987.12	4082.38	10927	185.969	6062.75	5975.67	3967.22	4014.19	4114.82	3972.72	5775.62
292.886	7158.23												292.869	7562.8										185.886	12460.7	13115.3	3973.95	3973.95	3973.95	4074.68	13014.5	185.869	6733.11	6731.23	3963.78	4013.08	4237.16	3969.59	6402.73
292.786	7052.08												292.769	7649.25										185.786	14648.6	15544.2	3957.55	3957.55	3957.55	4064.23	15437.5	185.769	7698.15	7711.68	3959.22	4011.05	4446.73	3965.38	7166.19
292.686	7057.83												292.669	7572.56										185.686	16851.2	18260.8	3936.88	3936.88	3936.88	4050.07	18147.6	185.669	8733.16	8955.42	3953.07	4007.61	4789.87	3959.61	8057.53
292.586	7099.66												292.569	7572.56										185.586	20011.5	21179.6	3911.92	3911.92	3911.92	4032.24	21059.2	185.569	10364.9	10500.7	3945.2	4002.68	5328.03	3952.16	9053.4
292.486	7178.1												292.469	7560.7										185.486	22836.6	24179	3880.8	3880.8	3880.8	4009	24050.8	185.469	12213.9	12379.7	3934.64	3995.29	6134.4	3942.05	10111.9
292.386	7118.49												292.369	7577.44										185.386	25643.3	27108.9	3844.16	3844.16	3844.16	3981.17	26971.8	185.369	14210.3	14615.7	3921.02	3985.11	7289.39	3928.95	11175.3
292.286	7154.57												292.269	7569.07										185.286	28177.4	29799.5	3802.02	3802.02	3802.02	3949.02	29652.5	185.269	17109	17215.2	3904.09	3971.92	8869.52	3912.6	12173.4
292.186	7179.15												292.169	7536.3										185.186	30917.8	32079.7	3754.91	3754.91	3754.91	3913.54	31921.1	185.169	20217.8	20154.2	3882.36	3954.27	10928.3	3891.55	13027.2
292.086	7122.67												292.069	7605.33										185.086	33160.9	33790.9	3702.4	3702.4	3702.4	3875.09	33618.2	185.069	23333.8	23372.3	3855.48	3931.84	13480.6	3865.53	13660.8
291.986	7076.13	7120.48	7076.13	7094.81	7079.84	7089.8	7076.13	7083.63	7076.13	7076.13	7076.13	7076.94	291.969	7497.26	7549.33	7497.26	7511.3	7507.81	7516.98	7497.26	7501.97	7498.56	7498.99	184.986	34332.2	34809.7	3645.46	3645.46	3645.46	3835.92	34619.2	184.969	26991.4	26760	3823.43	3904.66	16480.7	3834.62	14010.4
291.886	7118.49	7124.49	7076.13	7098.06	7079.97	7090.19	7076.13	7083.84	7076.13	7076.13	7076.13	7076.97	291.869	7454.73	7554.32	7497.26	7515.18	7508.17	7517.54	7497.26	7502.1	7498.58	7499.03	184.886	35650.9	35061.4	3586.15	3586.15	3586.15	3800.31	34847.2	184.869	30107.5	30157.1	3785.31	3871.88	19807.5	3798.18	14035.5
291.786	7065.15	7128.94	7076.08	7101.71	7080.06	7090.53	7076.08	7084.01	7076.08	7076.08	7076.08	7076.95	291.769	7454.73	7560.35	7497.33	7520.05	7508.62	7518.2	7497.33	7502.31	7498.68	7499.15	184.786	35743	34527.8	3524.17	3524.17	3524.17	3771.63	34280.3	184.769	33562.4	33363	3742	3834.45	23266.8	3757.56	13730.3
291.686	7125.81	7133.97	7076.1	7105.9	7080.23	7090.97	7076.1	7084.25	7076.1	7076.1	7076.1	7076.99	291.669	7557.91	7567.5	7497.41	7525.99	7509.09	7518.88	7497.41	7502.53	7498.78	7499.28	184.686	34335.9	33255	3461.89	3461.89	3461.89	3758.21	32958.7	184.669	36615.9	36144.6	3692.93	3791.88	26596.5	3713.1	13121.9
291.586	7040.57	7139.5	7076.03	7110.55	7080.35	7091.34	7076.03	7084.43	7076.03	7076.03	7076.03	7076.96	291.569	7587.2	7575.79	7497.3	7533.01	7509.39	7519.4	7497.3	7502.58	7498.69	7499.22	184.586	32903.1	31348.8	3402.21	3402.21	3402.21	3772.22	30978.8	184.569	38140.8	38265.1	3638.77	3744.93	29502.9	3667.04	12266.5
291.486	7050.51	7145.74	7076.08	7115.86	7080.59	7091.84	7076.08	7084.73	7076.08	7076.08	7076.08	7077.04	291.469	7493.07	7585.55	7497.14	7541.43	7509.67	7519.9	7497.14	7502.58	7498.56	7499.11	184.486	30251.1	28959.3	3345.19	3345.19	3345.19	3827.9	28476.7	184.469	39853.6	39512.3	3582	3696.24	31698.2	3624.64	11239.1
291.386	7088.16	7152.63	7076.11	7121.74	7080.85	7092.35	7076.11	7085.02	7076.11	7076.11	7076.11	7077.11	291.369	7504.93	7597.21	7497.15	7551.7	7510.13	7520.6	7497.15	7502.75	7498.59	7499.17	184.386	27875.4	26274.3	3293.18	3293.18	3293.18	3948.28	25619.2	184.369	40011.9	39731.1	3522.31	3645.7	32944.7	3590.17	10117.5
291.286	7095.48	7160.16	7076.09	7128.2	7081.1	7092.83	7076.09	7085.28	7076.09	7076.09	7076.09	7077.13	291.269	7516.08	7610.81	7497.13	7563.84	7510.6	7521.31	7497.13	7502.91	7498.6	7499.22	184.286	24711.4	23496.3	3245.67	3245.67	3245.67	4161.91	22580.1	184.269	38682.2	38862	3462.27	3596.22	33101.5	3573.41	8977.72
291.186	7138.88	7168.41	7076.07	7135.28	7081.39	7093.33	7076.07	7085.54	7076.07	7076.07	7076.07	7077.15	291.169	7524.45	7626.59	7497.1	7578.09	7511.08	7522.03	7497.1	7503.06	7498.59	7499.24	184.186	22030	20831.2	3204.18	3204.18	3204.18	4509.71	19525.6	184.169	36715.4	36957.6	3404.32	3550.87	32146.7	3587.72	7885.22
291.086	7115.88	7177.37	7075.99	7142.97	7081.69	7093.8	7075.99	7085.76	7075.99	7075.99	7075.99	7077.11	291.069	7528.63	7644.8	7497.05	7594.69	7511.57	7522.77	7497.05	7503.2	7498.57	7499.25	184.086	19289.6	18472.4	3167.79	3167.79	3167.79	5041.19	16599	184.069	34140.7	34182.3	3349.52	3511.89	30180.9	3649.89	6888.14
290.986	7149.86	7187.15	7075.95	7151.35	7082.11	7094.33	7075.95	7086.03	7075.95	7075.95	7075.95	7077.11	290.969	7559.31	7665.67	7496.99	7613.86	7512.09	7523.54	7496.99	7503.34	7498.54	7499.26	183.986	17009.6	16592.5	3136.62	3136.62	3136.62	5818.44	13910.6	183.969	30759.4	30796.4	3298.85	3482.46	27410.5	3782.28	6017.76
290.886	7127.9	7197.7	7075.86	7160.36	7082.59	7094.84	7075.86	7086.27	7075.86	7075.86	7075.86	7077.07	290.869	7631.12	7689.36	7496.88	7635.78	7512.59	7524.3	7496.88	7503.44	7498.46	7499.22	183.886	16022.5	15336.2	3109.81	3109.81	3109.81	6911.53	11534.5	183.869	27260.3	27121.8	3253.67	3467.98	24112.3	4013.52	5289.03
290.786	7133.13	7209.13	7075.79	7170.05	7083.24	7095.41	7075.79	7086.55	7075.79	7075.79	7075.79	7077.05	290.769	7614.39	7715.99	7496.64	7660.53	7512.99	7524.98	7496.64	7503.41	7498.25	7499.05	183.786	15164.2	14815.3	3084.85	3084.85	3084.85	8393.39	9506.8	183.769	23484.9	23495.6	3214.17	3475.92	20584.2	4376.51	4701.49
290.686	7127.38	7221.42	7075.72	7180.36	7084.06	7096	7075.72	7086.84	7075.72	7075.72	7075.72	7077.04	290.669	7640.19	7745.88	7496.43	7688.44	7513.46	7525.73	7496.43	7503.43	7498.07	7498.91	183.686	15742.5	15108.8	3061.5	3061.5	3061.5	10337.1	7833.25	183.669	20449.8	20234.8	3180.82	3519.21	17105.8	4907.24	4244.99
290.586	7128.43	7234.61	7075.66	7191.29	7085.13	7096.63	7075.66	7087.16	7075.66	7075.66	7075.66	7077.03	290.569	7624.15	7779.06	7496.18	7719.54	7513.93	7526.48	7496.18	7503.42	7497.84	7498.73	183.586	16670.7	16255.2	3036.99	3036.99	3036.99	12798.8	6493.42	183.569	17886.2	17598.7	3152.4	3617.26	13898.2	5639.26	3901.14
290.486	7241.9	7248.71	7075.6	7202.77	7086.49	7097.3	7075.6	7087.5	7075.6	7075.6	7075.6	7077.03	290.469	7776.84	7815.65	7495.95	7753.93	7514.48	7527.31	7495.95	7503.44	7497.65	7498.58	183.486	18018.8	18252.7	3010.64	3010.64	3010.64	15812.2	5451.1	183.469	16107.2	15776.6	3128.16	3801.46	11110.9	6599.3	3649.51
290.386	7246.08	7263.62	7075.4	7214.62	7088.1	7097.87	7075.4	7087.72	7075.4	7075.4	7075.4	7076.89	290.369	7824.26	7855.35	7495.45	7791.3	7514.8	7527.93	7495.45	7503.21	7497.18	7498.16	183.386	21087	21050.3	2981.63	2981.63	2981.63	19370.6	4661.33	183.369	15444.2	14881.6	3106.8	4118.2	8815.63	7799	3469.23
290.286	7235.62	7279.51	7075.19	7226.89	7090.18	7098.48	7075.19	7087.96	7075.19	7075.19	7075.19	7076.76	290.269	7801.25	7898.22	7494.86	7831.72	7515.1	7528.52	7494.86	7502.91	7496.62	7497.66	183.286	24457.3	24540.2	2946.63	2946.63	2946.63	23413.1	4073.67	183.269	14939.6	14958	3086.5	4632.28	7016.45	9227.92	3340.86
290.186	7300.99	7296.43	7074.99	7239.52	7092.88	7099.14	7074.99	7088.23	7074.99	7074.99	7074.99	7076.63	290.169	7923.26	7944.26	7494.31	7875.14	7515.49	7529.22	7494.31	7502.66	7496.11	7497.21	183.186	27801.7	28561.3	2905.05	2905.05	2905.05	27824.2	3642.16	183.169	16147.7	15997.9	3067	5429.97	5671.47	10847.9	3249.57
290.086	7277.46	7314.35	7074.72	7252.32	7096.24	7099.78	7074.72	7088.45	7074.72	7074.72	7074.72	7076.44	290.069	7974.16	7992.91	7493.55	7921.03	7515.73	7529.76	7493.55	7502.21	7495.38	7496.54	183.086	31882.8	32895.6	2856.93	2856.93	2856.93	32425.6	3326.9	183.069	17812.5	17951.9	3045.48	6612.94	4706.94	12587.3	3181.14
289.986	7304.65	7333.46	7074.47	7265.3	7100.56	7100.49	7074.47	7088.73	7074.47	7074.47	7074.47	7076.28	289.969	8085.02	8043.95	7492.69	7969.12	7515.95	7530.29	7492.69	7501.68	7494.56	7495.78	182.986	36214.4	37277.2	2800.82	2800.82	2800.82	36985.1	3092.9	182.969	20468.2	20743.8	3021.18	8293.75	4041.47	14345.7	3126.42
289.886	7338.64	7353.79	7074.19	7278.27	7105.98	7101.22	7074.19	7089	7074.19	7074.19	7074.19	7076.09	289.869	8197.27	8096.8	7491.63	8018.85	7516.06	7530.71	7491.63	7500.98	7493.54	7494.83	182.886	40903.3	41406.2	2736.24	2736.24	2736.24	41229.3	2913.19	182.869	23816.4	24272.2	2992.47	10577.3	3595.67	15998.8	3077.88
289.786	7424.4	7375.47	7073.87	7291.1	7112.74	7101.98	7073.87	7089.27	7073.88	7073.87	7073.87	7075.87	289.769	8285.12	8150.9	7490.37	8069.62	7516.04	7531	7490.37	7500.09	7492.32	7493.69	182.786	44424.6	44971.3	2662.46	2662.46	2662.46	44866.8	2766.97	182.769	28148	28411.3	2958.21	13541	3301.47	17413.1	3030.41
289.686	7527.41	7398.58	7073.45	7303.6	7121.07	7102.69	7073.45	7089.46	7073.45	7073.45	7073.45	7075.55	289.669	8258.63	8205.69	7488.95	8120.87	7515.97	7531.23	7488.95	7499.06	7490.94	7492.39	182.686	46605.1	47683.1	2581.74	2581.74	2581.74	47623	2641.9	182.669	32951	32998.4	2916.76	17203.8	3104.82	18460.2	2979.82
289.586	7497.08	7423.33	7072.9	7315.6	7131.28	7103.35	7072.9	7089.57	7072.9	7072.9	7072.9	7075.12	289.569	8400.86	8260.66	7487.58	8172.04	7516.06	7531.61	7487.58	7498.11	7489.61	7491.14	182.586	49102.4	49301	2496.64	2496.64	2496.64	49267.3	2530.41	182.569	37765.1	37830.9	2867.34	21504.9	2966.52	19037.8	2923.74
289.486	7561.4	7450.11	7072.38	7327.13	7143.91	7104.12	7072.38	7089.75	7072.39	7072.38	7072.38	7074.73	289.469	8476.16	8314.74	7485.95	8222.05	7516.01	7531.85	7485.95	7496.92	7488.02	7489.64	182.486	49595.9	49667.4	2406.56	2406.56	2406.56	49648.9	2425.03	182.469	42737.6	42655.9	2809.93	26280.1	2860.27	19084	2861.19
289.386	7708.34	7479.1	7071.79	7337.94	7159.26	7104.89	7071.79	7089.9	7071.79	7071.79	7071.79	7074.27	289.369	8512.42	8367.25	7484.18	8270.19	7515.98	7532.06	7484.18	7495.63	7486.3	7488.01	182.386	48605.1	48738.8	2315.35	2315.35	2315.35	48729	2325.2	182.369	47975.3	47173.1	2744.23	31257	2768.83	18588.5	2791.33
289.286	7670.69	7510.56	7071.02	7347.77	7177.72	7105.58	7071.02	7089.92	7071.02	7071.02	7071.02	7073.65	289.269	8623.27	8417.44	7482.35	8315.67	7516.05	7532.34	7482.35	7494.3	7484.51	7486.32	182.286	47102.3	46590	2225.87	2225.87	2225.87	46584.9	2230.99	182.269	51643.9	51050.4	2669.8	36071.8	2681.38	17593.2	2713.4
289.186	7794.62	7545.09	7070.29	7356.73	7200	7106.4	7070.29	7090.04	7070.29	7070.29	7070.29	7073.09	289.169	8386.22	8464.41	7480.31	8357.52	7516.12	7532.56	7480.31	7492.8	7482.52	7484.44	182.186	44280.9	43396.1	2139.13	2139.13	2139.13	43393.5	2141.72	182.169	54292.2	53947.1	2589.22	40301.6	2594.47	16189	2629.76
289.086	7803.51	7582.97	7069.41	7364.5	7226.49	7107.19	7069.41	7090.06	7069.41	7069.41	7069.41	7072.39	289.069	8573.07	8508	7478.7	8395.55	7516.89	7533.35	7478.7	7491.76	7480.95	7482.99	182.086	40487.1	39408	2057.67	2057.67	2057.67	39406.8	2058.95	182.069	55666.1	55551.6	2504.15	43519.5	2506.44	14496.1	2541.98
288.986	7800.9	7624.81	7068.52	7371.1	7257.91	7108.07	7068.52	7090.13	7068.52	7068.52	7068.52	7071.69	288.969	8706.24	8546.8	7476.74	8428.21	7517.65	7533.97	7476.74	7490.42	7479.05	7481.22	181.986	36081.8	34910.8	1983.39	1983.39	1983.39	34910.1	1984.01	181.969	55876	55628.7	2416.68	45359.7	2417.64	12649.3	2452.07
288.886	7786.26	7671.18	7067.64	7376.45	7294.9	7109.09	7067.64	7090.27	7067.64	7067.64	7067.64	7071.02	288.869	8678.35	8580.32	7474.55	8454.91	7518.61	7534.54	7474.55	7488.88	7476.9	7479.21	181.886	31201.4	30193.5	1917.48	1917.48	1917.48	30193.2	1917.77	181.869	53876	54076.4	2328.72	45592.5	2329.11	10779	2361.91
288.786	7793.58	7722.64	7066.76	7380.47	7338.09	7110.26	7066.76	7090.5	7066.77	7066.76	7066.76	7070.39	288.769	8739.71	8608.43	7472.4	8475.35	7520.22	7535.35	7472.4	7487.44	7474.81	7477.26	181.786	26302.6	25520.8	1860.87	1860.87	1860.87	25520.6	1861.01	181.769	50903.5	50967.1	2243.9	44181.8	2244.05	8997.81	2275.1
288.686	7874.63	7779.75	7065.88	7383.07	7388.08	7111.57	7065.88	7090.8	7065.88	7065.88	7065.88	7069.77	288.669	8750.87	8630.77	7470.14	8488.91	7522.53	7536.28	7470.14	7485.94	7472.6	7475.21	181.686	21554.8	21109.2	1813.63	1813.63	1813.63	21109.1	1813.69	181.669	46284.6	46546.6	2163.84	41291.9	2163.9	7389.17	2193.21
288.586	8004.84	7843.04	7064.9	7384.11	7445.41	7112.96	7064.9	7091.09	7064.9	7064.9	7064.9	7069.08	288.569	8610.03	8647.42	7467.85	8495.33	7525.94	7537.43	7467.85	7484.47	7470.37	7473.15	181.586	17366.9	17120.1	1775.47	1775.47	1775.47	17120.1	1775.5	181.569	41279	41189.3	2091.25	37247.9	2091.27	6004.93	2118.95
288.486	7948.88	7913	7063.76	7383.51	7510.59	7114.37	7063.76	7091.31	7063.76	7063.76	7063.76	7068.27	288.469	8637.22	8658.92	7465.81	8494.7	7531.14	7539.09	7465.81	7483.31	7468.39	7471.35	181.486	13492	13650.7	1745.33	1745.33	1745.33	13650.6	1745.35	181.469	34273.3	35330.1	2026.77	32465.3	2026.77	4865.35	2052.93
288.386	7887.7	7990.4	7062.69	7381.49	7584.34	7116.05	7062.69	7091.71	7062.69	7062.69	7062.69	7067.56	288.369	8641.4	8665.55	7463.72	8486.7	7538.41	7541	7463.72	7482.16	7466.36	7469.52	181.386	10250.7	10742.5	1722.63	1722.63	1722.63	10742.5	1722.63	181.369	28895.7	29401.1	1973.71	27381.7	1973.71	3968.34	1998.46
288.286	7973.46	8075.69	7061.69	7378.06	7667.08	7118.04	7061.69	7092.31	7061.69	7061.69	7061.69	7066.97	288.269	8623.97	8668.26	7461.62	8471.5	7548.53	7543.24	7461.62	7481.09	7464.33	7467.69	181.286	7915.46	8388.1	1706.14	1706.14	1706.14	8388.1	1706.15	181.269	23521.7	23767.8	1929.41	22385.7	1929.41	3288.07	1952.87
288.186	8009.02	8169.07	7060.58	7373.07	7758.9	7120.17	7060.58	7092.92	7060.58	7060.58	7060.58	7066.33	288.169	8618.39	8668.41	7459.55	8449.39	7562.52	7545.87	7459.55	7480.13	7462.32	7465.91	181.186	6044.33	6542.98	1694.14	1694.14	1694.14	6542.98	1694.14	181.169	18571.3	18709.5	1893.88	17789.1	1893.88	2792.07	1916.14
288.086	8037.78	8270.89	7059.43	7366.65	7860.08	7122.54	7059.43	7093.64	7059.43	7059.43	7059.43	7065.71	288.069	8542.4	8667.66	7457.48	8420.79	7581.59	7548.92	7457.48	7479.27	7460.32	7464.16	181.086	4773.59	5142.35	1685.73	1685.73	1685.73	5142.35	1685.73	181.069	14261.8	14393.6	1866.44	13795.2	1866.44	2443.68	1887.58
287.986	7970.85	8381.27	7058.25	7358.88	7970.57	7125.19	7058.25	7094.48	7058.25	7058.25	7058.25	7065.13	287.969	8549.37	8668.24	7455.54	8386.37	7607.35	7552.56	7455.54	7478.65	7458.45	7462.57	180.986	3815.92	4110.08	1679.77	1679.77	1679.77	4110.08	1679.77	180.969	10762.7	10884.7	1846.05	10502.9	1846.05	2207.78	1866.15
287.886	8223.42	8500.27	7057.14	7349.95	8090.29	7128.28	7057.14	7095.59	7057.14	7057.14	7057.14	7064.72	287.869	8446.18	8672.48	7453.59	8346.63	7641.41	7556.72	7453.59	7478.12	7456.57	7460.98	180.886	3377.61	3370.8	1675.64	1675.64	1675.64	3370.79	1675.64	180.869	8136.46	8159.81	1831.38	7918.49	1831.38	2053.54	1850.53
287.786	8280.41	8627.25	7055.73	7339.59	8218.41	7131.47	7055.73	7096.58	7055.73	7055.73	7055.73	7064.1	287.769	8506.84	8683.41	7451.82	8302.52	7685.93	7561.64	7451.82	7477.92	7454.88	7459.61	180.786	2935.61	2854.75	1672.35	1672.35	1672.35	2854.75	1672.35	180.769	6386.88	6133.46	1821	5980.4	1821	1955.81	1839.26
287.686	8442.52	8761.97	7054.24	7328.15	8354.46	7135.04	7054.24	7097.73	7054.24	7054.24	7054.24	7063.56	287.669	8468.49	8703.81	7449.94	8254.54	7742.83	7567.14	7449.94	7477.75	7453.07	7458.16	180.686	2593.06	2503	1669.9	1669.9	1669.9	2503	1669.9	180.669	4917.24	4688.36	1813.49	4589.04	1813.49	1895.38	1830.91
287.586	8579.52	8903.73	7052.56	7315.62	8497.49	7138.94	7052.56	7098.93	7052.56	7052.56	7052.56	7062.97	287.569	8524.97	8737.05	7448.12	8203.7	7814.48	7573.5	7448.12	7477.81	7451.34	7456.81	180.586	2467.83	2268.08	1668.12	1668.12	1668.12	2268.08	1668.12	180.569	3628.07	3697.81	1808.38	3630.41	1808.38	1859.14	1825.03
287.486	8849.35	9051.65	7050.71	7302.18	8646.32	7143.3	7050.71	7100.24	7050.71	7050.71	7050.71	7062.43	287.469	8639.31	8786.14	7446.19	8150.71	7902.84	7580.7	7446.19	7477.96	7449.5	7455.4	180.486	2221.04	2113.17	1666.57	1666.57	1666.57	2113.17	1666.57	180.469	3071.89	3044.07	1805.39	2995.28	1805.39	1838.26	1821.31
287.386	9062.18	9204.52	7048.52	7287.8	8799.38	7148.06	7048.52	7101.55	7048.52	7048.52	7048.52	7061.83	287.369	8672.08	8853.89	7444.07	8096.29	8009.66	7588.87	7444.07	7478.12	7447.46	7453.83	180.386	2018.46	2011.94	1665.5	1665.5	1665.5	2011.94	1665.5	180.369	2714.61	2626.42	1803.3	2588.43	1803.3	1826.06	1818.54
287.286	9287.03	9361.19	7046.08	7272.69	8955.09	7153.48	7046.08	7102.95	7046.08	7046.08	7046.08	7061.32	287.269	8808.04	8942.9	7441.88	8041.4	8136.35	7598.46	7441.88	7478.46	7445.36	7452.24	180.286	1996.36	1945.62	1664.82	1664.82	1664.82	1945.61	1664.82	180.269	2475.19	2366.73	1801.8	2335.09	1801.8	1818.85	1816.41
287.186	9558.95	9520.31	7043.37	7256.98	9111.51	7159.77	7043.37	7104.48	7043.37	7043.37	7043.37	7061.03	287.169	9048.58	9054.86	7439.44	7986.6	8283.35	7609.77	7439.44	7478.82	7443.02	7450.47	180.186	1878.49	1901.18	1664.18	1664.18	1664.18	1901.18	1664.18	180.169	2154.74	2208.26	1800.7	2180.51	1800.7	1814.44	1814.7
287.086	9847.08	9680.61	7040.31	7240.73	9266.64	7167.26	7040.31	7106.14	7040.32	7040.31	7040.31	7061.1	287.069	9303.07	9190.54	7436.56	7932.38	8449.98	7623.35	7436.56	7479.07	7440.25	7448.33	180.086	1988.99	1870.6	1663.77	1663.77	1663.77	1870.6	1663.77	180.069	2180.53	2112.24	1800.11	2087.05	1800.11	1811.86	1813.55
286.986	10056.2	9840.84	7036.91	7224.07	9418.21	7176.48	7036.91	7107.98	7036.91	7036.91	7036.91	7061.75	286.969	9597.3	9349.97	7433.23	7879.33	8634.48	7640.27	7433.23	7479.22	7437.02	7445.8	179.986	1926.38	1848.2	1663.14	1663.14	1663.14	1848.2	1663.14	179.969	2195.26	2052.92	1799.49	2029.57	1799.49	1809.93	1812.4
286.886	10439	10000.2	7033.25	7207.22	9564	7188.37	7033.25	7110.16	7033.25	7033.25	7033.25	7063.46	286.869	9751.38	9532.19	7429.37	7827.88	8833.69	7662.12	7429.37	7479.26	7433.27	7442.83	179.886	1808.51	1831.12	1662.63	1662.63	1662.63	1831.12	1662.63	179.869	2022.14	2014.77	1798.84	1992.86	1798.84	1808.33	1811.25
286.786	10613.7	10158	7029.12	7190.07	9701.44	7203.96	7029.12	7112.55	7029.12	7029.12	7029.12	7066.44	286.769	9987.05	9735.7	7425.23	7778.71	9043.19	7691.55	7425.23	7479.48	7429.23	7439.67	179.786	1804.83	1817.56	1662.35	1662.35	1662.35	1817.56	1662.35	179.769	1959.53	1988.92	1798.47	1968.22	1798.47	1807.23	1810.41
286.686	10749.1	10314.6	7024.77	7172.99	9828.4	7225.32	7024.77	7115.5	7024.77	7024.77	7024.77	7071.47	286.669	10189.9	9958.25	7420.65	7731.95	9256.89	7731.88	7420.65	7479.83	7424.78	7436.19	179.686	1753.26	1806.16	1662.07	1662.07	1662.07	1806.16	1662.07	179.669	1955.84	1970.02	1798.2	1950.38	1798.2	1806.35	1809.7
286.586	10860	10471.1	7020.26	7156.1	9942.73	7255.05	7020.26	7119.18	7020.26	7020.26	7020.26	7079.12	286.569	10457.7	10197.4	7415.71	7687.91	9467.28	7787.92	7415.71	7480.44	7419.96	7432.48	179.586	1745.89	1796.36	1661.89	1661.89	1661.89	1796.36	1661.89	179.569	1907.96	1955.14	1797.94	1936.46	1797.94	1805.55	1809.02
286.486	11018.4	10629.6	7015.6	7139.53	10042.3	7296.66	7015.6	7123.74	7015.6	7015.6	7015.6	7089.82	286.469	10742.8	10451	7410.28	7646.6	9665.56	7865.86	7410.28	7481.3	7414.66	7428.42	179.486	1672.23	1787.67	1661.73	1661.73	1661.73	1787.67	1661.73	179.469	1992.68	1942.83	1797.76	1925.03	1797.76	1804.89	1808.44
286.386	11173.2	10792.8	7010.75	7123.28	10125	7354.63	7010.75	7129.26	7010.75	7010.75	7010.75	7103.61	286.369	10978.5	10717.6	7404.34	7608.04	9842.14	7973.71	7404.34	7482.48	7408.85	7424.02	179.386	1878.49	1779.99	1661.71	1661.71	1661.71	1779.99	1661.71	179.369	1771.68	1932.07	1797.44	1915.07	1797.44	1804.14	1807.74
286.286	11182.6	10964.2	7005.7	7107.41	10189.2	7434.63	7005.7	7135.91	7005.7	7005.7	7005.7	7119.83	286.269	10931.8	10997.1	7397.96	7572.31	9987.19	8121.19	7397.96	7484.19	7402.62	7419.4	179.286	1727.48	1772.62	1661.29	1661.29	1661.29	1772.62	1661.29	179.269	1797.46	1922.9	1797.49	1906.65	1797.49	1803.79	1807.43
286.186	11260.5	11147.4	7000.64	7092.13	10233.8	7543.49	7000.64	7144.03	7000.64	7000.64	7000.64	7136.48	286.169	11347.3	11292.2	7391.65	7539.82	10092	8319.99	7391.65	7487.09	7396.46	7415.08	179.186	1661.18	1766.15	1661.16	1661.16	1661.16	1766.15	1661.16	179.169	1856.39	1914.67	1797.49	1899.12	1797.49	1803.43	1807.09
286.086	11406.9	11344.6	6995.47	7077.4	10257.6	7688.59	6995.47	7153.72	6995.47	6995.47	6995.47	7149.16	286.069	11724.5	11606	7384.59	7509.6	10148	8581.01	7384.59	7490.49	7389.55	7410.3	179.086	1653.81	1760.34	1661.16	1661.16	1661.16	1760.34	1661.16	179.069	1753.26	1907.16	1797.39	1892.26	1797.39	1803	1806.67
285.986	11478.6	11557.3	6990.12	7063.13	10260	7877.35	6990.12	7165.06	6990.12	6990.12	6990.12	7152.21	285.969	11912.1	11945.4	7376.84	7481.58	10150.6	8915.67	7376.84	7494.62	7381.97	7405.18	178.986	1661.18	1755	1661.18	1661.18	1661.18	1755	1661.18	178.969	1797.46	1900.51	1797.46	1886.23	1797.46	1802.77	1806.43
285.886	11583.2	11788.9	6984.68	7049.44	10240.9	8116.61	6984.68	7178.29	6984.68	6984.68	6984.68	7142.37	285.869	12171.5	12319.4	7368.75	7455.86	10099.4	9333.73	7368.75	7499.97	7374.05	7400.12	178.886	1657.49							178.869	1797.46
285.786	11709.7	12046.5	6979.1	7036.28	10200.6	8411.26	6979.1	7193.44	6979.1	6979.1	6979.1	7121.41	285.769	12581.4	12736.5	7360.18	7432.13	9997.51	9840.54	7360.18	7506.5	7365.66	7395.1	178.786	1661.18							178.769	1764.31
285.686	12000.5	12337.8	6973.37	7023.62	10139.7	8762.94	6973.37	7210.45	6973.37	6973.37	6973.37	7094.64	285.669	13097.4	13203.4	7350.86	7409.86	9851.25	10436.1	7350.86	7513.98	7356.53	7389.95	178.686	1709.06							178.669	1771.68
285.586	12299.6	12665.9	6967.27	7011.23	10059.1	9169.03	6967.27	7228.92	6967.27	6967.27	6967.27	7066.79	285.569	13420.9	13720.6	7340.6	7388.64	9669.28	11112.4	7340.6	7522.11	7346.48	7384.67	178.586	1694.33							178.569	1694.33
285.486	12636.3	13026.5	6960.81	6999.07	9960.24	9621.3	6960.81	7248.37	6960.81	6960.81	6960.81	7040.7	285.469	13904	14281.3	7329.75	7368.58	9461.72	11853.2	7329.75	7530.91	7335.84	7379.82	178.486	1650.13							178.469	1716.43
285.386	13019.1	13406.8	6953.92	6987.09	9844.91	10105.2	6953.92	7267.92	6953.92	6953.92	6953.92	7017.38	285.369	14568.5	14868.1	7318.02	7349.19	9238.04	12631.8	7318.02	7539.45	7324.32	7375.47	178.386	1661.18							178.369	1698.01
285.286	13413.4	13786.5	6946.57	6975.17	9715.03	10599.4	6946.57	7286.27	6946.57	6946.57	6946.57	6996.87	285.269	15108.9	15452.2	7305.08	7329.92	9007.08	13410.8	7305.08	7546.4	7311.62	7371.81	178.286	1580.14							178.269	1812.19
285.186	13861.5	14137.2	6938.73	6963.28	9572.83	11075.4	6938.73	7301.76	6938.73	6938.73	6938.73	6978.81	285.169	15824.2	15995.1	7291.15	7310.81	8776.88	14144.9	7291.15	7550.6	7297.94	7369.8	178.186	1661.18							178.169	1782.73
285.086	14066	14424.3	6930.33	6951.31	9420.44	11498.8	6930.33	7312.46	6930.33	6930.33	6930.33	6962.62	285.069	16289.3	16448.4	7275.92	7291.36	8553.85	14779.5	7275.92	7550.07	7282.98	7370.21	178.086	1609.61							178.069	1764.31
284.986	14250.6	14609.6	6921.68	6939.53	9260.58	11831.3	6921.68	7316.77	6921.68	6921.68	6921.68	6948.09	284.969	16541.7	16760.2	7259.83	7271.88	8343.61	15258.2	7259.83	7543.6	7267.17	7374.92	177.986	1491.75							177.969	1808.51
284.886	14422.6	14656.3	6912.79	6927.9	9095.61	12035.9	6912.8	7313.3	6912.79	6912.79	6912.79	6934.77	284.869	16716	16883.8	7243.27	7252.6	8150.2	15529.9	7243.27	7530.36	7250.9	7386.14	177.886	1694.33							177.869	1668.55
284.786	14458.7	14539	6903.69	6916.42	8927.83	12085.8	6903.69	7301.4	6903.69	6903.69	6903.69	6922.27	284.769	16701.3	16789.2	7226.36	7233.53	7976.05	15561	7226.36	7510.03	7234.3	7406.12	177.786	1646.44							177.769	1602.24
284.686	14415.3	14252.1	6894.52	6905.2	8759.62	11973.3	6894.53	7281.59	6894.53	6894.52	6894.52	6910.49	284.669	16635.1	16474.3	7209.45	7214.93	7822.32	15345.8	7209.45	7483.41	7217.73	7437.37	177.686	1653.81							177.669	1639.08
284.586	14015.3	13812.3	6885.41	6894.32	8592.98	11712.1	6885.42	7255.17	6885.41	6885.41	6885.41	6899.29	284.569	16237	15965.9	7192.63	7196.78	7688.97	14908.5	7192.63	7451.83	7201.26	7481.72	177.586	1620.66							177.569	1664.86
284.486	13565.5	13254	6876.76	6884.16	8430.2	11333.4	6876.79	7224.34	6876.76	6876.76	6876.76	6888.96	284.469	15594.1	15311.4	7176.48	7179.61	7575.54	14295.6	7176.49	7417.52	7185.49	7540.06	177.486	1591.19							177.469	1653.81
284.386	13202.6	12619	6868.65	6874.77	8272.92	10875.3	6868.7	7191.09	6868.65	6868.65	6868.65	6879.46	284.369	14995.9	14564.3	7161.46	7163.8	7480.81	13563.8	7161.47	7382.59	7170.88	7609.79	177.386	1569.1							177.369	1616.98
284.286	12578.3	11947.9	6860.97	6866.01	8122.4	10375.6	6861.06	7157.06	6860.97	6860.97	6860.97	6870.62	284.269	14208.7	13770.1	7147.48	7149.21	7402.67	12768.9	7147.5	7348.34	7157.32	7681.1	177.286	1561.73							177.269	1653.81
284.186	11791.3	11276.6	6854.04	6858.17	7980.07	9867.68	6854.18	7123.95	6854.04	6854.04	6854.04	6862.7	284.169	13249.4	12958.1	7134.88	7136.15	7339.21	11960.4	7134.91	7316.1	7145.18	7735.48	177.186	1491.75							177.169	1723.8
284.086	11009.5	10633	6848.05	6851.42	7846.9	9377.91	6848.29	7092.89	6848.05	6848.05	6848.05	6855.87	284.069	12253.7	12144.8	7123.96	7124.9	7288.56	11179.2	7124.02	7286.83	7134.76	7750.3	177.086	1480.7							177.069	1734.85
283.986	10274.3	10038	6843	6845.74	7723.53	8925.82	6843.39	7064.47	6843	6843	6843	6850.1	283.969	11360.6	11347.8	7114.81	7115.49	7248.73	10455.9	7114.9	7260.9	7126.14	7714.68	176.986	1561.73							176.969	1650.13
283.886	9670.85	9504.78	6838.84	6841.05	7610.26	8524.01	6839.45	7038.91	6838.84	6838.84	6838.84	6845.31	283.869	10608.3	10597	7107.23	7107.72	7217.68	9810.55	7107.39	7238.24	7119.13	7639.67	176.886	1558.05							176.869	1668.55
283.786	9079.96	9039.91	6835.41	6837.18	7507.09	8178.84	6836.36	7016.15	6835.41	6835.41	6835.41	6841.32	283.769	10047	9924.45	7100.98	7101.33	7193.57	9254.09	7101.25	7218.58	7113.5	7548.03	176.786	1554.36							176.769	1558.05
283.686	8587.37	8644.74	6832.69	6834.11	7414.01	7891.65	6834.16	6996.12	6832.69	6832.69	6832.69	6838.11	283.669	9346.3	9349.6	7095.73	7095.97	7174.73	8788.59	7096.17	7201.46	7108.9	7458.12	176.686	1554.36							176.669	1572.78
283.586	8243.81	8315.87	6830.56	6831.69	7330.64	7659.38	6832.8	6978.56	6830.56	6830.56	6830.58	6835.56	283.569	8844.3	8877.64	7091.71	7091.88	7160.35	8410.82	7092.42	7187	7105.6	7379.8	176.586	1454.91							176.569	1543.31
283.486	7944.7	8047.31	6828.85	6829.74	7256.51	7476.4	6832.22	6963.14	6828.85	6828.85	6828.9	6833.46	283.469	8536.12	8502.05	7088.58	7088.7	7149.25	8112.22	7089.72	7174.69	7103.25	7315.71	176.486	1539.63							176.469	1495.43
283.386	7725.6	7831.46	6827.49	6828.2	7191.1	7335.57	6832.49	6949.63	6827.49	6827.49	6827.65	6831.77	283.369	8175.66	8210.62	7086	7086.08	7140.43	7881.64	7087.78	7164.02	7101.51	7265.14	176.386	1425.45							176.369	1583.83
283.286	7550.42	7660.22	6826.4	6826.96	7133.81	7229.23	6833.7	6937.76	6826.4	6826.4	6826.81	6830.38	283.269	8064.1	7989.49	7084.05	7084.11	7133.52	7707.46	7086.8	7154.97	7100.48	7226.46	176.286	1532.26							176.269	1572.78
283.186	7420.21	7525.96	6825.52	6825.96	7084.01	7150.09	6836.02	6927.31	6825.52	6825.52	6826.49	6829.23	283.169	7815.89	7824.12	7082.3	7082.34	7127.73	7577.68	7086.47	7146.95	7099.73	7197.04	176.186	1569.1							176.169	1569.1
283.086	7230.92	7421.98	6824.8	6825.14	7041	7091.64	6839.7	6918.08	6824.81	6824.8	6826.98	6828.26	283.069	7617.88	7702.25	7080.99	7081.02	7123.06	7482.31	7087.2	7140.09	7099.52	7175.02	176.086	1513.85							176.069	1598.56
282.986	7244.51	7343.18	6824.31	6824.57	7004.23	7048.61	6845.14	6910.01	6824.31	6824.31	6828.94	6827.55	282.969	7589.99	7613.24	7080.03	7080.05	7119.23	7412.57	7089.13	7134.22	7099.76	7158.49	175.986	1569.1							175.969	1613.3
282.886	7306.22	7285.67	6823.8	6824	6972.84	7016.51	6852.51	6902.73	6823.8	6823.8	6833.04	6826.84	282.869	7454.03	7548.46	7079.12	7079.14	7115.82	7361.19	7092.24	7128.95	7100.16	7145.7	175.886	1469.65							175.869	1616.98
282.786	7291.57	7247.3	6823.22	6823.37	6946.15	6992.09	6862.23	6896.1	6823.22	6823.22	6840.59	6826.07	282.769	7311.8	7501.92	7078.46	7078.46	7112.94	7323.06	7097.06	7124.39	7100.95	7135.79	175.786	1554.36							175.769	1642.76
282.686	7256.54	7227.38	6822.65	6822.77	6923.67	6973.11	6874.9	6890.11	6822.65	6822.65	6853.37	6825.33	282.669	7424.05	7469.23	7078.04	7078.05	7110.54	7294.24	7104	7120.5	7102.14	7128.01	175.686	1546.99							175.669	1749.58
282.586	7180.72	7226.04	6822.12	6822.21	6904.88	6957.95	6891.12	6884.71	6822.12	6822.12	6873.26	6824.65	282.569	7495.86	7447.05	7077.42	7077.43	7108.13	7271.49	7113.05	7116.76	7103.31	7121.41	175.586	1488.06							175.569	1790.1
282.486	7248.7	7243.69	6821.69	6821.76	6889.32	6945.54	6911.49	6879.88	6821.69	6821.69	6901.76	6824.08	282.469	7531.42	7433.6	7076.68	7076.68	7105.75	7252.99	7124.77	7113.22	7104.55	7115.7	175.486	1499.11							175.469	1635.39
282.386	7409.76	7279.87	6821.17	6821.22	6876.36	6934.95	6936.39	6875.39	6821.17	6821.17	6939.15	6823.43	282.369	7450.54	7427.89	7075.86	7075.86	7103.43	7237.49	7139.72	7109.88	7105.96	7110.73	175.386	1554.36							175.369	1598.56
282.286	7458.39	7332.68	6820.46	6820.49	6865.47	6925.57	6966.19	6871.08	6820.46	6820.46	6984.02	6822.6	282.269	7464.49	7429.59	7075.19	7075.2	7101.37	7224.35	7158.59	7106.93	7107.79	7106.52	175.286	1521.21							175.269	1635.39
282.186	7544.15	7398.4	6819.68	6819.71	6856.44	6917.22	7001.36	6867.04	6819.68	6819.68	7033.01	6821.71	282.169	7576.04	7438.25	7074.5	7074.5	7099.39	7212.83	7181.65	7104.17	7109.92	7102.8	175.186	1480.7							175.169	1565.41
282.086	7567.15	7471.12	6818.81	6818.83	6848.89	6909.62	7042.07	6863.19	6818.81	6818.81	7080.62	6820.73	282.069	7537.69	7453.57	7073.6	7073.6	7097.3	7202.38	7209.01	7101.39	7112.22	7099.28	175.086	1484.38							175.069	1657.49
281.986	7599.57	7543.74	6817.9	6817.91	6842.61	6902.68	7088.38	6859.58	6817.9	6817.9	7120.23	6819.73	281.969	7511.2	7475.67	7072.78	7072.78	7095.37	7193.03	7241.1	7098.85	7115.02	7096.18	174.986	1532.26							174.969	1668.55
281.886	7662.32	7609.18	6816.95	6816.96	6837.38	6896.3	7139.95	6856.15	6816.95	6816.95	7145.43	6818.7	281.869	7530.03	7504.29	7071.99	7071.99	7093.55	7184.58	7277.81	7096.51	7118.41	7093.41	174.886	1517.53							174.869	1653.81
281.786	7646.64	7662.01	6815.92	6815.93	6832.94	6890.35	7196.15	6852.85	6815.93	6815.92	7151.73	6817.59	281.769	7555.13	7538.89	7071.18	7071.18	7091.77	7176.81	7318.7	7094.26	7122.39	7090.84	174.786	1425.45							174.769	1488.06
281.686	7731.35	7699.81	6814.92	6814.92	6829.22	6884.86	7256.11	6849.76	6814.92	6814.92	7137.92	6816.51	281.669	7669.47	7578.83	7070.31	7070.31	7090	7169.62	7363.15	7092.08	7127.1	7088.43	174.686	1429.13							174.669	1650.13
281.586	7607.94	7723.26	6813.81	6813.81	6825.97	6879.66	7318.46	6846.73	6813.81	6813.81	7106.13	6815.32	281.569	7670.86	7623	7069.24	7069.24	7088.08	7162.78	7410.03	7089.81	7132.53	7085.99	174.586	1558.05							174.569	1532.26
281.486	7725.07	7735.98	6812.84	6812.85	6823.31	6874.95	7381.86	6844	6812.84	6812.84	7061.77	6814.3	281.469	7681.32	7670.47	7068.17	7068.17	7086.22	7156.41	7458.26	7087.62	7139.11	7083.69	174.486	1403.35							174.469	1569.1
281.386	7652.91	7742.34	6811.74	6811.74	6820.87	6870.4	7444.18	6841.26	6811.74	6811.74	7011.18	6813.13	281.369	7737.8	7719.85	7067.08	7067.08	7084.38	7150.46	7506.29	7085.5	7147.09	7081.5	174.386	1462.28							174.369	1591.19
281.286	7603.23	7746.91	6810.72	6810.72	6818.79	6866.22	7503.64	6838.73	6810.72	6810.72	6961.06	6812.05	281.269	7831.23	7769.63	7065.88	7065.88	7082.48	7144.79	7552.31	7083.36	7156.75	7079.32	174.286	1484.38							174.269	1488.06
281.186	7648.73	7752.46	6809.76	6809.76	6816.99	6862.34	7558.1	6836.37	6809.76	6809.76	6916.41	6811.03	281.169	7831.23	7818.33	7064.51	7064.51	7080.46	7139.3	7594.44	7081.11	7168.51	7077.07	174.186	1506.48							174.169	1543.31
281.086	7764.82	7759.61	6808.74	6808.74	6815.3	6858.62	7605.44	6834.05	6808.74	6808.74	6879.92	6809.97	281.069	7896.07	7864.86	7063.14	7063.14	7078.47	7134.11	7631.02	7078.93	7183.16	7074.89	174.086	1539.63							174.069	1491.75
280.986	7673.31	7767.06	6807.58	6807.58	6813.6	6854.96	7643.67	6831.68	6807.58	6807.58	6852.27	6808.76	280.969	7894.67	7908.24	7061.66	7061.66	7076.4	7129.09	7660.23	7076.69	7201.44	7072.68	173.986	1447.55							173.969	1477.01
280.886	7690.04	7772.63	6806.53	6806.53	6812.11	6851.6	7671.45	6829.51	6806.53	6806.53	6832.94	6807.66	280.869	7925.35	7948.25	7060.17	7060.17	7074.36	7124.33	7680.79	7074.5	7224.61	7070.53	173.886	1517.53							173.869	1454.91
280.786	7703.64	7773.3	6805.46	6805.46	6810.68	6848.38	7687.45	6827.39	6805.46	6805.46	6820.14	6806.55	280.769	7978.34	7985.3	7058.63	7058.63	7072.29	7119.74	7691.57	7072.29	7254.16	7068.38	173.786	1524.9							173.769	1646.44
280.686	7669.65	7766.47	6804.37	6804.37	6809.29	6845.28	7690.95	6825.31	6804.37	6804.37	6812.05	6805.42	280.669	8020.18	8020.82	7056.98	7056.98	7070.15	7115.26	7691.94	7070.04	7292.17	7066.18	173.686	1598.56							173.669	1550.68
280.586	7736.58	7750.36	6803.32	6803.32	6807.99	6842.37	7681.82	6823.35	6803.32	6803.32	6807.1	6804.33	280.569	8085.02	8057.45	7055.27	7055.27	7067.97	7110.89	7681.82	7067.75	7341.4	7063.95	173.586	1513.85							173.569	1650.13
280.486	7818.15	7723.92	6802.19	6802.19	6806.64	6839.49	7660.27	6821.36	6802.19	6802.19	6803.94	6803.16	280.469	8101.05	8098.89	7053.43	7053.43	7065.69	7106.58	7661.58	7065.37	7405.16	7061.65	173.486	1432.81							173.469	1521.21
280.386	7793.05	7687.14	6800.96	6800.96	6805.22	6836.63	7627.14	6819.32	6800.96	6800.96	6801.72	6801.9	280.369	8220.28	8149.53	7051.56	7051.56	7063.4	7102.4	7632.2	7063	7486.99	7059.35	173.386	1591.19							173.369	1580.14
280.286	7754.36	7640.95	6799.75	6799.75	6803.84	6833.9	7583.89	6817.36	6799.75	6799.75	6800.06	6800.66	280.269	8318.59	8212.21	7049.47	7049.47	7060.91	7098.15	7594.78	7060.44	7588.43	7056.86	173.286	1510.16							173.269	1591.19
280.186	7728.21	7586.78	6798.6	6798.6	6802.53	6831.31	7532.23	6815.49	6798.6	6798.6	6798.72	6799.47	280.169	8267.69	8284.36	7047.21	7047.21	7058.26	7093.85	7550.95	7057.73	7705.37	7054.23	173.186	1646.44							173.169	1554.36
280.086	7642.45	7526.35	6797.47	6797.47	6801.27	6828.84	7474.06	6813.69	6797.47	6797.47	6797.51	6798.32	280.069	8275.36	8351.02	7045.03	7045.03	7055.72	7089.77	7502.76	7055.13	7821.08	7051.71	173.086	1443.86							173.069	1609.61
279.986	7636.7	7461.74	6796.44	6796.44	6800.11	6826.55	7411.54	6812.03	6796.44	6796.44	6796.46	6797.26	279.969	8089.9	8381.13	7042.83	7042.83	7053.18	7085.78	7451.95	7052.54	7902.65	7049.19	172.986	1403.35							172.969	1587.51
279.886	7604.8	7394.9	6795.43	6795.43	6798.97	6824.35	7346.64	6810.42	6795.43	6795.43	6795.43	6796.22	279.869	8216.79	8342.4	7040.97	7040.97	7050.99	7082.22	7400.65	7050.3	7916.04	7047.03	172.886	1418.08							172.869	1635.39
279.786	7346.48	7327.8	6794.44	6794.44	6797.88	6822.24	7281.37	6808.87	6794.44	6794.44	6794.44	6795.21	279.769	8190.3	8228.62	7038.87	7038.87	7048.57	7078.53	7349.94	7047.85	7853.4	7044.66	172.786	1491.75							172.769	1543.31
279.686	7286.35	7262.51	6793.77	6793.77	6797.1	6820.52	7217.8	6807.67	6793.77	6793.77	6793.77	6794.52	279.669	7989.5	8068.46	7036.81	7036.81	7046.22	7074.97	7301.42	7045.47	7742.09	7042.34	172.686	1683.28							172.669	1491.75
279.586	7215.75	7200.23	6793.18	6793.18	6796.4	6818.92	7157.14	6806.57	6793.18	6793.18	6793.18	6793.9	279.569	7958.12	7899.68	7035.11	7035.11	7044.23	7071.85	7256.52	7043.45	7618.77	7040.4	172.586	1639.08							172.569	1454.91
279.486	7069.86	7142.18	6792.66	6792.66	6795.8	6817.47	7100.63	6805.58	6792.66	6792.66	6792.66	6793.36	279.469	7751.74	7746.09	7033.46	7033.46	7042.32	7068.86	7215.69	7041.51	7506.49	7038.53	172.486	1543.31							172.469	1602.24
279.386	6954.29	7089.29	6792.33	6792.33	6795.37	6816.24	7049.19	6804.79	6792.33	6792.33	6792.33	6793.01	279.369	7668.77	7616.73	7032.18	7032.18	7040.77	7066.31	7179.71	7039.94	7413.86	7037.04	172.386	1465.96							172.369	1616.98
279.286	6857.55	7042.03	6792.13	6792.13	6795.09	6815.19	7003.32	6804.17	6792.13	6792.13	6792.13	6792.79	279.269	7569.07	7511.46	7031.05	7031.05	7039.39	7063.97	7148.54	7038.54	7340.55	7035.7	172.286	1458.6							172.269	1569.1
279.186	6836.11	7000.63	6792.05	6792.05	6794.93	6814.31	6963.23	6803.68	6792.05	6792.05	6792.05	6792.69	279.169	7424.05	7427.05	7030.09	7030.09	7038.19	7061.87	7122.12	7037.32	7283.41	7034.56	172.186	1546.99							172.169	1565.41
279.086	6920.83	6964.91	6792	6792	6794.79	6813.5	6928.75	6803.24	6792	6792	6792	6792.62	279.069	7271.36	7359.85	7029.38	7029.38	7037.26	7060.09	7100.3	7036.38	7239.06	7033.68	172.086	1506.48							172.069	1488.06
278.986	6898.34	6934.51	6791.84	6791.84	6794.56	6812.62	6899.54	6802.72	6791.84	6791.84	6791.84	6792.45	278.969	7137.49	7306.48	7028.95	7028.95	7036.61	7058.62	7082.69	7035.72	7204.51	7033.08	171.986	1602.24							171.969	1664.86
278.886	6840.82	6909.16	6791.71	6791.71	6794.36	6811.8	6875.32	6802.23	6791.71	6791.71	6791.71	6792.3	278.869	7156.31	7264.12	7028.76	7028.76	7036.2	7057.45	7068.82	7035.31	7177.38	7032.73	171.886	1672.23							171.869	1620.66
278.786	6727.35	6888.4	6791.65	6791.65	6794.23	6811.09	6855.63	6801.84	6791.65	6791.65	6791.65	6792.22	278.769	7145.85	7230.23	7028.53	7028.53	7035.77	7056.3	7057.91	7034.87	7155.67	7032.35	171.786	1690.64							171.769	1624.35
278.686	6791.14	6871.74	6791.73	6791.73	6794.24	6810.55	6840	6801.6	6791.73	6791.73	6791.73	6792.29	278.669	7113.78	7203.07	7028.32	7028.32	7035.37	7055.2	7049.51	7034.46	7138.11	7032.01	171.686	1690.64							171.669	1594.88
278.586	6831.41	6858.39	6791.73	6791.73	6794.18	6809.95	6827.62	6801.3	6791.73	6791.73	6791.73	6792.27	278.569	7201.63	7181.25	7028.17	7028.17	7035.03	7054.2	7043.2	7034.12	7123.81	7031.72	171.586	1786.41							171.569	1561.73
278.486	6850.23	6847.83	6791.69	6791.69	6794.07	6809.34	6817.99	6800.96	6791.69	6791.69	6791.69	6792.21	278.469	7142.37	7163.44	7027.86	7027.86	7034.54	7053.09	7038.35	7033.63	7111.83	7031.29	171.486	1764.31							171.469	1576.46
278.386	6838.73	6839.56	6791.61	6791.61	6793.94	6808.73	6810.62	6800.61	6791.61	6791.61	6791.61	6792.12	278.369	7086.59	7149	7027.65	7027.65	7034.17	7052.11	7034.86	7033.25	7101.9	7030.97	171.386	1804.83							171.369	1591.19
278.286	6771.27	6833.19	6791.56	6791.56	6793.82	6808.16	6805.09	6800.29	6791.56	6791.56	6791.56	6792.06	278.269	7105.42	7137.21	7027.55	7027.55	7033.9	7051.27	7032.41	7032.98	7093.64	7030.75	171.286	1882.18							171.269	1594.88
278.186	6739.9	6828.36	6791.58	6791.58	6793.79	6807.69	6801.09	6800.06	6791.58	6791.58	6791.58	6792.07	278.169	7113.78	7127.4	7027.41	7027.41	7033.6	7050.43	7030.64	7032.69	7086.58	7030.5	171.186	2025.83							171.169	1694.33
278.086	6755.58	6824.72	6791.64	6791.64	6793.8	6807.28	6798.22	6799.88	6791.64	6791.64	6791.64	6792.12	278.069	7064.28	7119.14	7027.26	7027.26	7033.29	7049.61	7029.37	7032.38	7080.52	7030.25	171.086	2195.26							171.069	1642.76
277.986	6759.77	6821.93	6791.69	6791.69	6793.79	6806.87	6796.18	6799.69	6791.69	6791.69	6791.69	6792.15	277.969	7021.75	7112.2	7027.19	7027.19	7033.08	7048.9	7028.55	7032.17	7075.37	7030.08	170.986	2268.93							170.969	1664.86
277.886	6756.63	6819.78	6791.73	6791.73	6793.78	6806.48	6794.74	6799.5	6791.73	6791.73	6791.73	6792.18	277.869	7025.23	7106.33	7027.2	7027.2	7032.94	7048.29	7028.06	7032.04	7070.98	7030	170.886	2412.58							170.869	1672.23
277.786	6799.51	6818.12	6791.77	6791.77	6793.77	6806.11	6793.77	6799.33	6791.77	6791.77	6791.77	6792.21	277.769	7045.45	7101.23	7027.2	7027.2	7032.81	7047.71	7027.73	7031.91	7067.16	7029.92	170.786	2629.89							170.769	1686.96
277.686	6819.9	6816.76	6791.76	6791.76	6793.72	6805.7	6793.07	6799.12	6791.76	6791.76	6791.76	6792.19	277.669	7053.12	7096.72	7027.17	7027.17	7032.65	7047.11	7027.5	7031.75	7063.77	7029.8	170.686	3009.28							170.669	1742.21
277.586	6825.65	6815.62	6791.73	6791.73	6793.64	6805.29	6792.57	6798.89	6791.73	6791.73	6791.73	6792.14	277.569	7023.14	7092.72	7027.12	7027.12	7032.47	7046.52	7027.32	7031.58	7060.77	7029.67	170.586	3189.76							170.569	1756.94
277.486	6755.58	6814.67	6791.68	6791.68	6793.55	6804.88	6792.22	6798.66	6791.69	6791.68	6791.68	6792.09	277.469	6968.76	7089.19	7027.13	7027.13	7032.36	7046.01	7027.25	7031.47	7058.16	7029.6	170.486	3359.19							170.469	1815.88
277.386	6811.01	6813.93	6791.73	6791.73	6793.56	6804.57	6792.06	6798.52	6791.73	6791.73	6791.73	6792.13	277.369	7011.99	7086.12	7027.23	7027.23	7032.34	7045.61	7027.3	7031.46	7055.94	7029.64	170.386	3554.41							170.369	1764.31
277.286	6827.75	6813.22	6791.7	6791.7	6793.49	6804.22	6791.91	6798.32	6791.7	6791.7	6791.7	6792.1	277.269	6982.7	7083.27	7027.26	7027.26	7032.25	7045.16	7027.3	7031.38	7053.89	7029.59	170.286	3797.51							170.269	1856.39
277.186	6783.82	6812.55	6791.66	6791.66	6793.41	6803.85	6791.79	6798.11	6791.66	6791.66	6791.66	6792.04	277.169	7061.49	7080.72	7027.34	7027.34	7032.22	7044.77	7027.36	7031.35	7052.11	7029.61	170.186	3989.04							170.169	1904.28
277.086	6795.85	6811.99	6791.67	6791.67	6793.38	6803.55	6791.74	6797.95	6791.67	6791.67	6791.67	6792.04	277.069	7000.83	7078.26	7027.28	7027.28	7032.05	7044.27	7027.29	7031.19	7050.37	7029.48	170.086	4136.37							170.069	1974.26
276.986	6791.66	6811.45	6791.66	6791.66	6793.34	6803.24	6791.71	6797.79	6791.67	6791.66	6791.66	6792.03	276.969	7027.33	7076.1	7027.33	7027.33	7032	7043.89	7027.33	7031.14	7048.91	7029.47	169.986	4169.52							169.969	1860.08
276.886	6769.18												276.869	7041.27										169.886	4254.24							169.869	2003.73
276.786	6746.17												276.769	7043.36										169.786	4412.62							169.769	1985.31
276.686	6746.69												276.669	7106.11										169.686	4607.84							169.669	2022.14
276.586	6687.08												276.569	7097.05										169.586	4780.95							169.569	2044.24
276.486	6741.47												276.469	7076.13										169.486	4854.62							169.469	2221.04
276.386	6686.04												276.369	7092.87										169.386	5138.23							169.369	2165.79
276.286	6793.76												276.269	7122.15										169.286	5278.2							169.269	2088.44
276.186	6757.68												276.169	7071.25										169.186	5388.7							169.169	2313.13
276.086	6796.9												276.069	7055.22										169.086	5333.45							169.069	2265.24
275.986	6724.73												275.969	6961.09										168.986	5270.83							168.969	2257.88
275.886	6789.57												275.869	7068.46
275.786	6737.81												275.769	7161.89
275.686	6750.35												275.669	7100.54
275.586	6831.93												275.569	7030.81
275.486	6832.45												275.469	6998.04
275.386	6824.61												275.369	7051.73
275.286	6738.85												275.269	7089.38
275.186	6765.52												275.169	7057.31
275.086	6822.52												275.069	7135.4
274.986	6790.62												274.969	7010.59
274.886	6767.61												274.869	7067.07
274.786	6872.72												274.769	7014.78
274.686	6714.8												274.669	6934.6
274.586	6798.99												274.569	6901.83
274.486	6781.21												274.469	7058.7
274.386	6684.47												274.369	7053.12
274.286	6796.9												274.269	7097.75
274.186	6794.8												274.169	7116.57
274.086	6863.31												274.069	7161.19
273.986	6788.01												273.969	7146.55
273.886	6687.6												273.869	7067.07
273.786	6799.51												273.769	7064.28
273.686	6777.02												273.669	7199.54
273.586	6867.49												273.569	7138.88
273.486	6828.27												273.469	7157.01
273.386	6711.14												273.369	6958.3
273.286	6852.85												273.269	7122.15
273.186	6809.44												273.169	7153.52
273.086	6784.87												273.069	7249.04
272.986	6855.46												272.969	7191.18
