# Supplementary material for: Upcycling polyolefins to methane-free liquid fuel by a Ru1-ZrO2 catalyst
Source: Nat Commun. 2025 Mar 21;16:2800. doi: 10.1038/s41467-025-57998-x (PMC11928669; doi:10.1038/s41467-025-57998-x)
Supplement: Supplementary file 3 — Source Data [file 41467_2025_57998_MOESM3_ESM.zip › Source data/Supplementary Figure 5.xlsx]

## Sheet: Sheet1
Pressure	Gas(wt%)	Liquid(wt%)	Conversion
1 MPa	28.33	64.46	92.8
1.5 MPa	28.73	65.83	94.55
2 MPa	27.56	71.55	99.59
3 MPa	25.75	74.14	99.89
4 MPa	25.95	74.05	100
