# Supplementary material for: Upcycling polyolefins to methane-free liquid fuel by a Ru1-ZrO2 catalyst
Source: Nat Commun. 2025 Mar 21;16:2800. doi: 10.1038/s41467-025-57998-x (PMC11928669; doi:10.1038/s41467-025-57998-x)
Supplement: Supplementary file 3 — Source Data [file 41467_2025_57998_MOESM3_ESM.zip › Source data/Supplementary Figure 4.xlsx]

## Sheet: Sheet1
Carbon number	Gas(wt%)	Liquid(wt%)
1	0.02311
2	0.10408
3	1.8703
4	12.5129	3.43019
5	4.71024	7.18078
6	1.36051	7.44796
7		7.63289
8		8.20012
9		7.77456
10		6.84872
11		5.94299
12		5.92542
13		4.66714
14		3.89145
15		2.82487
16		1.79693
17		1.10611
18		0.64736
19		0.35435
20		0.31914
21		0.11745
22		0.12388
23	--	0.05128
24	--	0.06933
25	--	0.0313
26		0
27		0
Solid		3.17705
