# Supplementary material for: Upcycling polyolefins to methane-free liquid fuel by a Ru1-ZrO2 catalyst
Source: Nat Commun. 2025 Mar 21;16:2800. doi: 10.1038/s41467-025-57998-x (PMC11928669; doi:10.1038/s41467-025-57998-x)
Supplement: Supplementary file 3 — Source Data [file 41467_2025_57998_MOESM3_ESM.zip › Source data/Supplementary Figure 20.xlsx]

## Sheet: Sheet1
energy	Ru1-ZrO2	Ru1-ZrO2_500	7#-RuO2-Ru-default-1_REF	8#-Ru_foil-default-1_REF
21923.7	0.00414206	0.00425739	0.00505772	0.00265544
21928.6	0.00402599	0.00382545	0.00477145	0.00243432
21933.5	0.00626111	0.0056429	0.00444286	0.00221671
21938.4	0.00290827	0.00367561	0.00412605	0.00200518
21943.4	0.00173878	0.00412736	0.00398251	0.00177851
21948.4	0.00237452	0.00459099	0.0036626	0.00153859
21953.3	0.00249158	0.00107089	0.00342487	0.00129973
21958.3	0.00198654	0.00047082	0.00316148	0.00108845
21963.3	-1.02998e-05	0.00339036	0.00265759	0.000889335
21968.3	0.000441597	0.00198008	0.00210232	0.000665144
21973.3	0.00404729	0.00249908	0.00167934	0.000454987
21978.3	0.0031913	-0.00143362	0.00136394	0.000269994
21983.3	-2.48741e-05	0.00119335	0.000944763	8.36604e-05
21988.3	-0.00119351	0.00109614	0.000523	-8.02363e-05
21993.3	-0.00141643	0.00178741	0.000167152	-0.000220002
21998.2	-0.000818051	0.000122418	5.20922e-05	-0.000336947
22003.2	0.00153457	6.70143e-05	1.32292e-05	-0.000421211
22008.2	-0.00110025	0.00202709	-0.000170966	-0.00048416
22013.2	-0.00057829	-0.00109499	-0.000418527	-0.00053268
22018.2	-0.000956482	-0.00270557	-0.000597886	-0.000542481
22023.2	-0.000666998	0.00105277	-0.000720117	-0.000501011
22028.1	0.00202625	-0.00113478	-0.000719244	-0.000432073
22033	0.000742861	-0.00192789	-0.00074235	-0.000315264
22038	-0.00293798	-0.00106061	-0.000763006	-0.000130923
22042.9	-0.000529512	-0.000309149	-0.000541814	0.000105084
22047.9	-0.000288024	-0.00175595	-0.00036475	0.000437985
22052.9	0.000475278	-0.000148382	-0.000144151	0.000910125
22057.9	0.00191433	0.00144333	0.000144722	0.00151789
22062.9	-0.0010826	-0.000207645	0.000646844	0.0023158
22067.9	0.00167373	0.00304271	0.00141338	0.00331932
22072.9	0.00286857	0.000338372	0.00248211	0.00464185
22077.9	0.00453815	0.00458331	0.00395875	0.00641055
22082.9	0.00381403	0.0071092	0.00567939	0.00876501
22087.9	0.00692158	0.0100305	0.00855852	0.0120853
22092.9	0.01048	0.0143503	0.011511	0.0168517
22097.9	0.0145122	0.0196861	0.016255	0.0239819
22102.8	0.0256626	0.0288262	0.0234368	0.0356938
22103.2	0.0253548	0.0315403	0.0242135	0.0366566
22103.5	0.0268273	0.0329601	0.0244261	0.037698
22103.8	0.0316026	0.0334612	0.0251086	0.038808
22104	0.0321573	0.0323579	0.0255782	0.0397866
22104.3	0.029662	0.0341623	0.0260522	0.0408908
22104.6	0.0295034	0.0337936	0.0268399	0.0420636
22104.9	0.03143	0.0347129	0.0276685	0.0432156
22105.2	0.0304774	0.036318	0.0278339	0.0445305
22105.5	0.0316262	0.0378892	0.0285171	0.0457989
22105.8	0.0350099	0.0394483	0.0292141	0.0470963
22106.1	0.0360294	0.0412589	0.0299727	0.0485907
22106.4	0.0361146	0.0418036	0.0307355	0.050071
22106.7	0.0377037	0.0430791	0.0316169	0.0517187
22107	0.0411333	0.0444405	0.0321456	0.0534466
22107.3	0.0412704	0.0473476	0.0331648	0.0551853
22107.6	0.0420878	0.0479904	0.0340146	0.056997
22107.9	0.0447132	0.0488229	0.0349769	0.0591132
22108.2	0.0450819	0.050645	0.0358459	0.0610756
22108.5	0.0441331	0.0503575	0.0368001	0.0632852
22108.8	0.0448486	0.0528471	0.0380228	0.065825
22109.1	0.0477886	0.0572709	0.0390455	0.0682173
22109.4	0.0515761	0.0601856	0.0404064	0.0709293
22109.7	0.0538033	0.0617432	0.0416383	0.0738611
22110	0.0548477	0.0628148	0.0424126	0.0769325
22110.3	0.0569453	0.0639146	0.0444466	0.0805621
22110.5	0.0599425	0.0690977	0.0459594	0.0839443
22110.8	0.0609131	0.070824	0.0472868	0.0876759
22111.2	0.063079	0.0737548	0.0491452	0.0921524
22111.4	0.0661081	0.0769075	0.0507935	0.0964111
22111.7	0.0693982	0.0820665	0.0526185	0.101243
22112.1	0.0728375	0.0836694	0.0547406	0.107192
22112.3	0.0756668	0.0877817	0.0567259	0.11252
22112.6	0.0777381	0.0932307	0.0590866	0.118761
22112.9	0.0823562	0.0971586	0.0615437	0.126347
22113.2	0.0880685	0.102255	0.0640603	0.133685
22113.5	0.0931663	0.108567	0.0670747	0.141763
22113.8	0.09874	0.115747	0.0702653	0.151489
22114.1	0.102526	0.120695	0.0734976	0.160549
22114.4	0.108003	0.129668	0.0774673	0.171258
22114.7	0.114772	0.136935	0.0814879	0.183406
22115	0.120582	0.145346	0.0853348	0.194723
22115.3	0.127444	0.154705	0.0899836	0.207611
22115.6	0.138129	0.165794	0.095024	0.222059
22115.9	0.145999	0.174978	0.0997411	0.235888
22116.2	0.151629	0.184366	0.105204	0.250453
22116.5	0.159352	0.192785	0.110957	0.265227
22116.8	0.168367	0.203907	0.116362	0.280222
22117.1	0.175092	0.212025	0.12276	0.296226
22117.4	0.183692	0.225344	0.128474	0.311348
22117.7	0.194045	0.236585	0.134705	0.326202
22118	0.199736	0.245027	0.140585	0.342497
22118.3	0.204347	0.251683	0.146488	0.357195
22118.6	0.213697	0.261108	0.152038	0.371552
22118.9	0.223436	0.275666	0.157442	0.386473
22119.2	0.230962	0.288821	0.162632	0.400605
22119.4	0.238671	0.29673	0.167768	0.415424
22119.7	0.247433	0.310485	0.173079	0.42899
22120	0.256258	0.317863	0.177189	0.442268
22120.3	0.266136	0.331292	0.18208	0.455301
22120.6	0.275671	0.343469	0.186311	0.46808
22120.9	0.285996	0.354478	0.190654	0.48013
22121.2	0.296675	0.371119	0.195378	0.492215
22121.5	0.306087	0.389089	0.199712	0.502919
22121.8	0.31843	0.400713	0.20514	0.513338
22122.1	0.333333	0.416484	0.211141	0.524883
22122.4	0.345095	0.433639	0.21694	0.534457
22122.7	0.356066	0.449418	0.223729	0.543785
22123	0.372509	0.465012	0.232302	0.55442
22123.3	0.386194	0.478268	0.240075	0.563029
22123.6	0.399471	0.501578	0.249622	0.573267
22123.9	0.414837	0.520256	0.261264	0.584899
22124.2	0.430589	0.535094	0.271888	0.59493
22124.5	0.447138	0.548598	0.28496	0.606763
22124.8	0.465746	0.567851	0.300672	0.620023
22125.1	0.48225	0.588346	0.31393	0.632175
22125.4	0.498777	0.606658	0.32866	0.646435
22125.7	0.520995	0.622114	0.345641	0.662051
22126	0.540001	0.63936	0.362469	0.676615
22126.3	0.558456	0.655151	0.380499	0.693949
22126.6	0.582097	0.679769	0.399131	0.711861
22126.9	0.604079	0.699735	0.417218	0.728039
22127.2	0.626546	0.717205	0.437476	0.74596
22127.5	0.645881	0.734413	0.45708	0.763332
22127.8	0.667812	0.749305	0.475472	0.779545
22128.1	0.693968	0.770631	0.497196	0.797496
22128.3	0.712843	0.785532	0.517518	0.814178
22128.6	0.731175	0.803231	0.537139	0.830153
22129	0.759718	0.817965	0.560471	0.848981
22129.2	0.785379	0.833768	0.580922	0.864957
22129.5	0.80951	0.850414	0.602104	0.879011
22129.9	0.830824	0.86968	0.626207	0.894101
22130.1	0.84807	0.884863	0.646136	0.906447
22130.4	0.870471	0.897998	0.668827	0.919708
22130.8	0.898757	0.91299	0.694647	0.932597
22131	0.920444	0.928166	0.715773	0.942566
22131.3	0.939065	0.941331	0.739386	0.953643
22131.6	0.95836	0.955077	0.765092	0.96509
22131.9	0.977035	0.963399	0.786651	0.972894
22132.2	0.994214	0.977683	0.811527	0.980978
22132.5	1.01012	0.985293	0.837941	0.9896
22132.8	1.02317	0.994268	0.859681	0.996876
22133.1	1.03458	1.00208	0.883836	1.00318
22133.4	1.04791	1.01235	0.908796	1.00787
22133.7	1.0571	1.02248	0.930535	1.01194
22134	1.0671	1.02259	0.952871	1.01663
22134.3	1.08043	1.03125	0.973278	1.01864
22134.5	1.08836	1.03626	0.992324	1.01873
22134.9	1.09286	1.03852	1.01409	1.01882
22135.2	1.09557	1.0429	1.03121	1.01891
22135.4	1.09756	1.04493	1.04506	1.01834
22135.8	1.10217	1.04703	1.06137	1.01416
22136	1.10668	1.05044	1.07521	1.01061
22136.3	1.10918	1.05377	1.088	1.00718
22136.7	1.11177	1.05383	1.09878	1.00275
22136.9	1.11125	1.05302	1.1068	0.997626
22137.2	1.11358	1.05107	1.11512	0.992235
22137.5	1.11735	1.05316	1.1259	0.985246
22137.8	1.11662	1.05562	1.12986	0.980055
22138.1	1.11597	1.05763	1.13376	0.974517
22138.4	1.1167	1.05744	1.13835	0.968065
22138.7	1.11938	1.06	1.14225	0.96259
22139	1.12132	1.06252	1.14475	0.957115
22139.3	1.1213	1.05629	1.14572	0.951111
22139.6	1.1237	1.05614	1.14659	0.947244
22139.8	1.12559	1.05686	1.14746	0.943377
22140.2	1.12155	1.0564	1.14815	0.938958
22140.5	1.11751	1.0552	1.1468	0.935092
22140.8	1.11816	1.06013	1.14535	0.932519
22141	1.12198	1.06123	1.1439	0.930732
22141.3	1.12377	1.0609	1.14255	0.929064
22141.6	1.12357	1.05691	1.14083	0.927217
22141.9	1.12101	1.0621	1.13906	0.925934
22142.2	1.12004	1.06289	1.13722	0.926067
22142.5	1.11758	1.05781	1.13514	0.926219
22142.8	1.11794	1.05559	1.13349	0.926338
22142.8	1.11817	1.05542	1.1333	0.926352
22143.4	1.11662	1.05778	1.13187	0.926993
22143.7	1.11543	1.05717	1.13114	0.927974
22144	1.11705	1.05724	1.13041	0.928954
22144.3	1.11322	1.05871	1.12984	0.930033
22144.3	1.11267	1.05886	1.12986	0.930131
22144.8	1.11327	1.0582	1.13015	0.93198
22145.2	1.11131	1.0561	1.13031	0.933193
22145.4	1.11195	1.05389	1.13045	0.934172
22145.7	1.11236	1.05682	1.13115	0.935425
22146	1.11164	1.05817	1.13266	0.93667
22146.3	1.10812	1.05611	1.13393	0.937893
22146.6	1.10333	1.05391	1.13549	0.939398
22146.9	1.10105	1.0548	1.13691	0.940762
22147.4	1.09983	1.0548	1.13955	0.942926
22148.5	1.09417	1.05207	1.14689	0.951339
22149.6	1.08354	1.04409	1.15224	0.96294
22150.7	1.06832	1.0349	1.15079	0.978508
22151.9	1.04907	1.03039	1.14187	1.00157
22153	1.03401	1.02231	1.12318	1.02834
22154.2	1.01642	1.01676	1.09119	1.05608
22155.4	0.997948	1.01142	1.05427	1.08287
22156.7	0.986111	1.00851	1.01311	1.10835
22158	0.972008	0.999324	0.975574	1.1278
22159.3	0.964123	0.988712	0.944882	1.13654
22160.5	0.96034	0.981058	0.924582	1.13298
22161.8	0.954774	0.97185	0.911676	1.11878
22163.1	0.950595	0.963373	0.903473	1.09656
22164.5	0.940602	0.954387	0.898284	1.0662
22165.9	0.934087	0.947672	0.895265	1.03436
22167.3	0.930494	0.945965	0.892515	1.00622
22168.7	0.92795	0.938571	0.888643	0.984534
22170.2	0.926103	0.942492	0.884964	0.968237
22171.7	0.925801	0.938772	0.883049	0.959506
22173.1	0.926827	0.938875	0.883319	0.956898
22174.7	0.92789	0.939723	0.886602	0.959035
22176.2	0.93086	0.937468	0.892052	0.963829
22177.6	0.939287	0.940147	0.898291	0.968827
22179.2	0.947462	0.946075	0.903991	0.973706
22180.8	0.952163	0.957677	0.908119	0.977237
22182.4	0.958923	0.964436	0.910954	0.979474
22184	0.960907	0.966707	0.91336	0.980413
22185.7	0.971013	0.976235	0.917601	0.98097
22187.4	0.980432	0.992227	0.924527	0.982679
22189.1	0.993747	1.00268	0.935118	0.986936
22190.8	1.00642	1.01147	0.947095	0.994669
22192.4	1.01529	1.026	0.958413	1.00555
22194.1	1.02639	1.03217	0.969015	1.01894
22195.9	1.03233	1.03912	0.979901	1.03421
22197.7	1.0412	1.05097	0.991878	1.0492
22199.5	1.04825	1.05748	1.00524	1.06107
22201.3	1.05668	1.05219	1.01901	1.06636
22203.2	1.05089	1.05236	1.03188	1.06527
22205.1	1.0508	1.05142	1.04135	1.0583
22206.9	1.04494	1.04739	1.04692	1.0476
22208.8	1.04398	1.03831	1.04902	1.035
22210.7	1.03806	1.02831	1.04814	1.02273
22212.6	1.0262	1.0202	1.04517	1.01241
22214.6	1.01966	1.01797	1.0409	1.00507
22216.5	1.01574	1.00496	1.03627	1.00165
22218.5	1.01475	1.00239	1.03028	1.00147
22220.5	1.0055	1.00154	1.02558	1.00211
22222.5	1.00156	1.00219	1.01957	1.0018
22224.6	1.00291	0.992393	1.01351	0.999751
22226.7	1.00253	0.987501	1.00904	0.997111
22228.8	0.998387	0.986725	1.00477	0.995259
22230.8	0.989184	0.988893	1.00051	0.995147
22232.9	0.98885	0.987624	0.996059	0.997331
22235.1	0.990472	0.982856	0.991016	1.00211
22237.2	0.990348	0.988592	0.986511	1.00944
22239.4	0.989875	0.988936	0.982911	1.01913
22241.6	0.991578	0.989461	0.979358	1.02949
22243.8	0.986661	0.992576	0.976239	1.03915
22246.1	0.988531	0.989007	0.97396	1.04612
22248.2	0.987837	0.990253	0.972043	1.04952
22250.6	0.990322	0.995026	0.970435	1.04907
22252.9	0.986503	0.995067	0.969604	1.04412
22255.1	0.986004	1.00089	0.9696	1.03569
22257.4	0.989114	0.996109	0.97039	1.02394
22259.8	0.98922	0.994356	0.971599	1.01055
22262.1	0.989854	0.999907	0.972805	0.997009
22264.5	0.994594	1.00206	0.974075	0.984295
22267	0.994443	1.00618	0.975818	0.973348
22269.4	0.992376	1.00206	0.979099	0.965983
22271.9	0.99588	1.00142	0.981833	0.963323
22274.4	1.00238	1.002	0.983414	0.965945
22276.8	1.00394	1.01199	0.984005	0.973313
22279.3	1.0033	1.00627	0.984563	0.983697
22281.9	1.0121	1.01879	0.984825	0.995314
22284.5	1.01395	1.01604	0.984626	1.00544
22287.1	1.01317	1.01129	0.985653	1.0138
22289.7	1.01505	1.0092	0.988918	1.02026
22292.3	1.01731	1.01371	0.994778	1.02526
22295	1.01497	1.01474	1.00182	1.02843
22297.7	1.01483	1.01182	1.00952	1.03009
22300.4	1.0142	1.01003	1.01803	1.03071
22303.1	1.00989	1.0121	1.02535	1.03083
22305.8	1.00509	1.01149	1.03006	1.03093
22308.6	1.00275	1.00535	1.03147	1.0313
22311.4	1.00477	1.00178	1.02865	1.03204
22314.2	1.0071	0.998001	1.02431	1.03202
22316.9	1.00182	1.0049	1.01873	1.02945
22319.8	0.999855	1.00183	1.01184	1.02395
22322.7	1.0018	0.995966	1.00357	1.01646
22325.5	0.998538	0.986855	0.996606	1.00808
22328.4	0.993286	0.989287	0.990728	0.99807
22331.3	0.992652	0.986939	0.985953	0.987558
22334.1	0.987722	0.983032	0.984469	0.977188
22337.1	0.983819	0.981687	0.984801	0.968048
22340.1	0.984923	0.98179	0.985713	0.961581
22343.1	0.987449	0.984547	0.987221	0.958862
22346.1	0.990483	0.987091	0.987541	0.959667
22349.1	0.986206	0.986216	0.986326	0.96318
22352.2	0.98605	0.987303	0.985537	0.968301
22355.2	0.988522	0.993712	0.985962	0.974121
22358.3	0.990936	0.987241	0.988045	0.98057
22361.3	0.99593	0.996587	0.991057	0.987898
22364.4	0.99435	0.996592	0.995209	0.996737
22367.5	0.994238	1.00471	0.998998	1.00727
22370.7	0.994946	1.00559	1.00216	1.01721
22373.8	0.995843	0.999576	1.00295	1.02506
22376.9	0.996653	1.00663	1.00266	1.03081
22380.2	1.00472	1.00675	1.0004	1.03488
22383.5	1.00276	1.01249	0.996576	1.03699
22386.8	0.997084	1.00982	0.991284	1.03538
22390	1.00127	0.99981	0.985912	1.03041
22393.3	1.00076	0.996496	0.982838	1.02312
22396.7	1.00059	0.996701	0.982947	1.01588
22400	1.00079	0.998129	0.986058	1.00956
22403.4	0.995914	0.995107	0.990088	1.00407
22406.8	0.997122	1.00171	0.994485	0.998704
22410.2	0.995877	0.998975	0.998893	0.993178
22413.7	0.997829	0.992373	1.00251	0.987267
22417.2	0.995806	0.992646	1.0046	0.981247
22420.6	0.99331	0.990522	1.00583	0.974759
22424.1	0.991597	0.987646	1.00724	0.967599
22427.6	0.992804	0.982743	1.00905	0.961883
22431.1	0.986418	0.98718	1.01088	0.958831
22434.7	0.995232	0.987508	1.01237	0.959605
22438.2	0.993981	0.986112	1.01331	0.964599
22441.8	0.995724	0.998979	1.01332	0.972427
22445.4	0.996068	0.988913	1.01254	0.981065
22449.1	0.996445	0.995554	1.01125	0.99018
22452.7	1.00053	1.0004	1.00859	0.999743
22456.4	0.997897	1.00183	1.00555	1.00931
22460.1	0.99872	1.00034	1.00194	1.01762
22463.7	0.99763	1.00074	0.99821	1.02346
22467.4	0.999552	1.00508	0.99542	1.02713
22471.1	1.00142	1.00595	0.992594	1.02883
22474.8	1.00668	1.00527	0.991036	1.02827
22478.6	0.998368	1.00267	0.98998	1.02433
22482.3	0.998442	1.00543	0.991295	1.01742
22486.2	0.995804	1.0061	0.995297	1.0097
22490	1.00301	1.00195	0.999927	1.00458
22493.8	0.999782	1.00043	1.00489	1.0023
22497.7	0.999352	1.00207	1.00785	1.00138
22501.6	1.00083	0.999606	1.00899	1.00046
22505.5	0.995639	0.998099	1.00876	0.999123
22509.4	1.00196	0.998479	1.00639	0.99764
22513.4	0.999923	1.00051	1.00359	0.995525
22517.4	0.998	0.997578	1.00052	0.991464
22521.4	0.998884	0.995685	0.997596	0.985694
22525.5	0.998104	0.993561	0.995931	0.980759
22529.6	0.99929	0.993115	0.996361	0.978694
22533.7	0.997356	1.00033	0.997959	0.979496
22537.7	1.0008	1.00293	0.999553	0.981567
22541.8	1.00259	1.00133	1.00085	0.984021
22545.9	1.0001	0.996064	1.00118	0.986838
22550.1	0.998809	1.00055	1.00139	0.990263
22554.2	1.00661	0.999143	1.00195	0.994092
22558.4	1.00633	0.998622	1.00234	0.998512
22562.6	0.998006	0.99666	1.00326	1.00388
22566.8	1.00513	0.999141	1.00426	1.00988
22571.1	1.00197	1.00053	1.00513	1.01555
22575.3	1.00431	1.00512	1.005	1.02077
22579.6	1.00949	1.01005	1.00475	1.02518
22583.8	1.00069	1.00742	1.00425	1.02753
22588	0.998451	1.00359	1.0036	1.02637
22592.4	1.0041	1.00412	1.00239	1.02102
22596.7	1.00364	1.00508	1.00067	1.01381
22601	1.00103	1.00779	0.998356	1.0076
22605.3	1.0056	1.00188	0.996639	1.00401
22609.8	1.00837	1.00327	0.995252	1.00268
22614.2	1.00371	1.00271	0.992949	1.00178
22618.7	1.0046	0.999806	0.990248	0.999301
22623.2	1.00403	0.998584	0.988631	0.995326
22627.6	1.00185	1.0056	0.98814	0.991288
22632.2	1.00187	1.00312	0.989493	0.98814
22636.7	0.998909	0.997518	0.991861	0.986849
22641.3	0.999909	0.999727	0.993667	0.987845
22645.9	1.00524	1.00238	0.993879	0.990435
