# Supplementary material for: Upcycling polyolefins to methane-free liquid fuel by a Ru1-ZrO2 catalyst
Source: Nat Commun. 2025 Mar 21;16:2800. doi: 10.1038/s41467-025-57998-x (PMC11928669; doi:10.1038/s41467-025-57998-x)
Supplement: Supplementary file 3 — Source Data [file 41467_2025_57998_MOESM3_ESM.zip › Source data/Supplementary Figure 16.xlsx]

## Sheet: Sheet1
Time (h)	Ru1-ZrO2-500	Time (h)	Ru1-ZrO2
0	3	0	3.04
0.0166667	3.05	0.0166667	3.05
0.0333333	3.04	0.0333333	3.05
0.05	3.05	0.05	3.05
0.0663889	3.08	0.0666667	3.1
0.0830556	3.1	0.0833333	3.19
0.0997222	3.18	0.1	3.27
0.116389	3.23	0.116389	3.26
0.133056	3.24	0.133056	3.28
0.149444	3.28	0.149722	3.32
0.166111	3.31	0.166389	3.33
0.182778	3.34	0.183056	3.38
0.199444	3.39	0.199722	3.43
0.216111	3.43	0.216111	3.46
0.232778	3.47	0.233056	3.49
0.249167	3.47	0.249444	3.51
0.265833	3.51	0.266111	3.57
0.2825	3.53	0.282778	3.54
0.299167	3.58	0.299167	3.62
0.315833	3.62	0.316111	3.65
0.3325	3.65	0.332778	3.71
0.349167	3.63	0.349444	3.7
0.365833	3.68	0.366111	3.71
0.3825	3.7	0.3825	3.72
0.399167	3.7	0.399444	3.76
0.415556	3.71	0.415833	3.85
0.432222	3.76	0.4325	3.8
0.448889	3.8	0.449167	3.85
0.465556	3.81	0.465556	3.91
0.482222	3.8	0.4825	3.91
0.498611	3.82	0.498889	3.96
0.515278	3.88	0.515556	3.92
0.532222	3.92	0.532222	3.97
0.548889	3.95	0.548889	4.04
0.565278	3.97	0.565556	4.02
0.581944	3.97	0.582222	4.02
0.598611	3.95	0.598889	4.09
0.615278	3.99	0.615278	4.07
0.631944	4.02	0.631944	4.04
0.648333	4.01	0.648611	4.04
0.665	4	0.665278	4.09
0.681667	4	0.681944	4.05
0.698333	4.02	0.698611	4.06
0.715	4.02	0.715	4.02
0.731667	4	0.731944	4.04
0.748056	3.99	0.748333	4.05
0.764722	4	0.765	4.04
0.781389	4	0.781667	4.05
0.798056	4.05	0.798056	4.09
0.814722	4.04	0.815	4.07
0.831111	4.05	0.831389	4.07
0.848056	4.04	0.848056	4.02
0.864722	4.05	0.864722	4.07
0.881389	4.07	0.881389	4.04
0.897778	4.07	0.898056	4.01
0.914444	4.06	0.914722	4.01
0.931111	4.09	0.931389	4.02
0.947778	4.06	0.947778	4.02
0.964444	4.07	0.964444	4.01
0.980833	4.07	0.981111	4
0.9975	4.07	0.997778	4
1.01417	4.1	1.01444	4
1.03083	4.06	1.03111	4.01
1.0475	4.07	1.0475	4.01
1.06417	4.06	1.06444	3.97
1.08056	4.07	1.08083	4.04
1.09722	4.09	1.0975	4.02
1.11389	4.09	1.11417	4.01
1.13056	4.06	1.13083	4.02
1.14722	4.07	1.1475	4
1.16389	4.07	1.16417	4
1.18056	4.09	1.18083	4.02
1.19722	4.09	1.19722	4.02
1.21389	4.09	1.21389	3.99
1.23028	4.11	1.23056	3.97
1.24694	4.07	1.24722	3.97
1.26361	4.1	1.26389	4
1.28028	4.1	1.28028	3.97
1.29694	4.11	1.29694	3.96
1.31361	4.12	1.31361	3.99
1.33	4.1	1.33028	3.95
1.34667	4.1	1.34694	3.97
1.36333	4.09	1.36361	3.95
1.38	4.1	1.38	3.95
1.39667	4.11	1.39694	3.95
1.41306	4.1	1.41333	3.95
1.42972	4.11	1.43	3.95
1.44639	4.1	1.44667	3.95
1.46306	4.1	1.46333	3.95
1.47972	4.15	1.48	3.95
1.49639	4.11	1.49667	3.91
1.51306	4.1	1.51333	3.91
1.52972	4.11	1.52972	3.91
1.54639	4.11	1.54639	3.93
1.56278	4.09	1.56306	3.9
1.57944	4.11	1.57972	3.91
1.59611	4.12	1.59639	3.93
1.61278	4.09	1.61306	3.92
1.62944	4.09	1.62944	3.9
1.64611	4.09	1.64639	3.88
1.6625	4.1	1.66278	3.9
1.67917	4.09	1.67944	3.87
1.69583	4.1	1.69611	3.85
1.7125	4.1	1.7125	3.87
1.72917	4.14	1.72944	3.87
1.74556	4.11	1.74583	3.88
1.76222	4.1	1.7625	3.86
1.77889	4.11	1.77917	3.86
1.79556	4.07	1.79583	3.88
1.81222	4.15	1.8125	3.86
1.82889	4.1	1.82917	3.82
1.84556	4.1	1.84583	3.85
1.86222	4.1	1.86222	3.83
1.87889	4.11	1.87889	3.85
1.89528	4.11	1.89556	3.82
1.91194	4.09	1.91222	3.81
1.92861	4.09	1.92889	3.81
1.94528	4.09	1.94556	3.81
1.96194	4.11	1.96194	3.83
1.97861	4.11	1.97889	3.85
1.995	4.1	1.99528	3.81
2.01167	4.09	2.01194	3.78
2.02833	4.1	2.02861	3.8
2.045	4.09	2.045	3.8
2.06167	4.09	2.06194	3.8
2.07833	4.1	2.07833	3.76
2.095	4.1	2.095	3.78
2.11167	4.09	2.11167	3.8
2.12833	4.09	2.12833	3.8
2.14472	4.11	2.145	3.76
2.16139	4.11	2.16167	3.76
2.17806	4.11	2.17833	3.77
2.19472	4.12	2.19472	3.76
2.21139	4.1	2.21139	3.75
2.22778	4.09	2.22806	3.73
2.24444	4.09	2.24472	3.73
2.26111	4.1	2.26139	3.72
2.27778	4.1	2.27806	3.73
2.29444	4.09	2.29444	3.73
2.31111	4.1	2.31139	3.75
2.3275	4.07	2.32778	3.71
2.34417	4.11	2.34444	3.75
2.36083	4.11	2.36111	3.72
2.3775	4.1	2.37778	3.72
2.39417	4.06	2.39444	3.67
2.41083	4.1	2.41111	3.7
2.4275	4.12	2.42778	3.67
2.44417	4.09	2.44417	3.68
2.46083	4.11	2.46083	3.71
2.47722	4.1	2.4775	3.67
2.49389	4.12	2.49417	3.67
2.51056	4.11	2.51083	3.66
2.52722	4.1	2.52722	3.63
2.54389	4.09	2.54389	3.65
2.56028	4.09	2.56056	3.65
2.57694	4.1	2.57722	3.66
2.59361	4.09	2.59389	3.63
2.61028	4.09	2.61056	3.62
2.62694	4.1	2.62694	3.63
2.64361	4.09	2.64389	3.62
2.66	4.14	2.66028	3.65
2.67667	4.1	2.67694	3.62
2.69333	4.11	2.69361	3.61
2.71	4.12	2.71028	3.62
2.72667	4.1	2.72694	3.57
2.74333	4.07	2.74361	3.59
2.76	4.1	2.76028	3.61
2.77667	4.1	2.77667	3.58
2.79333	4.1	2.79333	3.59
2.80972	4.09	2.81	3.59
2.82639	4.11	2.82667	3.59
2.84306	4.11	2.84333	3.57
2.85972	4.11	2.86	3.56
2.87639	4.09	2.87639	3.56
2.89306	4.09	2.89333	3.59
2.90944	4.1	2.90972	3.57
2.92611	4.1	2.92639	3.56
2.94278	4.11	2.94306	3.53
2.95944	4.07	2.95944	3.54
2.97611	4.09	2.97639	3.58
2.9925	4.1	2.99278	3.53
3.00917	4.14	3.00944	3.54
3.02583	4.11	3.02611	3.52
3.0425	4.1	3.04278	3.53
3.05917	4.1	3.05944	3.52
3.07583	4.12	3.07611	3.52
3.0925	4.1	3.09278	3.52
3.10917	4.09	3.10917	3.51
3.12583	4.11	3.12583	3.53
3.14222	4.11	3.1425	3.53
3.15889	4.09	3.15917	3.49
3.17556	4.11	3.17583	3.49
3.19222	4.09	3.1925	3.53
3.20889	4.11	3.20889	3.51
3.22556	4.12	3.22583	3.48
3.24194	4.09	3.24222	3.48
3.25861	4.11	3.25889	3.52
3.27528	4.1	3.27556	3.48
3.29194	4.09	3.29194	3.47
3.30861	4.1	3.30889	3.48
3.325	4.11	3.32528	3.48
3.34167	4.1	3.34194	3.47
3.35861	4.1	3.35861	3.51
3.37528	4.1	3.37528	3.46
3.39167	4.09	3.39194	3.46
3.40833	4.11	3.40861	3.48
3.425	4.09	3.42528	3.43
3.44167	4.1	3.44167	3.48
3.45833	4.11	3.45833	3.44
3.47472	4.1	3.475	3.44
3.49139	4.1	3.49167	3.43
3.50806	4.09	3.50833	3.44
3.52472	4.1	3.525	3.47
3.54139	4.12	3.54139	3.42
3.55806	4.11	3.55833	3.43
3.57444	4.07	3.57472	3.46
3.59111	4.09	3.59139	3.46
3.60778	4.1	3.60806	3.42
3.62444	4.11	3.62472	3.44
3.64111	4.07	3.64139	3.44
3.65778	4.11	3.65806	3.44
3.67444	4.09	3.67472	3.44
3.69111	4.1	3.69111	3.43
3.70778	4.1	3.70778	3.44
3.72417	4.09	3.72444	3.41
3.74083	4.12	3.74111	3.41
3.7575	4.1	3.75778	3.44
3.77417	4.09	3.77417	3.42
3.79083	4.1	3.79083	3.41
3.80722	4.11	3.8075	3.37
3.82389	4.09	3.82417	3.42
3.84056	4.1	3.84083	3.39
3.85722	4.09	3.8575	3.39
3.87389	4.11	3.87389	3.42
3.89056	4.1	3.89083	3.37
3.90694	4.09	3.90722	3.36
3.92361	4.07	3.92389	3.39
3.94028	4.09	3.94056	3.39
3.95694	4.07	3.95722	3.41
3.97361	4.1	3.97389	3.36
3.99028	4.1	3.99056	3.36
4.00694	4.11	4.00722	3.36
4.02361	4.09	4.02361	3.38
4.04028	4.1	4.04028	3.37
4.05667	4.1	4.05694	3.41
4.07333	4.09	4.07361	3.36
4.09	4.1	4.09028	3.36
4.10667	4.09	4.10694	3.37
4.12333	4.11	4.12333	3.38
4.14	4.09	4.14028	3.38
4.15639	4.09	4.15667	3.38
4.17306	4.07	4.17333	3.36
4.18972	4.09	4.19	3.36
4.20639	4.09	4.20639	3.31
4.22306	4.1	4.22333	3.32
4.23944	4.1	4.23972	3.26
4.25611	4.1	4.25639	3.29
4.27278	4.1	4.27306	3.27
4.28944	4.09	4.28972	3.31
4.30611	4.09	4.30639	3.31
4.32278	4.12	4.32306	3.31
4.33944	4.1	4.33972	3.31
4.35611	4.1	4.35611	3.26
4.37278	4.09	4.37278	3.24
4.38917	4.11	4.38944	3.28
4.40583	4.07	4.40611	3.26
4.4225	4.09	4.42278	3.23
4.43917	4.07	4.43944	3.24
4.45583	4.09	4.45583	3.24
4.4725	4.1	4.47278	3.23
4.48889	4.1	4.48917	3.22
4.50556	4.09	4.50583	3.23
4.52222	4.1	4.5225	3.24
4.53889	4.09	4.53889	3.22
4.55556	4.09	4.55583	3.24
4.57194	4.1	4.57222	3.24
4.58861	4.09	4.58889	3.23
4.60528	4.09	4.60556	3.2
4.62194	4.06	4.62222	3.2
4.63861	4.1	4.63889	3.22
4.65528	4.07	4.65556	3.22
4.67194	4.07	4.67222	3.24
4.68861	4.1	4.68861	3.26
4.70528	4.09	4.70528	3.2
4.72167	4.07	4.72194	3.2
4.73833	4.1	4.73861	3.22
4.755	4.06	4.75528	3.2
4.77167	4.09	4.77194	3.22
4.78833	4.09	4.78833	3.22
4.805	4.09	4.80528	3.24
4.82139	4.09	4.82167	3.22
4.83806	4.1	4.83833	3.24
4.85472	4.09	4.855	3.22
4.87139	4.1	4.87167	3.22
4.88806	4.06	4.88833	3.23
4.90472	4.09	4.905	3.23
4.92139	4.04	4.92167	3.2
4.93806	4.09	4.93806	3.2
4.95472	4.07	4.95472	3.18
4.97111	4.06	4.97139	3.2
4.98778	4.09	4.98806	3.22
5.00444	4.06	5.00472	3.18
5.02111	4.1	5.02111	3.2
5.03778	4.09	5.03778	3.19
5.05417	4.09	5.05444	3.19
5.07083	4.09	5.07111	3.19
5.0875	4.09	5.08778	3.17
5.10417	4.1	5.10444	3.18
5.12083	4.1	5.12083	3.18
5.1375	4.1	5.13778	3.22
5.15389	4.06	5.15417	3.2
5.17056	4.07	5.17083	3.19
5.18722	4.09	5.1875	3.19
5.20389	4.09	5.20417	3.19
5.22056	4.07	5.22083	3.19
5.23722	4.09	5.2375	3.2
5.25389	4.06	5.25417	3.15
5.27056	4.07	5.27056	3.15
5.28722	4.09	5.28722	3.19
5.30361	4.06	5.30389	3.19
5.32028	4.11	5.32056	3.18
5.33694	4.11	5.33722	3.18
5.35361	4.1	5.35389	3.14
5.37028	4.06	5.37028	3.2
5.38667	4.07	5.38722	3.14
5.40333	4.07	5.40361	3.15
5.42	4.06	5.42028	3.14
5.43667	4.07	5.43694	3.15
5.45333	4.1	5.45333	3.17
5.47	4.09	5.47028	3.14
5.48639	4.06	5.48667	3.15
5.50306	4.09	5.50333	3.17
5.52	4.09	5.52	3.15
5.53667	4.07	5.53667	3.15
5.55333	4.09	5.55333	3.15
5.57	4.1	5.57	3.18
5.58667	4.1	5.58667	3.14
5.60306	4.09	5.60306	3.13
5.61972	4.1	5.61972	3.15
5.63639	4.09	5.63639	3.13
5.65306	4.09	5.65306	3.14
5.66972	4.1	5.66972	3.14
5.68639	4.09	5.68639	3.14
5.70278	4.09	5.70278	3.15
5.71972	4.06	5.71972	3.15
5.73611	4.1	5.73611	3.15
5.75278	4.07	5.75278	3.14
5.76944	4.07	5.76944	3.13
5.78583	4.1	5.78583	3.13
5.80278	4.09	5.80278	3.15
5.81917	4.07	5.81917	3.12
5.83611	4.1	5.83611	3.15
5.8525	4.06	5.8525	3.13
5.86917	4.09	5.86917	3.13
5.88583	4.09	5.88583	3.15
5.9025	4.09	5.9025	3.12
5.91917	4.09	5.91917	3.12
5.93556	4.1	5.93556	3.1
5.95222	4.09	5.95222	3.14
5.96889	4.1	5.96889	3.14
5.98556	4.06	5.98556	3.13
6.00222	4.09	6.00222	3.1
6.01889	4.04	6.01889	3.1
6.03528	4.09	6.03528	3.1
6.05222	4.07	6.05222	3.09
6.06861	4.06	6.06861	3.12
6.08528	4.09	6.08528	3.1
6.10194	4.06	6.10194	3.15
6.11861	4.1	6.11861	3.13
6.13528	4.09	6.13528	3.13
6.15194	4.09	6.15194	3.09
6.16861	4.09	6.16861	3.1
6.185	4.09	6.185	3.12
6.20167	4.1	6.20167	3.13
6.21833	4.1	6.21833	3.13
6.235	4.1	6.235	3.12
6.25167	4.06	6.25167	3.15
6.26806	4.07	6.26806	3.12
6.28472	4.09	6.28472	3.09
6.30139	4.09	6.30139	3.09
6.31806	4.07	6.31806	3.1
6.33472	4.09	6.33472	3.09
6.35139	4.06	6.35139	3.09
6.36778	4.07	6.36778	3.12
6.38472	4.09	6.38472	3.09
6.40111	4.06	6.40111	3.12
6.41778	4.11	6.41778	3.13
6.43444	4.11	6.43444	3.12
6.45111	4.1	6.45111	3.08
6.46778	4.06	6.46778	3.09
6.48444	4.07	6.48444	3.12
6.50111	4.07	6.50111	3.07
6.5175	4.06	6.5175	3.09
6.53417	4.07	6.53417	3.08
6.55083	4.1	6.55083	3.09
6.5675	4.09	6.5675	3.1
6.58417	4.06	6.58417	3.08
6.60083	4.09	6.60083	3.09
6.61722	4.09	6.61722	3.07
6.63417	4.09	6.63417	3.1
6.65056	4.09	6.65056	3.08
6.66722	4.1	6.66722	3.08
6.68389	4.1	6.68389	3.08
6.70028	4.1	6.70028	3.05
6.71722	4.06	6.71722	3.08
6.73361	4.07	6.73361	3.07
6.75028	4.09	6.75028	3.07
6.76694	4.09	6.76694	3.08
6.78361	4.07	6.78361	3.08
6.80028	4.09	6.80028	3.09
6.81694	4.06	6.81694	3.07
6.83361	4.07	6.83361	3.08
6.85	4.09	6.85	3.08
6.86667	4.06	6.86667	3.04
6.88333	4.11	6.88333	3.07
6.9	4.11	6.9	3.08
6.91667	4.1	6.91667	3.05
6.93333	4.06	6.93333	3.07
6.94972	4.07	6.94972	3.07
6.96667	4.07	6.96667	3.07
6.98306	4.07	6.98306	3.07
6.99972	4.09	6.99972	3.08
7.01639	4.06	7.01639	3.05
7.03278	4.07	7.03278	3.07
7.04972	4.09	7.04972	3.07
7.06611	4.06	7.06611	3.07
7.08306	4.11	7.08306	3.07
7.09944	4.11	7.09944	3.07
7.11611	4.1	7.11611	3.07
7.13278	4.06	7.13278	3.05
7.14944	4.07	7.14944	3.05
7.16611	4.07	7.16611	3.04
7.1825	4.06	7.1825	3.04
7.19917	4.07	7.19917	3.05
7.21583	4.07	7.21583	3.05
7.2325	4.1	7.2325	3.08
7.24917	4.06	7.24917	3.07
7.26583	4.07	7.26583	3.04
7.28222	4.07	7.28222	3.04
7.29917	4.07	7.29917	3.05
7.31556	4.09	7.31556	3.04
7.33222	4.06	7.33222	3.05
7.34889	4.07	7.34889	3.03
7.36556	4.09	7.36556	3.04
7.38222	4.06	7.38222	3.02
7.39889	4.11	7.39889	3.03
7.41556	4.11	7.41556	3.07
7.43194	4.1	7.43194	3.05
7.44861	4.06	7.44861	3.05
7.46528	4.11	7.46528	3.03
7.48194	4.1	7.48194	3.03
7.49861	4.06	7.49861	3.03
7.515	4.07	7.515	3.03
7.53167	4.07	7.53167	3.04
7.54833	4.07	7.54833	3.04
7.565	4.09	7.565	3.05
7.58167	4.06	7.58167	3.04
7.59833	4.07	7.59833	3.04
7.61472	4.09	7.61472	3.02
7.63167	4.06	7.63167	3
7.64806	4.11	7.64806	3
7.66472	4.11	7.66472	3
7.68139	4.1	7.68139	3.05
7.69806	4.06	7.69806	3.04
7.71472	4.07	7.71472	3.03
7.73139	4.07	7.73139	3.03
7.74806	4.06	7.74806	3.05
7.76444	4.1	7.76444	3.02
7.78111	4.1	7.78111	3
7.79778	4.06	7.79778	3
7.81444	4.07	7.81444	3.03
7.83111	4.09	7.83111	3.03
7.84778	4.09	7.84778	3.02
7.86417	4.07	7.86417	3
7.88111	4.09	7.88111	3.03
7.8975	4.06	7.8975	3.02
7.91417	4.07	7.91417	3
7.93083	4.09	7.93083	3
7.94722	4.06	7.94722	3.03
7.96417	4.11	7.96417	3
7.98056	4.11	7.98056	3.03
7.99722	4.1	7.99722	3.03
8.01389	4.06	8.01389	2.99
8.03056	4.07	8.03056	3.03
8.04722	4.07	8.04722	3.03
8.06389	4.07	8.06389	3
8.08056	4.09	8.08056	3
8.09694	4.06	8.09694	2.98
8.11361	4.07	8.11361	3
8.13028	4.09	8.13028	3
8.14694	4.06	8.14694	2.99
8.16361	4.11	8.16361	2.99
8.18028	4.1	8.18028	2.98
8.19667	4.1	8.19667	2.99
8.21361	4.06	8.21361	2.95
8.23	4.07	8.23	2.99
8.24667	4.09	8.24667	2.97
8.26333	4.09	8.26333	2.97
8.27972	4.07	8.27972	2.99
8.29667	4.09	8.29667	2.98
8.31306	4.06	8.31306	2.97
8.33	4.07	8.33	2.99
8.34639	4.09	8.34639	2.99
8.36306	4.06	8.36306	3.02
8.37972	4.11	8.37972	2.97
8.39639	4.11	8.39639	2.99
8.41306	4.1	8.41306	2.98
8.42944	4.06	8.42944	2.95
8.44611	4.07	8.44611	2.99
8.46278	4.07	8.46278	2.97
8.47944	4.07	8.47944	2.98
8.49611	4.09	8.49611	2.97
8.51278	4.06	8.51278	2.95
