# Supplementary material for: Upcycling polyolefins to methane-free liquid fuel by a Ru1-ZrO2 catalyst
Source: Nat Commun. 2025 Mar 21;16:2800. doi: 10.1038/s41467-025-57998-x (PMC11928669; doi:10.1038/s41467-025-57998-x)
Supplement: Supplementary file 3 — Source Data [file 41467_2025_57998_MOESM3_ESM.zip › Source data/Figure 2.xlsx]

## Sheet: Sheet1
Fig. 2d						Fig. 2e					Fig. 2f												Fig. 2g												Fig. 2h Ru1-ZrO2						Fig. 2h Ru1-ZrO2_500							Fig.2 i
r （A）	L1-Ru-fluo	7#-RuO2-Ru-default-1_REF	8#-Ru_foil-default-1_REF			energy （ev）	L1-Ru-fluo	7#-RuO2-Ru-default-1_REF	8#-Ru_foil-default-1_REF		Temp.(℃)	Ru/ZrO2_com	Temp.(℃)	Ru1-ZrO2 500	Temp.(℃)	Ru1-ZrO2	Temp.(℃)	Ru/SiO2	Temp.(℃)	ZrO2			Time (S)	Ru/ZrO2_com_275	Time (S)	Ru/SiO2_com_275	Time (S)	Ru1-ZrO2-275	Time (S)	Ru1-ZrO2-500	Time (S)	ZrO2-275			B.E.(eV)	Raw Intensity	Peak Sum	Background	Peak 1	Peak 2	B.E.(eV)	Raw Intensity	Peak Sum	Background	Peak 1	Peak 2		Wavenumber (cm-1)	Ru1-ZrO2
0	0.00354865	0.00706647	0.00319396			21923.7	0.00414206	0.00505772	0.00265544		85.8	3.43596	30.1	3.35864	63.6	3.43406	64	3.43446	30.2	3.36			-142	-2.0133e-09	-142	-1.3422e-09	-142	6.66e-10	-142	6.71e-10	-142	2.0079e-09			540.969	14531.3					540.986	13182.8						1402.02	0
0.0306796	0.00377785	0.0072107	0.00315903			21928.6	0.00402599	0.00477145	0.00243432		85.8	3.43591	30.1	3.3586	63.7	3.43406	64	3.43447	30.2	3.36			-141	-6.7109e-10	-142	6.7109e-10	-142	-6.71e-10	-142	-5.37e-12	-142	4.0212e-09			540.869	14664					540.886	13481.5						1402.5	0.000731004
0.0613592	0.004376	0.00762376	0.0030562			21933.5	0.00626111	0.00444286	0.00221671		85.8	3.43591	30.2	3.3586	63.7	3.43406	64	3.4345	30.2	3.36			-141	6.7056e-09	-142	6.7056e-09	-142	4.69e-09	-142	8.72e-09	-142	2.6844e-09			540.769	14256.8					540.786	13315.5						1402.98	0.000704471
0.0920388	0.00517603	0.00825676	0.00289285			21938.4	0.00290827	0.00412605	0.00200518		85.9	3.43588	30.2	3.35859	63.7	3.43409	64.1	3.4345	30.3	3.35995			-141	6.7109e-10	-142	6.0345e-09	-142	-6.71e-10	-142	4.02e-09	-142	0			540.669	14404.6					540.686	13360.8						1403.46	0.000586429
0.122718	0.00605204	0.00905191	0.00268623			21943.4	0.00173878	0.00398251	0.00177851		85.9	3.43588	30.2	3.35859	63.7	3.43412	64.1	3.4345	30.3	3.35992			-141	2.0133e-09	-141	-5.3688e-12	-142	0	-141	4.7e-09	-142	1.3368e-09			540.569	14778.6					540.586	12968.6						1403.95	0.000449199
0.153398	0.00693852	0.00995823	0.00247143			21948.4	0.00237452	0.0036626	0.00153859		85.9	3.4359	30.2	3.35861	63.7	3.43412	64.1	3.43451	30.3	3.35989			-140	5.3688e-09	-141	3.3501e-09	-141	6.66e-10	-141	1.34e-09	-141	-5.3688e-12			540.469	14839					540.486	13264.3						1404.43	0.000389221
0.184078	0.00781626	0.0109383	0.00231046			21953.3	0.00249158	0.00342487	0.00129973		85.9	3.43592	30.2	3.35861	63.7	3.43412	64.1	3.43452	30.3	3.35988			-140	-3.3608e-09	-141	-4.0319e-09	-141	0	-141	2.01e-09	-141	6.0398e-09			540.369	14630.8					540.386	13216						1404.91	0.000453726
0.214757	0.00869979	0.0119695	0.00228915			21958.3	0.00198654	0.00316148	0.00108845		85.9	3.43592	30.2	3.3586	63.8	3.43409	64.1	3.43453	30.2	3.35986			-140	2.0133e-09	-141	6.7109e-10	-141	5.37e-09	-141	-2.68e-09	-141	2.679e-09			540.269	14555.4					540.286	12838.9						1405.39	0.000598592
0.245437	0.00962721	0.0130423	0.00247728			21963.3	-1.02998e-05	0.00265759	0.000889335		85.8	3.43595	30.1	3.35859	63.6	3.43404	64	3.43455	30.1	3.35983			-140	5.3634e-09	-141	4.0266e-09	-141	1.34e-09	-141	3.36e-09	-141	5.3634e-09			540.169	14461.9					540.186	12947.5						1405.88	0.000716517
0.276117	0.0106489	0.0141588	0.0028765			21968.3	0.000441597	0.00210232	0.000665144		85.8	3.43598	30.1	3.35858	63.6	3.43399	64	3.43457	30.2	3.35981			-139	5.3634e-09	-140	2.679e-09	-140	0	-140	3.35e-09	-141	0			540.069	14434.7					540.086	13170.8						1406.36	0.000708247
0.306796	0.0118136	0.0153299	0.00342816			21973.3	0.00404729	0.00167934	0.000454987		85.9	3.436	30.1	3.35855	63.6	3.43399	64	3.43455	30.2	3.35981			-139	4.0212e-09	-140	6.6573e-10	-140	1.01e-08	-140	6.71e-09	-140	2.0079e-09			539.969	14317.1					539.986	13098.4						1406.84	0.000546416
0.337476	0.0131554	0.0165731	0.00405918			21978.3	0.0031913	0.00136394	0.000269994		85.9	3.43602	30.1	3.35853	63.6	3.43399	64	3.43454	30.1	3.35981			-139	2.6844e-09	-140	7.382e-09	-140	-1.34e-09	-140	3.36e-09	-140	-4.0266e-09			539.869	14090.8					539.886	13191.9						1407.32	0.000294467
0.368155	0.0146846	0.0179099	0.00470666			21983.3	-2.48741e-05	0.000944763	8.36604e-05		85.9	3.43602	30.1	3.35855	63.6	3.43399	64	3.43452	30.2	3.35981			-139	7.382e-09	-140	6.0398e-09	-140	6.71e-10	-140	6.03e-09	-140	3.3501e-09			539.769	14205.5					539.786	12902.3						1407.8	7.32616e-05
0.398835	0.0163856	0.0193649	0.00532299			21988.3	-0.00119351	0.000523	-8.02363e-05		85.9	3.43599	30.1	3.35855	63.6	3.434	64	3.43447	30.1	3.35983			-138	-5.3688e-09	-140	2.6844e-09	-140	3.35e-09	-139	-2.68e-09	-140	4.0266e-09			539.669	14187.4					539.686	12938.5						1408.29	0
0.429515	0.0182221	0.0209646	0.00587727			21993.3	-0.00141643	0.000167152	-0.000220002		85.9	3.43597	30.1	3.35856	63.6	3.43402	64	3.43447	30.1	3.35986			-138	-1.3422e-09	-139	5.3688e-09	-139	4.02e-09	-139	6.71e-09	-139	5.3688e-09			539.569	14042.6					539.586	12730.3						1408.77	0.000125758
0.460194	0.0201461	0.0227389	0.00635888			21998.2	-0.000818051	5.20922e-05	-0.000336947		85.9	3.43593	30.1	3.35856	63.6	3.43406	64	3.43447	30.2	3.35988			-138	6.7109e-10	-139	-5.3688e-12	-139	2.01e-09	-139	-5.37e-12	-139	3.3501e-09			539.469	14193.4					539.486	12811.8						1409.25	0.000404515
0.490874	0.0221082	0.0247211	0.00678318			22003.2	0.00153457	1.32292e-05	-0.000421211		85.9	3.43592	30.1	3.35856	63.6	3.43403	64	3.43449	30.2	3.35988			-138	4.6923e-09	-139	-5.3688e-12	-139	3.36e-09	-139	-4.7e-09	-139	-6.7109e-10			539.369	14160.2					539.386	12838.9						1409.73	0.000707242
0.521553	0.0240703	0.0269492	0.00719719			22008.2	-0.00110025	-0.000170966	-0.00048416		85.9	3.43592	30.1	3.35854	63.7	3.43403	64	3.4345	30.2	3.35991			-137	-2.6844e-09	-139	5.3634e-09	-139	7.38e-09	-139	3.36e-09	-139	6.0398e-09			539.269	14193.4					539.286	12817.8						1410.21	0.000884643
0.552233	0.0260176	0.0294634	0.00768063			22013.2	-0.00057829	-0.000418527	-0.00053268		85.9	3.43592	30.1	3.35854	63.6	3.43397	63.9	3.43453	30.1	3.35991			-137	-2.0133e-09	-138	2.0133e-09	-139	2.68e-09	-138	-1.34e-09	-139	-2.0133e-09			539.169	14244.7					539.186	12630.8						1410.7	0.000855655
0.582913	0.0279713	0.0323035	0.0083348			22018.2	-0.000956482	-0.000597886	-0.000542481		85.9	3.43593	30.1	3.35854	63.6	3.43384	64	3.43455	30.2	3.35988			-137	3.3501e-09	-138	6.7056e-09	-138	-6.71e-10	-138	4.69e-09	-138	-3.3555e-09			539.069	13934					539.086	12841.9						1411.18	0.000660852
0.613592	0.0300003	0.0355037	0.0092559			22023.2	-0.000666998	-0.000720117	-0.000501011		85.9	3.43595	30.1	3.35856	63.6	3.43378	63.9	3.4346	30.2	3.35991			-136	7.382e-09	-138	1.3368e-09	-138	6.71e-09	-138	4.69e-09	-138	-5.3688e-12			538.969	14172.3					538.986	12881.2						1411.66	0.000439283
0.644272	0.0322286	0.0390878	0.0105027			22028.1	0.00202625	-0.000719244	-0.000432073		86	3.43596	30.1	3.35859	63.6	3.43378	64	3.4346	30.2	3.35994			-136	2.679e-09	-138	-3.3555e-09	-138	8.72e-09	-138	7.38e-09	-138	7.382e-09			538.869	13864.6					538.886	12835.9						1412.14	0.00034157
0.674952	0.0348325	0.0430666	0.0120783			22033	0.000742861	-0.00074235	-0.000315264		86	3.43599	30.1	3.3586	63.7	3.43383	63.9	3.43461	30.2	3.35992			-136	5.3634e-09	-138	-2.6897e-09	-138	-2.68e-09	-138	2.01e-09	-138	-1.3422e-09			538.769	13786.1					538.786	12766.5						1412.62	0.000446527
0.705631	0.0380248	0.047439	0.0139335			22038	-0.00293798	-0.000763006	-0.000130923		86	3.43601	30.1	3.35862	63.6	3.43394	64	3.43464	30.2	3.35993			-136	2.679e-09	-137	3.3555e-09	-137	-2.02e-09	-137	0	-137	6.6573e-10			538.669	13900.8					538.686	12691.1						1413.11	0.000721402
0.736311	0.0420237	0.0521975	0.0159822			22042.9	-0.000529512	-0.000541814	0.000105084		86	3.43603	30.1	3.35864	63.6	3.43394	64	3.43462	30.2	3.35997			-135	3.3555e-09	-137	3.3555e-09	-137	6.71e-10	-137	2.01e-09	-137	-2.0133e-09			538.569	13894.8					538.586	12470.9						1413.59	0.00103997
0.76699	0.0470158	0.0573373	0.0181156			22047.9	-0.000288024	-0.00036475	0.000437985		86	3.43603	30.1	3.35866	63.6	3.43406	64	3.4346	30.2	3.35996			-135	5.3634e-09	-137	2.0133e-09	-137	3.36e-09	-137	-6.76e-10	-137	3.3501e-09			538.469	13575					538.486	12350.2						1414.07	0.00124796
0.79767	0.0531267	0.0628689	0.0202133			22052.9	0.000475278	-0.000144151	0.000910125		86	3.43603	30.1	3.35866	63.7	3.43413	64	3.4346	30.2	3.35995			-135	3.3555e-09	-137	6.0398e-09	-137	8.05e-09	-137	2.68e-09	-137	8.0531e-09			538.369	13686.6					538.386	12353.2						1414.55	0.00125021
0.82835	0.0604086	0.0688304	0.0221513			22057.9	0.00191433	0.000144722	0.00151789		86	3.43603	30.1	3.35864	63.7	3.43407	64	3.43458	30.2	3.35996			-135	1.3422e-09	-137	-4.0319e-09	-137	-2.01e-09	-136	7.38e-09	-137	-2.0133e-09			538.269	13508.6					538.286	12470.9						1415.04	0.00107664
0.859029	0.0688445	0.0752971	0.0238101			22062.9	-0.0010826	0.000646844	0.0023158		86	3.43601	30.1	3.35859	63.7	3.43413	64	3.43455	30.2	3.35996			-134	2.0079e-09	-136	1.3368e-09	-136	-2.69e-09	-136	3.36e-09	-136	4.0212e-09			538.169	13665.5					538.186	12283.9						1415.52	0.000869835
0.889709	0.0783615	0.0823848	0.0250849			22067.9	0.00167373	0.00141338	0.00331932		86	3.43601	30.1	3.35852	63.7	3.43425	64	3.43455	30.2	3.35996			-134	-4.0319e-09	-136	2.679e-09	-136	5.37e-09	-136	-2.69e-09	-136	-6.7109e-10			538.069	13575					538.086	12522.2						1416	0.000797913
0.920388	0.0888447	0.0902432	0.0258988			22072.9	0.00286857	0.00248211	0.00464185		86.1	3.43601	30.1	3.35847	63.7	3.43438	64	3.43453	30.2	3.35996			-134	4.6923e-09	-136	6.7109e-10	-136	4.02e-09	-136	-2.01e-09	-136	0			537.969	14018.4					537.986	12365.3						1416.48	0.000957924
0.951068	0.10015	0.0990387	0.0262218			22077.9	0.00453815	0.00395875	0.00641055		86.1	3.43601	30.1	3.35844	63.7	3.43443	64	3.4345	30.2	3.35996			-134	2.679e-09	-136	-3.3608e-09	-136	6.71e-10	-136	4.69e-09	-136	2.0079e-09			537.869	13921.9					537.886	12573.5						1416.96	0.00133476
0.981748	0.112114	0.108927	0.0260959			22082.9	0.00381403	0.00567939	0.00876501		86.1	3.43603	30.1	3.35844	63.7	3.43446	64	3.4345	30.2	3.35996			-133	4.0266e-09	-135	-1.3422e-09	-136	8.05e-09	-135	7.38e-09	-136	-4.0319e-09			537.769	13484.5					537.786	12579.5						1417.45	0.0018102
1.01243	0.124558	0.120022	0.0256688			22087.9	0.00692158	0.00855852	0.0120853		86.1	3.43603	30.1	3.35846	63.7	3.43457	64	3.43449	30.2	3.35999			-133	5.3634e-09	-135	1.3422e-09	-135	0	-135	4.7e-09	-135	-2.6897e-09			537.669	13816.3					537.686	12302						1417.93	0.00219595
1.04311	0.137294	0.132362	0.025229			22092.9	0.01048	0.011511	0.0168517		86.1	3.436	30.2	3.35851	63.7	3.43451	64	3.43448	30.2	3.36001			-133	2.6844e-09	-135	4.0212e-09	-135	2.68e-09	-135	4.02e-09	-135	4.6923e-09			537.569	13650.4					537.586	12320.1						1418.41	0.00229099
1.07379	0.15013	0.145895	0.025213			22097.9	0.0145122	0.016255	0.0239819		86.1	3.43598	30.1	3.35856	63.7	3.43431	64.1	3.43448	30.3	3.36006			-133	6.6573e-10	-135	6.7109e-09	-135	-6.72e-09	-135	-2.01e-09	-135	3.3555e-09			537.469	13388					537.486	12298.9						1418.89	0.00200053
1.10447	0.16287	0.160462	0.0261254			22102.8	0.0256626	0.0234368	0.0356938		86.2	3.43592	30.1	3.35859	63.7	3.43403	64	3.43446	30.3	3.36008			-132	-1.3422e-09	-135	4.6977e-09	-135	-2.69e-09	-134	3.35e-09	-135	6.7109e-10			537.369	13502.6					537.386	12054.6						1419.38	0.001482
1.13515	0.175316	0.175802	0.0283398			22103.2	0.0253548	0.0242135	0.0366566		86.2	3.43592	30.2	3.35861	63.7	3.43379	64.1	3.43447	30.3	3.36012			-132	-3.3608e-09	-134	1.3422e-09	-134	6.03e-09	-134	5.37e-09	-134	1.3422e-09			537.269	13587					537.286	12470.9						1419.86	0.00108344
1.16583	0.187271	0.191563	0.0319084			22103.5	0.0268273	0.0244261	0.037698		86.2	3.43592	30.2	3.35861	63.7	3.43379	64.1	3.43448	30.3	3.36013			-132	2.6844e-09	-134	8.7189e-09	-134	4.03e-09	-134	1.34e-09	-134	6.6573e-10			537.169	13674.5					537.186	12600.6						1420.34	0.00102709
1.1965	0.198539	0.20732	0.0365595			22103.8	0.0316026	0.0251086	0.038808		86.2	3.43592	30.2	3.35861	63.7	3.43395	64	3.43448	30.3	3.36013			-132	6.7109e-10	-134	2.0079e-09	-134	4.7e-09	-134	3.35e-09	-134	1.3368e-09			537.069	13490.5					537.086	12308						1420.82	0.00125612
1.22718	0.208925	0.222594	0.0418393			22104	0.0321573	0.0255782	0.0397866		86.2	3.43592	30.2	3.35861	63.8	3.43416	64.1	3.43448	30.3	3.36013			-131	5.3688e-09	-134	-6.7109e-10	-134	-6.76e-10	-134	6.71e-10	-134	8.0531e-09			536.969	13550.9					536.986	12380.4						1421.3	0.00158123
1.25786	0.21824	0.236881	0.0472415			22104.3	0.029662	0.0260522	0.0408908		86.3	3.43592	30.2	3.35859	63.8	3.43411	64.1	3.43449	30.3	3.36009			-131	6.7109e-10	-133	4.0212e-09	-134	-5.37e-12	-133	6.66e-10	-134	2.6844e-09			536.869	13496.5					536.886	12365.3						1421.79	0.00183764
1.28854	0.226297	0.249674	0.052272			22104.6	0.0295034	0.0268399	0.0420636		86.3	3.43592	30.2	3.35859	63.8	3.4341	64.1	3.43452	30.3	3.36006			-131	2.0133e-09	-133	-4.6977e-09	-133	-1.35e-09	-133	4.02e-09	-133	7.3767e-09			536.769	13321.6					536.786	12467.9						1422.27	0.00193619
1.31922	0.232917	0.260488	0.0564808			22104.9	0.03143	0.0276685	0.0432156		86.3	3.43592	30.2	3.35861	63.8	3.43372	64.1	3.43455	30.4	3.36004			-131	-2.0133e-09	-133	2.679e-09	-133	3.35e-09	-133	7.38e-09	-133	2.0133e-09			536.669	13469.4					536.686	12323.1						1422.75	0.00186946
1.3499	0.237931	0.268885	0.0594897			22105.2	0.0304774	0.0278339	0.0445305		86.3	3.43592	30.2	3.35864	63.8	3.43357	64.1	3.43455	30.3	3.36004			-130	2.0133e-09	-133	-4.703e-09	-133	2.68e-09	-133	6.03e-09	-133	0			536.569	13318.6					536.586	12268.8						1423.23	0.00172238
1.38058	0.241183	0.274489	0.0610346			22105.5	0.0316262	0.0285171	0.0457989		86.4	3.43595	30.3	3.35869	63.9	3.43357	64.2	3.43455	30.4	3.36001			-130	4.0266e-09	-133	4.6977e-09	-133	1.34e-09	-133	4.7e-09	-133	5.3634e-09			536.469	13258.2					536.486	12259.7						1423.71	0.00166373
1.41126	0.242538	0.277014	0.0610324			22105.8	0.0350099	0.0292141	0.0470963		86.4	3.43595	30.3	3.35871	63.9	3.43382	64.1	3.43454	30.4	3.35999			-130	-6.7109e-10	-132	0	-132	7.38e-09	-132	4.02e-09	-132	6.7109e-10			536.369	13173.8					536.386	12247.7						1424.2	0.00184764
1.44194	0.241884	0.276271	0.0596904			22106.1	0.0360294	0.0299727	0.0485907		86.4	3.43596	30.3	3.35871	63.9	3.43408	64.2	3.43449	30.4	3.35996			-129	1.3368e-09	-132	-2.6897e-09	-132	6.03e-09	-132	2.01e-09	-132	3.3501e-09			536.269	13164.7					536.286	12395.5						1424.68	0.00225624
1.47262	0.23914	0.272177	0.0576754			22106.4	0.0361146	0.0307355	0.050071		86.5	3.43596	30.3	3.35869	63.9	3.43408	64.2	3.43446	30.5	3.35996			-129	0	-132	2.0079e-09	-132	0	-132	6.71e-09	-132	0			536.169	13264.3					536.186	12241.6						1425.16	0.00269455
1.5033	0.234262	0.264769	0.0563115			22106.7	0.0377037	0.0316169	0.0517187		86.5	3.43594	30.3	3.35864	63.9	3.43408	64.2	3.43444	30.5	3.35996			-129	-1.3422e-09	-132	6.6573e-10	-132	-2.69e-09	-132	7.38e-09	-132	-2.0187e-09			536.069	13475.4					536.086	12072.7						1425.64	0.00296834
1.53398	0.22725	0.254193	0.0575673			22107	0.0411333	0.0321456	0.0534466		86.5	3.43594	30.3	3.35861	63.9	3.43393	64.2	3.43439	30.5	3.35996			-129	5.3688e-09	-132	8.7189e-09	-132	1.34e-09	-131	4.69e-09	-132	6.7109e-10			535.969	13502.6	13811.5	13502.6	13804.9	13509.2	535.986	12205.4	12460	12205.4	12453.2	12212.2		1426.12	0.00300821
1.56466	0.218151	0.240707	0.0633591			22107.3	0.0412704	0.0331648	0.0551853		86.6	3.43595	30.4	3.35859	64	3.43382	64.3	3.43436	30.5	3.35996			-128	3.3555e-09	-131	4.6923e-09	-131	5.36e-09	-131	2.68e-09	-131	8.0478e-09			535.869	13381.9	13825.7	13502.6	13818.9	13509.4	535.886	12048.6	12474.9	12205.4	12467.9	12212.4		1426.61	0.00286698
1.59534	0.207063	0.224668	0.0744159			22107.6	0.0420878	0.0340146	0.056997		86.6	3.43595	30.4	3.35859	64	3.43382	64.3	3.43433	30.5	3.35996			-128	2.0133e-09	-131	2.0133e-09	-131	7.38e-09	-131	6.71e-09	-131	6.7109e-09			535.769	13354.8	13841.2	13502.7	13834.1	13509.8	535.786	12323.1	12492.2	12205.5	12485	12212.7		1427.09	0.00268627
1.62602	0.194136	0.20652	0.0900586			22107.9	0.0447132	0.0349769	0.0591132		86.6	3.43595	30.4	3.35858	64	3.43386	64.3	3.43433	30.6	3.35996			-128	-5.3688e-12	-131	4.6923e-09	-131	0	-131	3.35e-09	-131	2.679e-09			535.669	13146.6	13858	13502.8	13850.7	13510.2	535.686	12256.7	12512.5	12205.4	12505.1	12212.9		1427.57	0.00266217
1.6567	0.179572	0.186775	0.108945			22108.2	0.0450819	0.0358459	0.0610756		86.6	3.43595	30.4	3.35858	64.1	3.43386	64.3	3.43436	30.6	3.35993			-128	1.0738e-08	-131	6.6573e-10	-131	3.36e-09	-131	7.38e-09	-131	3.3555e-09			535.569	13267.3	13876.5	13503.2	13869	13510.8	535.586	12178.3	12536.9	12205.4	12529.1	12213.2		1428.05	0.00296917
1.68738	0.163624	0.165997	0.129654			22108.5	0.0441331	0.0368001	0.0632852		86.7	3.43592	30.4	3.35858	64.1	3.43387	64.3	3.43441	30.7	3.35993			-127	8.0531e-09	-130	3.3555e-09	-131	0	-130	4.02e-09	-131	2.0133e-09			535.469	13460.4	13896.8	13503.4	13888.9	13511.2	535.486	12540.3	12566.5	12205.4	12558.5	12213.5		1428.54	0.00361942
1.71806	0.146586	0.144781	0.150855			22108.8	0.0448486	0.0380228	0.065825		86.8	3.4359	30.4	3.3586	64.1	3.43383	64.3	3.43446	30.7	3.35991			-127	6.0345e-09	-130	0	-130	6.03e-09	-130	2.68e-09	-130	6.0345e-09			535.369	13743.9	13919.1	13503.4	13911	13511.6	535.386	12600.6	12602.7	12205.3	12594.3	12213.6		1429.02	0.00439523
1.74874	0.128787	0.123735	0.171302			22109.1	0.0477886	0.0390455	0.0682173		86.8	3.43585	30.5	3.3586	64.2	3.43378	64.4	3.43448	30.8	3.3599			-127	6.6573e-10	-130	-1.3422e-09	-130	4.69e-09	-130	1.34e-09	-130	5.3688e-09			535.269	13336.7	13944	13503.2	13935.5	13511.7	535.286	12558.4	12647.6	12205.1	12638.9	12213.7		1429.5	0.00499639
1.77942	0.110584	0.103466	0.189821			22109.4	0.0515761	0.0404064	0.0709293		86.9	3.43582	30.5	3.3586	64.2	3.43378	64.4	3.43448	30.8	3.3599			-127	2.0079e-09	-130	4.6977e-09	-130	4.7e-09	-130	2.68e-09	-130	5.3634e-09			535.169	13360.8	13972.6	13503.4	13963.8	13512.1	535.186	12383.4	12703.7	12204.9	12694.7	12213.9		1429.98	0.00526562
1.8101	0.0923447	0.0845744	0.205318			22109.7	0.0538033	0.0416383	0.0738611		86.9	3.4358	30.5	3.3586	64.2	3.43366	64.5	3.43448	30.8	3.35992			-126	2.679e-09	-130	4.0266e-09	-130	2.01e-09	-130	6.71e-10	-130	0			535.069	13213	14005.6	13503.5	13996.5	13512.6	535.086	12941.5	12774.3	12204.8	12764.9	12214.2		1430.46	0.0052655
1.84078	0.0744397	0.0676522	0.216798			22110	0.0548477	0.0424126	0.0769325		86.9	3.4358	30.6	3.35855	64.2	3.43338	64.5	3.43445	30.9	3.35995			-126	1.3368e-09	-129	7.3767e-09	-129	-6.76e-10	-129	-1.34e-09	-129	1.3368e-09			534.969	13460.4	14044.2	13503.8	14034.7	13513.2	534.986	13077.2	12862.6	12204.4	12852.9	12214.2		1430.95	0.00522653
1.87146	0.057227	0.0532968	0.223409			22110.3	0.0569453	0.0444466	0.0805621		87	3.4358	30.6	3.35853	64.3	3.43354	64.5	3.43443	30.9	3.35995			-126	6.6573e-10	-129	4.0212e-09	-129	-6.71e-10	-129	5.37e-09	-129	-6.7646e-10			534.869	13762	14089.5	13503.8	14079.7	13513.6	534.886	13056.1	12973.7	12204	12963.6	12214.1		1431.43	0.00545956
1.90214	0.041042	0.0420965	0.224485			22110.5	0.0599425	0.0459594	0.0839443		87	3.43585	30.6	3.35851	64.3	3.43369	64.6	3.43445	30.9	3.35996			-126	6.6573e-10	-129	4.0266e-09	-129	2.68e-09	-129	3.36e-09	-129	4.0212e-09			534.769	13659.5	14143.5	13503.6	14133.2	13513.8	534.786	13306.5	13113	12203.5	13102.4	12214.1		1431.91	0.00620595
1.93282	0.026196	0.0344901	0.219608			22110.8	0.0609131	0.0472868	0.0876759		87.1	3.43589	30.6	3.3585	64.3	3.43349	64.6	3.43447	31	3.35993			-125	6.6573e-10	-129	-6.7109e-10	-129	7.38e-09	-129	2.68e-09	-129	-4.0319e-09			534.669	13786.1	14208.8	13503.4	14198.1	13514.1	534.686	13415.1	13286.9	12203	13275.8	12214		1432.39	0.00744589
1.9635	0.0130412	0.030373	0.208683			22111.2	0.063079	0.0491452	0.0921524		87.1	3.43591	30.7	3.35849	64.4	3.43361	64.7	3.43447	31	3.35992			-125	3.3555e-09	-128	-6.7646e-10	-129	-6.76e-10	-128	-1.34e-09	-129	4.0212e-09			534.569	14027.5	14288	13503.2	14276.9	13514.3	534.586	13587	13502.7	12202.4	13491.2	12213.9		1432.87	0.00887158
1.99418	0.00368246	0.0287746	0.192058			22111.4	0.0661081	0.0507935	0.0964111		87.2	3.43591	30.7	3.35849	64.4	3.43371	64.7	3.43452	31.1	3.35992			-125	3.3501e-09	-128	-5.3688e-12	-128	1.48e-08	-128	4.03e-09	-128	-6.7646e-10			534.469	14217.5	14384.8	13502.7	14373.2	13514.3	534.486	14256.8	13769	12201.7	13757	12213.7		1433.36	0.0101298
2.02485	0.00980853	0.0282716	0.170744			22111.7	0.0693982	0.0526185	0.101243		87.3	3.43587	30.7	3.3585	64.4	3.43378	64.7	3.43452	31.1	3.35994			-125	-5.3688e-12	-128	6.0398e-09	-128	2.01e-09	-128	-2.68e-09	-128	-2.0133e-09			534.369	14486	14503.4	13502	14491.2	13514.1	534.386	14464.9	14095.1	12200.6	14082.5	12213.2		1433.84	0.011062
2.05553	0.0176494	0.0277179	0.146891			22112.1	0.0728375	0.0547406	0.107192		87.3	3.43585	30.8	3.3585	64.5	3.43373	64.8	3.43451	31.2	3.35992			-124	4.6977e-09	-128	2.0079e-09	-128	1.34e-09	-128	6.03e-09	-128	-6.7646e-10			534.269	14606.7	14648.5	13501.1	14635.9	13513.8	534.286	14775.6	14491.2	12199.5	14478	12212.7		1434.32	0.0117392
2.08621	0.0239902	0.0264917	0.124781			22112.3	0.0756668	0.0567259	0.11252		87.4	3.43585	30.8	3.35851	64.5	3.43377	64.8	3.43449	31.2	3.35995			-124	1.0061e-08	-128	-2.6844e-09	-128	1.34e-09	-128	3.35e-09	-128	4.6977e-09			534.169	14992.8	14826.4	13500	14813.1	13513.3	534.186	15538.8	14968.4	12198.2	14954.5	12212		1434.8	0.0124034
2.11689	0.0288335	0.0243766	0.112115			22112.6	0.0777381	0.0590866	0.118761		87.5	3.43587	30.8	3.35851	64.6	3.4339	64.8	3.43449	31.3	3.35997			-124	6.7056e-09	-127	-6.0398e-09	-127	-6.76e-10	-127	0	-128	1.3422e-09			534.069	15170.8	15042.9	13498.7	15029	13512.6	534.086	16139.1	15537.3	12196.5	15522.7	12211		1435.29	0.0134403
2.14757	0.0323917	0.0214013	0.117661			22112.9	0.0823562	0.0615437	0.126347		87.5	3.43591	30.9	3.35851	64.6	3.43398	64.9	3.43447	31.4	3.35999			-123	8.0478e-09	-127	2.6844e-09	-127	0	-127	2.01e-09	-127	-4.0266e-09			533.969	15801.3	15305.6	13497.1	15291	13511.7	533.986	16875.2	16209.3	12194.5	16194	12209.8		1435.77	0.0153296
2.17825	0.0349672	0.017737	0.142519			22113.2	0.0880685	0.0640603	0.133685		87.6	3.43597	30.9	3.35851	64.7	3.43404	65	3.43447	31.4	3.36001			-123	8.0478e-09	-127	5.3688e-09	-127	0	-127	6.71e-10	-127	-6.7109e-10			533.869	16084.9	15621.8	13495	15606.5	13510.3	533.886	17605.2	16995.7	12192.1	16979.6	12208.2		1436.25	0.0183165
2.20893	0.0369116	0.0136616	0.179962			22113.5	0.0931663	0.0670747	0.141763		87.7	3.436	30.9	3.35851	64.7	3.43416	65	3.43447	31.5	3.36002			-123	2.0079e-09	-127	-4.703e-09	-127	6.04e-09	-127	4.7e-09	-127	-1.3476e-09			533.769	16621.8	15999.5	13492.5	15983.4	13508.6	533.786	18006.5	17905.2	12189.4	17888.3	12206.3		1436.73	0.0218585
2.23961	0.0385796	0.00964715	0.223338			22113.8	0.09874	0.0702653	0.151489		87.8	3.43605	31	3.35848	64.8	3.43421	65	3.43445	31.5	3.36			-123	6.6573e-10	-127	2.6844e-09	-127	2.01e-09	-126	3.36e-09	-127	8.0531e-09			533.669	17581.1	16446.8	13489.6	16429.9	13506.6	533.686	18615.8	18947.1	12186.4	18929.3	12204.3		1437.21	0.0249444
2.27029	0.040272	0.00686111	0.26828			22114.1	0.102526	0.0734976	0.160549		87.9	3.43605	31	3.35846	64.8	3.43421	65	3.43444	31.6	3.35997			-122	-2.6844e-09	-126	5.3688e-09	-126	-2.69e-09	-126	2.01e-09	-126	2.679e-09			533.569	18142.2	16970.4	13485.8	16952.6	13503.7	533.586	20410.8	20125.9	12183.2	20107	12202.1		1437.7	0.0272925
2.30097	0.0421804	0.00753384	0.311892			22114.4	0.108003	0.0774673	0.171258		88	3.43605	31	3.35841	64.9	3.43418	65.2	3.43444	31.6	3.35992			-122	9.3953e-09	-126	-5.3741e-09	-126	1.34e-09	-126	4.7e-09	-126	6.7056e-09			533.469	18661.1	17577.7	13481.5	17558.8	13500.3	533.486	21261.5	21444	12179	21424	12199		1438.18	0.029479
2.33165	0.0443569	0.0112999	0.352062			22114.7	0.114772	0.0814879	0.183406		88	3.43605	31.1	3.35838	64.9	3.43414	65.2	3.43442	31.7	3.35988			-122	-6.7646e-10	-126	7.382e-09	-126	5.37e-09	-126	5.36e-09	-126	3.3501e-09			533.369	19053.2	18274.4	13476.6	18254.5	13496.6	533.386	22323.3	22902.1	12174.4	22880.9	12195.6		1438.66	0.0322981
2.36233	0.0467226	0.0163199	0.387157			22115	0.120582	0.0853348	0.194723		88.1	3.43601	31.2	3.35838	65	3.4341	65.2	3.4344	31.7	3.35986			-122	-6.7646e-10	-126	-6.7646e-10	-126	3.36e-09	-126	-2.68e-09	-126	4.0212e-09			533.269	19551	19063.6	13471.5	19042.5	13492.6	533.286	23922.1	24492.8	12169.3	24470.3	12191.8		1439.14	0.0364713
2.39301	0.0491066	0.0219837	0.415908			22115.3	0.127444	0.0899836	0.207611		88.1	3.43599	31.2	3.35841	65	3.43404	65.4	3.4344	31.8	3.35983			-121	2.6844e-09	-125	4.0212e-09	-126	1.34e-09	-125	5.37e-09	-126	-2.6897e-09			533.169	20410.8	19947.2	13465.8	19924.6	13488.3	533.186	25759.3	26207.6	12163.3	26183.7	12187.2		1439.62	0.042583
2.42369	0.0512979	0.0281983	0.437369			22115.6	0.138129	0.095024	0.222059		88.2	3.43594	31.3	3.35843	65.1	3.43402	65.4	3.4344	31.9	3.35981			-121	0	-125	2.0133e-09	-125	4.7e-09	-125	2.01e-09	-125	6.6573e-10			533.069	21460.5	20921.9	13459.3	20897.7	13483.5	533.086	27650.7	28029	12156.5	28003.5	12181.9		1440.11	0.0509014
2.45437	0.0530881	0.0349946	0.450905			22115.9	0.145999	0.0997411	0.235888		88.4	3.43593	31.3	3.35843	65.2	3.4339	65.4	3.43442	31.9	3.35981			-121	-1.3422e-09	-125	1.3422e-09	-125	-3.36e-09	-125	4.02e-09	-125	6.6573e-10			532.969	22652.1	21982.9	13451.9	21956.7	13478	532.986	29011.3	29937.2	12148.6	29910	12175.8		1440.59	0.0610681
2.48505	0.0543011	0.042406	0.456194			22116.2	0.151629	0.105204	0.250453		88.4	3.43591	31.4	3.35846	65.2	3.43382	65.6	3.43447	32	3.35983			-121	4.6923e-09	-125	3.3501e-09	-125	6.71e-09	-125	6.71e-09	-125	6.7056e-09			532.869	23183.1	23121.8	13443.3	23093	13472	532.886	31044.5	31907.5	12140.1	31878.4	12169.1		1441.07	0.072066
2.51573	0.0548086	0.0504205	0.453217			22116.5	0.159352	0.110957	0.265227		88.5	3.43591	31.4	3.35848	65.3	3.43377	65.6	3.4345	32.1	3.35986			-120	1.6106e-08	-125	7.3767e-09	-125	2.68e-09	-125	-6.76e-10	-125	6.7109e-10			532.769	23840.7	24324.9	13434.2	24292.5	13466.7	532.786	33382.4	33905.9	12130.5	33874.7	12161.7		1441.55	0.0828181
2.54641	0.0545375	0.0589611	0.442245			22116.8	0.168367	0.116362	0.280222		88.6	3.43592	31.5	3.35851	65.3	3.43377	65.6	3.4345	32.1	3.35988			-120	4.0266e-09	-124	-4.6977e-09	-124	-5.37e-12	-124	6.71e-10	-124	-1.3422e-09			532.669	24866.4	25576.7	13424.5	25538.7	13462.5	532.686	35632.8	35898.8	12119.7	35865.2	12153.4		1442.04	0.0928799
2.57709	0.0534692	0.0678828	0.423819			22117.1	0.175092	0.12276	0.296226		88.7	3.43597	31.5	3.35851	65.4	3.43384	65.7	3.43448	32.2	3.35988			-120	-6.7646e-10	-124	3.3555e-09	-124	-1.35e-09	-124	1.34e-09	-124	-6.7109e-10			532.569	25964.4	26854.3	13413.9	26807.8	13460.3	532.586	37874.2	37844.2	12107.8	37807.7	12144.4		1442.52	0.102362
2.60777	0.0516375	0.0769798	0.398718			22117.4	0.183692	0.128474	0.311348		88.8	3.436	31.6	3.35851	65.5	3.43394	65.7	3.43446	32.3	3.35988			-120	2.6844e-09	-124	-5.3688e-12	-124	3.36e-09	-124	4.69e-09	-124	0			532.469	27143.9	28134.2	13402.2	28074.1	13462.3	532.486	39243.8	39700.7	12094.8	39660.6	12134.9		1443	0.111191
2.63845	0.0491227	0.0859983	0.367922			22117.7	0.194045	0.134705	0.326202		88.9	3.43602	31.7	3.3585	65.5	3.43403	65.9	3.43443	32.4	3.35986			-119	4.6977e-09	-124	6.7056e-09	-124	2.01e-09	-124	0	-124	8.0478e-09			532.369	28199.8	29390	13389.4	29307.7	13471.6	532.386	41705.4	41425.8	12081	41381	12125.9		1443.48	0.118439
2.66913	0.0460464	0.0946524	0.332563			22118	0.199736	0.140585	0.342497		89.1	3.43602	31.7	3.35847	65.6	3.43411	65.9	3.4344	32.5	3.35983			-119	2.679e-09	-124	2.0133e-09	-124	2.01e-09	-123	4.02e-09	-124	4.0212e-09			532.269	29180.2	30591.3	13375.5	30473.3	13493.5	532.286	43983	42973.2	12066	42921.4	12117.8		1443.96	0.122353
2.69981	0.0425659	0.10264	0.29388			22118.3	0.204347	0.146488	0.357195		89.1	3.43602	31.7	3.35844	65.6	3.43416	66	3.4344	32.5	3.35981			-119	2.679e-09	-123	4.6923e-09	-123	-6.76e-10	-123	-2.02e-09	-123	1.0066e-08			532.169	30763.9	31710.5	13360.8	31535.4	13535.9	532.186	45648.2	44303.2	12049.9	44240.5	12112.6		1444.44	0.121433
2.73049	0.0388695	0.109662	0.253165			22118.6	0.213697	0.152038	0.371552		89.4	3.43602	31.8	3.35842	65.7	3.43417	66.1	3.4344	32.6	3.3598			-119	1.3422e-09	-123	6.7056e-09	-123	-3.36e-09	-123	5.37e-09	-123	6.6573e-10			532.069	31629.7	32719.1	13344.6	32454.2	13609.5	532.086	46691.9	45378.4	12032.9	45297.3	12113.9		1444.93	0.115831
2.76117	0.0351725	0.115435	0.211714			22118.9	0.223436	0.157442	0.386473		89.4	3.43604	31.9	3.35842	65.8	3.43417	66.2	3.43442	32.7	3.3598			-118	0	-123	5.3688e-09	-123	2.01e-09	-123	8.72e-09	-123	-1.3422e-09			531.969	33011.4	33597.2	13327.6	33193.6	13731.1	531.986	47060	46171.9	12015.3	46059.3	12128		1445.41	0.107451
2.79184	0.031713	0.119712	0.170778			22119.2	0.230962	0.162632	0.400605		89.5	3.43608	31.9	3.35844	65.9	3.43412	66.3	3.43445	32.8	3.35982			-118	4.6977e-09	-123	3.3555e-09	-123	2.68e-09	-123	-2.69e-09	-123	7.382e-09			531.869	34199.9	34333	13309.2	33720	13922.2	531.886	47295.3	46668.5	11997.6	46501	12165.1		1445.89	0.0985667
2.82252	0.0287389	0.122291	0.131527			22119.4	0.238671	0.167768	0.415424		89.6	3.4361	32	3.35847	66	3.43404	66.3	3.43446	32.9	3.35989			-118	3.3555e-09	-122	8.7189e-09	-123	4.69e-09	-122	2.68e-09	-123	8.7242e-09			531.769	34839.4	34928.6	13289.8	34006.8	14211.6	531.786	46897.1	46867.8	11979.7	46606.4	12241.1		1446.37	0.090544
2.8532	0.0264793	0.123036	0.09502			22119.7	0.247433	0.173079	0.42899		89.8	3.4361	32.1	3.35849	66.1	3.43399	66.5	3.43448	33	3.35995			-118	1.3368e-09	-122	8.0531e-09	-122	4.69e-09	-122	3.36e-09	-122	4.0266e-09			531.669	36320.6	35405.9	13269.7	34039.2	14636.4	531.686	47041.9	46790.2	11962	46371.7	12380.6		1446.86	0.0834844
2.88388	0.0250901	0.121883	0.0622307			22120	0.256258	0.177189	0.442268		89.8	3.43608	32.1	3.35851	66.2	3.43399	66.5	3.43448	33.1	3.35995			-117	2.679e-09	-122	3.3501e-09	-122	5.36e-09	-122	-2.68e-09	-122	-1.3476e-09			531.569	37868.2	35804.4	13248.2	33813.6	15239	531.586	46378.2	46478	11944.3	45804.2	12618.1		1447.34	0.0764614
2.91456	0.0245928	0.118849	0.0342599			22120.3	0.266136	0.18208	0.455301		90	3.43605	32.2	3.35852	66.2	3.43399	66.6	3.43446	33.3	3.35998			-117	8.0478e-09	-122	5.3688e-09	-122	-5.37e-12	-122	1.34e-09	-122	2.0079e-09			531.469	38064.3	36184.8	13225.3	33340.6	16069.4	531.486	44981.5	45997.5	11926.8	44923.1	13001.2		1447.82	0.0682174
2.94524	0.0248554	0.114046	0.0145103			22120.6	0.275671	0.186311	0.46808		90.1	3.436	32.3	3.35855	66.3	3.43403	66.8	3.43446	33.3	3.35999			-117	4.6977e-09	-122	0	-122	2.01e-09	-121	8.72e-09	-122	5.3688e-09			531.369	38857.7	36624.3	13202.1	32643.3	17183.2	531.386	44694.9	45437	11910.1	43756.1	13591		1448.3	0.0583583
2.97592	0.0256408	0.107683	0.0171885			22120.9	0.285996	0.190654	0.48013		90.2	3.43598	32.4	3.35857	66.4	3.434	66.8	3.43445	33.4	3.35999			-116	6.7109e-10	-121	-6.7646e-10	-121	6.71e-10	-121	-6.76e-10	-121	4.0212e-09			531.269	39102	37205.4	13178.2	31752.7	18630.9	531.286	43871.3	44902.7	11893.5	42339.9	14456.3		1448.79	0.0479783
3.0066	0.026687	0.100074	0.0291411			22121.2	0.296675	0.195378	0.492215		90.3	3.43595	32.4	3.35857	66.5	3.43396	66.9	3.43442	33.5	3.35999			-116	2.679e-09	-121	-1.3476e-09	-121	6.66e-10	-121	8.72e-09	-121	-2.6897e-09			531.169	39732.5	38011.4	13154.1	30704.6	20460.9	531.186	43397.7	44509.8	11877.3	40713.9	15673.2		1449.27	0.0386437
3.03728	0.027765	0.0916486	0.0380275			22121.5	0.306087	0.199712	0.502919		90.5	3.43595	32.5	3.3586	66.6	3.43384	67.1	3.43442	33.6	3.35999			-116	-6.7646e-10	-121	6.0398e-09	-121	8.05e-09	-121	4.7e-09	-121	-5.3688e-12			531.069	39922.5	39110.7	13129.3	29537.9	22702	531.086	43424.9	44370.1	11861.4	38923.6	17307.9		1449.75	0.0311343
3.06796	0.0287	0.0829568	0.0427648			22121.8	0.31843	0.20514	0.513338		90.6	3.43595	32.6	3.35862	66.7	3.43373	67.1	3.43445	33.6	3.35999			-116	0	-121	-5.3688e-09	-121	4.03e-09	-121	4.03e-09	-121	9.3953e-09			530.969	40857.7	40550.6	13104.3	28290	25364.9	530.986	44526	44574.6	11845.4	37012.9	19407.1		1450.23	0.0253547
3.09864	0.0293698	0.0746729	0.0435596			22122.1	0.333333	0.211141	0.524883		90.8	3.43595	32.7	3.35862	66.8	3.43371	67.2	3.43447	33.7	3.35994			-115	1.3368e-09	-120	4.0212e-09	-121	3.35e-09	-120	3.36e-09	-121	2.0133e-09			530.869	41626.9	42345.6	13078.5	26994.7	28429.4	530.886	45572.7	45175.4	11828.8	35024	21980.3		1450.71	0.0208357
3.12932	0.029696	0.0675659	0.0409705			22122.4	0.345095	0.21694	0.534457		90.9	3.43595	32.8	3.35859	66.9	3.43371	67.4	3.43452	33.9	3.35994			-115	-1.3476e-09	-120	2.6844e-09	-120	1.34e-09	-120	-3.36e-09	-120	-2.6897e-09			530.769	42918.1	44467.6	13051.9	25685.6	31833.8	530.786	46628.6	46167.1	11811.8	33001.4	24977.5		1451.19	0.0171059
3.16	0.0296346	0.0623917	0.0358307			22122.7	0.356066	0.223729	0.543785		91	3.43595	32.9	3.35856	67	3.43377	67.5	3.43454	34	3.35994			-115	-2.0187e-09	-120	6.7109e-10	-120	6.71e-09	-120	4.02e-09	-120	7.382e-09			530.669	45069	46848.5	13024	24388.9	35483.6	530.686	48598.5	47476.8	11794.1	30981.6	28289.3		1451.68	0.0138768
3.19068	0.029169	0.0596637	0.0294147			22123	0.372509	0.232302	0.55442		91.2	3.43598	33	3.35853	67.1	3.43387	67.5	3.43454	34	3.35994			-115	2.0133e-09	-120	-4.0319e-09	-120	1.34e-09	-120	6.66e-10	-120	-4.0319e-09			530.569	46999.6	49371.2	12994.2	23129.2	39236.2	530.586	50049.5	48956.2	11775.5	29001.3	31730.4		1452.16	0.0111257
3.22136	0.0283045	0.059392	0.0239754			22123.3	0.386194	0.240075	0.563029		91.4	3.43596	33	3.35853	67.2	3.43391	67.6	3.43453	34.3	3.35996			-114	4.0266e-09	-120	2.679e-09	-120	3.36e-09	-120	1.34e-09	-120	8.0531e-09			530.469	48758.3	51886.3	12962.5	21925.2	42923.6	530.486	51597	50397.2	11756.1	27089.4	35064		1452.64	0.00900043
3.25204	0.0270651	0.061032	0.0230978			22123.6	0.399471	0.249622	0.573267		91.5	3.43596	33.2	3.35855	67.3	3.434	67.8	3.43454	34.3	3.35998			-114	6.0398e-09	-119	4.0266e-09	-119	-6.71e-10	-119	6.71e-10	-119	-6.0452e-09			530.369	51153.6	54218.1	12929.1	20791.7	46355.4	530.386	52957.5	51552.1	11735.9	25269.5	38018.6		1453.12	0.00755763
3.28272	0.0254903	0.0637281	0.0284868			22123.9	0.414837	0.261264	0.584899		91.6	3.43596	33.2	3.35855	67.4	3.43408	67.9	3.43454	34.5	3.35998			-114	6.7109e-10	-119	3.3501e-09	-119	8.05e-09	-119	1.34e-09	-119	8.0478e-09			530.269	54191.3	56174.6	12893.5	19740.3	49327.8	530.286	53054.1	52165.3	11715.1	23563.2	40317.2		1453.61	0.0066505
3.3134	0.0236319	0.0666251	0.0376945			22124.2	0.430589	0.271888	0.59493		91.8	3.43595	33.3	3.35858	67.5	3.43403	68	3.43454	34.6	3.35998			-114	2.0079e-09	-119	2.0133e-09	-119	4.02e-09	-119	1.34e-09	-119	6.7056e-09			530.169	56487	57577	12855	18776	51656.1	530.186	52257.7	52018.7	11694.1	21983	41729.9		1454.09	0.00605482
3.34408	0.0215523	0.0690439	0.0481541			22124.5	0.447138	0.28496	0.606763		91.9	3.43594	33.5	3.35859	67.7	3.43399	68.1	3.43454	34.7	3.35997			-113	-2.0187e-09	-119	2.0133e-09	-119	3.36e-09	-119	-2.02e-09	-119	2.0133e-09			530.069	57008.9	58271.2	12814.4	17903.9	53181.7	530.086	50547.2	50969	11673.6	20540	42102.6		1454.57	0.00559044
3.37476	0.0193205	0.0705198	0.0584716			22124.8	0.465746	0.300672	0.620023		92.1	3.43594	33.5	3.35856	67.8	3.43399	68.2	3.43454	34.8	3.35997			-113	1.3422e-09	-119	6.7109e-09	-119	-2.02e-09	-118	2.68e-09	-119	0			529.969	58260.8	58151.9	12773.2	17125	53800.1	529.986	48888.1	48977.5	11653.9	19237.9	41393.6		1455.05	0.00513884
3.40544	0.01701	0.0707803	0.067878			22125.1	0.48225	0.31393	0.632175		92.2	3.43597	33.7	3.35855	67.9	3.43389	68.3	3.43453	34.9	3.35997			-113	6.6573e-10	-118	1.3368e-09	-118	4.7e-09	-118	-1.35e-09	-118	3.3555e-09			529.869	57772.1	57168.5	12730.8	16435.7	53463.6	529.886	45189.6	46117.7	11635.1	18075.8	39676.9		1455.53	0.00462367
3.43612	0.0146949	0.0697095	0.0759026			22125.4	0.498777	0.32866	0.646435		92.4	3.43599	33.8	3.35857	68.1	3.43383	68.4	3.43449	35.1	3.35996			-113	4.6977e-09	-118	2.6844e-09	-118	2.68e-09	-118	4.69e-09	-118	1.0066e-08			529.769	56752.5	55339.9	12688.8	15833.8	52195	529.786	41789.8	42568.9	11618.1	17052.6	37134.4		1456.02	0.00401294
3.4668	0.0124472	0.0673149	0.0822495			22125.7	0.520995	0.345641	0.662051		92.6	3.43599	33.9	3.35857	68.2	3.43379	68.6	3.43449	35.2	3.35996			-112	4.0212e-09	-118	-2.0133e-09	-118	2.68e-09	-118	6.71e-09	-118	-6.7646e-10			529.669	55594.1	52743.7	12647.8	15312.6	50078.8	529.686	37515.2	38569.1	11602.8	16160.5	34011.4		1456.5	0.00337781
3.49748	0.0103342	0.0636994	0.0867492			22126	0.540001	0.362469	0.676615		92.7	3.43599	33.9	3.3586	68.2	3.43375	68.8	3.43449	35.3	3.35996			-112	1.3368e-09	-118	7.382e-09	-118	2.01e-09	-118	-1.35e-09	-118	6.7109e-10			529.569	52269.7	49515.5	12607.8	14865.9	47257.4	529.586	33666	34392.3	11589.7	15392.5	30589.5		1456.98	0.00289162
3.52816	0.00841573	0.0590386	0.089337			22126.3	0.558456	0.380499	0.693949		92.9	3.43597	34.1	3.35864	68.3	3.43377	68.8	3.43447	35.4	3.35997			-112	4.6923e-09	-117	1.3422e-09	-118	2.68e-09	-117	-4.7e-09	-118	1.3368e-09			529.469	48740.2	45825.8	12570.8	14487.2	43909.4	529.486	29771.5	30292.5	11578.5	14737.6	27133.4		1457.46	0.00261459
3.55884	0.00674353	0.0535603	0.0900419			22126.6	0.582097	0.399131	0.711861		93	3.43596	34.2	3.35866	68.6	3.43381	69	3.43445	35.6	3.35999			-112	4.6923e-09	-117	-1.3422e-09	-117	2.01e-09	-117	6.04e-09	-117	2.679e-09			529.369	43904.5	41861.2	12537.1	14168.8	40229.5	529.386	26199.7	26481.4	11569.3	14184.8	23865.9		1457.94	0.0024272
3.58952	0.00535986	0.0475277	0.0889795			22126.9	0.604079	0.417218	0.728039		93.3	3.43595	34.3	3.35866	68.7	3.43387	69.1	3.43445	35.7	3.36003			-111	2.679e-09	-117	2.0079e-09	-117	-6.71e-10	-117	8.05e-09	-117	4.0212e-09			529.269	38860.7	37817	12507.9	13904.3	36420.6	529.286	23104.6	23114.9	11561.9	13723.3	20953.5		1458.43	0.00221258
3.62019	0.00429569	0.0412272	0.0863484			22127.2	0.626546	0.437476	0.74596		93.4	3.43592	34.4	3.35864	68.8	3.43398	69.3	3.43442	35.8	3.36004			-111	2.6844e-09	-117	8.0531e-09	-117	7.38e-09	-117	2.68e-09	-117	3.3555e-09			529.169	34586.1	33861.9	12483.3	13686.3	32658.8	529.186	20389.6	20271.4	11556	13341.1	18486.3		1458.91	0.00192812
3.65087	0.003563	0.034962	0.0824271			22127.5	0.645881	0.45708	0.763332		93.6	3.43592	34.5	3.35862	69	3.43399	69.4	3.43442	35.9	3.36004			-111	-5.3688e-12	-117	4.6977e-09	-117	6.71e-09	-117	2.01e-09	-117	0			529.069	30721.7	30144.2	12462.7	13507.6	29099.3	529.086	18130.2	17973.8	11551.6	13027.8	16497.6		1459.39	0.0015804
3.68155	0.0031395	0.029058	0.077573			22127.8	0.667812	0.475472	0.779545		93.8	3.4359	34.6	3.3586	69.1	3.43399	69.6	3.43445	36.1	3.35996			-111	0	-116	6.7109e-10	-116	8.05e-09	-116	2.01e-09	-116	8.7189e-09			528.969	26679.4	26768.7	12445.7	13361.7	25852.7	528.986	16314.1	16189.5	11548.2	12772.8	14964.9		1459.87	0.00120674
3.71223	0.00295996	0.023884	0.0722176			22128.1	0.693968	0.497196	0.797496		93.9	3.43587	34.7	3.35859	69.2	3.43401	69.6	3.43447	36.2	3.3599			-110	5.3634e-09	-116	6.6573e-10	-116	3.36e-09	-116	3.35e-09	-116	0			528.869	23481.7	23801.8	12432.4	13243.2	22991	528.886	15149.7	14854.3	11545.8	12566.7	13833.4		1460.36	0.000865025
3.74291	0.0029363	0.0198782	0.0668552			22128.3	0.712843	0.517518	0.814178		94.1	3.43587	34.9	3.35859	69.3	3.43399	69.7	3.4345	36.3	3.3599			-110	2.679e-09	-116	2.0133e-09	-116	6.66e-10	-116	2.01e-09	-116	1.3422e-09			528.769	20528.4	21276.9	12422.1	13147.1	20551.9	528.786	14419.6	13890.4	11544	12401.2	13033.2		1460.84	0.000606252
3.77359	0.00298997	0.0175037	0.0620092			22128.6	0.731175	0.537139	0.830153		94.4	3.43587	35	3.35858	69.6	3.43395	70	3.4345	36.6	3.35987			-110	8.7189e-09	-116	4.0212e-09	-116	0	-116	1.34e-09	-116	2.679e-09			528.669	18401.7	19188.4	12414.6	13069.2	18533.8	528.686	13650.4	13215	11542.6	12268.9	12488.7		1461.32	0.000446931
3.80427	0.00306389	0.0169995	0.0581613			22129	0.759718	0.560471	0.848981		94.5	3.4359	35.1	3.35856	69.7	3.43392	70.1	3.4345	36.7	3.35988			-109	6.7109e-09	-115	-1.3422e-09	-116	2.01e-09	-115	-2.01e-09	-116	2.679e-09			528.569	16754.5	17511.1	12409	13005.6	16914.5	528.586	13010.9	12754.6	11541.5	12163.5	12132.6		1461.8	0.000368061
3.83495	0.0031154	0.0180965	0.0556355			22129.2	0.785379	0.580922	0.864957		94.6	3.4359	35.3	3.35856	69.8	3.43392	70.2	3.43452	36.8	3.35991			-109	6.0345e-09	-115	7.3767e-09	-115	-6.71e-10	-115	2.68e-09	-115	1.3368e-09			528.469	15888.8	16199.4	12405	12953.3	15651	528.486	12537.3	12446.9	11540.8	12079.8	11907.9		1462.28	0.000339976
3.86563	0.00310699	0.0201955	0.0544803			22129.5	0.80951	0.602104	0.879011		94.9	3.4359	35.4	3.35854	70	3.43392	70.4	3.43453	36.9	3.35997			-109	6.7056e-09	-115	-1.3422e-09	-115	0	-115	6.71e-10	-115	-6.7646e-10			528.369	15092.4	15198.9	12401.7	12909.4	14691.2	528.386	12353.2	12243.7	11540.2	12013.3	11770.6		1462.77	0.000342371
3.89631	0.00300246	0.0227624	0.0544284			22129.9	0.830824	0.626207	0.894101		95	3.43592	35.5	3.35851	70.2	3.43398	70.5	3.43454	37.1	3.35998			-109	2.0079e-09	-115	-4.703e-09	-115	6.66e-10	-115	-6.76e-10	-115	-1.3476e-09			528.269	14075.8	14455.6	12399.2	12872.3	13982.5	528.286	12000.3	12109.6	11539.8	11960.3	11689.1		1463.25	0.000365934
3.92699	0.00276789	0.0254557	0.0549825			22130.1	0.84807	0.646136	0.906447		95.2	3.43592	35.7	3.35851	70.3	3.43407	70.7	3.43454	37.2	3.35998			-108	-3.3608e-09	-115	2.0079e-09	-115	2.01e-09	-115	0	-115	6.6573e-10			528.169	14072.7	13915.7	12397.6	12841	13472.4	528.186	11873.6	12020.1	11539.6	11917.9	11641.7		1463.73	0.00040289
3.95767	0.00237562	0.0280705	0.0555651			22130.4	0.870471	0.668827	0.919708		95.6	3.43594	35.8	3.35851	70.5	3.43412	70.8	3.43454	37.3	3.35997			-108	1.3422e-09	-114	1.2745e-08	-114	-5.37e-12	-114	5.37e-09	-115	-6.7646e-10			528.069	13526.7	13531.7	12396.1	12813.4	13114.5	528.086	11970.1	11958.7	11539.4	11883.8	11614.4		1464.21	0.000433523
3.98835	0.00181228	0.0304697	0.0556465			22130.8	0.898757	0.694647	0.932597		95.7	3.43599	35.9	3.35851	70.7	3.43414	70.9	3.43451	37.5	3.35994			-108	3.3555e-09	-114	-1.3476e-09	-114	4.69e-09	-114	6.71e-09	-114	-6.7109e-10			527.969	13412.1	13263.8	12395	12789.3	12869.5	527.986	11982.2	11915	11539.2	11855.8	11598.4		1464.69	0.000427988
4.01903	0.00111194	0.0325438	0.0548143			22131	0.920444	0.715773	0.942566		95.9	3.43602	36	3.35851	70.9	3.43414	71	3.43448	37.6	3.35994			-108	3.3501e-09	-114	4.6977e-09	-114	-6.76e-10	-114	3.35e-09	-114	2.679e-09			527.869	13071.2	13079.2	12394.1	12767.7	12705.6	527.886	11949	11882.3	11539	11832.7	11588.6		1465.18	0.000371397
4.04971	0.000695952	0.0341942	0.0528003			22131.3	0.939065	0.739386	0.953643		96	3.43603	36.2	3.35851	71	3.43416	71.2	3.43446	37.8	3.35996			-107	4.6977e-09	-114	9.3899e-09	-114	3.35e-09	-114	-1.35e-09	-114	-3.3555e-09			527.769	12884.2	12953.5	12393.5	12748.4	12598.5	527.786	11765	11856.7	11538.8	11813.3	11582.2		1465.66	0.000282467
4.08039	0.00150837	0.0353308	0.0494929			22131.6	0.95836	0.765092	0.96509		96.3	3.43602	36.3	3.35854	71.2	3.43419	71.4	3.43446	38	3.36001			-107	6.0398e-09	-114	3.3501e-09	-114	2.01e-09	-113	6.66e-10	-114	0			527.669	12730.3	12867.8	12393	12730.9	12529.9	527.686	11487.5	11835.9	11538.7	11796.9	11577.7		1466.14	0.000197602
4.11107	0.00282527	0.0358766	0.044958			22131.9	0.977035	0.786651	0.972894		96.4	3.436	36.4	3.35854	71.4	3.43414	71.5	3.43447	38.1	3.36004			-107	6.6573e-10	-113	-3.3555e-09	-113	-2.69e-09	-113	4.02e-09	-113	6.0345e-09			527.569	12787.6	12809	12392.7	12715	12486.7	527.586	11861.5	11818.5	11538.7	11782.8	11574.4		1466.62	0.00014638
4.14175	0.0043497	0.0357747	0.0394968			22132.2	0.994214	0.811527	0.980978		96.7	3.43598	36.7	3.35851	71.7	3.43407	71.6	3.43448	38.2	3.36004			-107	4.6923e-09	-113	7.382e-09	-113	2.68e-09	-113	6.66e-10	-113	2.0133e-09			527.469	12612.7	12767.6	12392.3	12700.2	12459.8	527.486	11997.3	11803.2	11538.5	11770.2	11571.5		1467.11	0.000141544
4.17243	0.00601158	0.034995	0.0337876			22132.5	1.01012	0.837941	0.9896		97	3.43595	36.7	3.35847	71.9	3.43405	71.9	3.43446	38.4	3.36004			-106	4.6977e-09	-113	-5.3741e-09	-113	6.03e-09	-113	0	-113	1.3422e-09			527.369	12739.4	12737.5	12392.1	12686.6	12443.1	527.386	11556.8	11789.5	11538.3	11759	11568.9		1467.59	0.0001779
4.20311	0.00776117	0.0335402	0.0291619			22132.8	1.02317	0.859681	0.996876		97.1	3.43595	36.9	3.35847	72	3.43398	72	3.43446	38.6	3.36004			-106	6.7109e-10	-113	-2.6844e-09	-113	2.01e-09	-113	2.68e-09	-113	2.6844e-09			527.269	12799.7	12714.5	12391.8	12673.7	12432.5	527.286	11517.6	11777.5	11538.3	11749	11566.8		1468.07	0.000233354
4.23379	0.00955013	0.031449	0.0277059			22133.1	1.03458	0.883836	1.00318		97.5	3.43596	37.1	3.35846	72.3	3.43398	72.1	3.43443	38.7	3.36004			-106	6.0345e-09	-112	4.6977e-09	-113	-2.02e-09	-112	2.68e-09	-113	-2.6844e-09			527.169	12600.6	12695.9	12391.4	12661.6	12425.7	527.186	11457.3	11766.6	11538.3	11739.9	11565		1468.55	0.000281143
4.26447	0.0113299	0.0287977	0.0309684			22133.4	1.04791	0.908796	1.00787		97.6	3.43601	37.2	3.35843	72.4	3.434	72.4	3.43442	39	3.36001			-106	2.679e-09	-112	0	-112	1.34e-09	-112	6.71e-09	-112	2.679e-09			527.069	12543.3	12680.5	12391.2	12650.5	12421.2	527.086	12000.3	11756.6	11538.3	11731.6	11563.3		1469.03	0.000310944
4.29515	0.0130525	0.0257006	0.0382686			22133.7	1.0571	0.930535	1.01194		97.7	3.43601	37.3	3.35845	72.6	3.43402	72.5	3.43442	39.1	3.36004			-105	-2.0133e-09	-112	-5.3688e-12	-112	2.01e-09	-112	1.34e-09	-112	-2.0187e-09			526.969	12627.8	12667.1	12391.1	12640	12418.1	526.986	11547.8	11747.1	11538.1	11723.6	11561.6		1469.52	0.000340511
4.32583	0.0146726	0.0223094	0.0478531			22134	1.0671	0.952871	1.01663		98.1	3.436	37.5	3.35845	72.8	3.43408	72.6	3.43442	39.2	3.36004			-105	4.0212e-09	-112	1.3368e-09	-112	4.03e-09	-112	6.66e-10	-112	-6.7109e-10			526.869	12479.9	12654.9	12390.9	12630.1	12415.7	526.886	11466.3	11738.5	11538.1	11716.4	11560.2		1470	0.000408798
4.35651	0.0161481	0.0188154	0.0583426			22134.3	1.08043	0.973278	1.01864		98.3	3.43599	37.6	3.35845	73.1	3.43419	72.8	3.43442	39.5	3.36004			-105	4.0212e-09	-112	-5.3688e-12	-112	-2.68e-09	-112	6.71e-10	-112	2.679e-09			526.769	12657.9	12643.9	12390.8	12620.8	12413.9	526.786	11285.3	11730.5	11538.1	11709.7	11559		1470.48	0.000557947
4.38719	0.0174423	0.0154554	0.0688373			22134.5	1.08836	0.992324	1.01873		98.6	3.43594	37.8	3.35846	73.3	3.4342	73	3.43445	39.6	3.36002			-105	5.3688e-09	-111	-3.3608e-09	-111	-1.35e-09	-111	2.01e-09	-111	4.6977e-09			526.669	12630.8	12633.6	12390.5	12611.9	12412.2	526.686	11381.9	11723.1	11538.3	11703.4	11557.9		1470.96	0.000816487
4.41786	0.0185244	0.0125239	0.0787149			22134.9	1.09286	1.01409	1.01882		98.8	3.43594	37.9	3.35848	73.4	3.4342	73.1	3.43447	39.8	3.36002			-104	1.3368e-09	-111	5.3634e-09	-111	6.04e-09	-111	2.68e-09	-111	1.3422e-09			526.569	12540.3	12623.9	12390.3	12603.5	12410.7	526.586	11216	11716.1	11538.3	11697.5	11556.9		1471.44	0.00117413
4.44854	0.01937	0.0103673	0.0875104			22135.2	1.09557	1.03121	1.01891		99	3.43598	38.1	3.35851	73.8	3.43413	73.4	3.43452	39.9	3.35999			-104	6.0345e-09	-111	-2.0133e-09	-111	2.68e-09	-111	1.34e-09	-111	3.3555e-09			526.469	12615.7	12614.9	12390.1	12595.7	12409.4	526.486	11427.1	11709.6	11538.5	11692	11556.1		1471.93	0.00154834
4.47922	0.0199618	0.00926974	0.0948659			22135.4	1.09756	1.04506	1.01834		99.2	3.43603	38.2	3.35852	73.9	3.43403	73.5	3.43453	40.2	3.35996			-104	2.0133e-09	-111	-5.3688e-12	-111	-2.01e-09	-111	4.69e-09	-111	-2.6897e-09			526.369	12461.8	12606.4	12389.9	12588.1	12408.1	526.386	11626.2	11703.4	11538.6	11686.7	11555.3		1472.41	0.00179605
4.5099	0.0202893	0.00919005	0.100512			22135.8	1.10217	1.06137	1.01416		99.5	3.43606	38.4	3.35852	74.1	3.43403	73.6	3.43453	40.3	3.35995			-104	-2.6897e-09	-111	3.3501e-09	-111	5.37e-09	-110	2.01e-09	-111	6.7056e-09			526.269	12455.8	12598.4	12389.9	12581.1	12407.1	526.286	11602.1	11697.4	11538.5	11681.5	11554.4		1472.89	0.00184809
4.54058	0.0203487	0.00971518	0.104262			22136	1.10668	1.07521	1.01061		99.7	3.43606	38.5	3.35855	74.5	3.43399	73.7	3.43453	40.4	3.35995			-103	-2.6897e-09	-110	4.0266e-09	-110	1.34e-09	-110	1.34e-09	-110	2.6844e-09			526.169	12775.6	12590.9	12389.8	12574.5	12406.2	526.186	11282.3	11691.8	11538.5	11676.7	11553.6		1473.37	0.00181823
4.57126	0.0201425	0.0103972	0.106017			22136.3	1.10918	1.088	1.00718		99.9	3.43608	38.8	3.35857	74.6	3.43403	74	3.43455	40.7	3.35999			-103	-6.7646e-10	-110	2.0133e-09	-110	1.34e-09	-110	3.36e-09	-110	5.3634e-09			526.069	12404.5	12583.5	12389.5	12567.9	12405	526.086	11285.3	11686.6	11538.6	11672.2	11553		1473.86	0.00188298
4.60194	0.0196789	0.0109905	0.105761			22136.7	1.11177	1.09878	1.00275		100.3	3.43606	38.9	3.35859	74.8	3.43408	74.2	3.43454	40.8	3.36001			-103	-4.0319e-09	-110	5.3634e-09	-110	2.01e-09	-110	3.36e-09	-110	-2.0187e-09			525.969	12389.4	12576.8	12389.4	12561.9	12404.3	525.986	11538.7	11681.7	11538.7	11668	11552.4		1474.34	0.00214287
4.63262	0.0189713	0.0114678	0.103569			22136.9	1.11125	1.1068	0.997626		100.5	3.43606	39.1	3.35861	75	3.4341	74.3	3.43455	41	3.36001			-102	4.0266e-09	-110	2.0133e-09	-110	-5.37e-12	-110	2.68e-09	-110	-2.6844e-09			525.869	12763.5					525.886	11463.3						1474.82	0.0026086
4.6633	0.0180376	0.011976	0.0996054			22137.2	1.11358	1.11512	0.992235		100.7	3.43606	39.3	3.35861	75.4	3.43408	74.5	3.43458	41.2	3.36001			-102	-5.3688e-12	-109	4.0266e-09	-110	2.68e-09	-109	6.71e-10	-110	-1.3422e-09			525.769	12199.4					525.786	11321.5						1475.3	0.00322504
4.69398	0.0168995	0.0127744	0.094129			22137.5	1.11735	1.1259	0.985246		100.8	3.43608	39.4	3.35861	75.6	3.43408	74.7	3.43456	41.4	3.35999			-102	-4.703e-09	-109	-6.7646e-10	-109	1.34e-09	-109	1.34e-09	-109	4.0266e-09			525.669	12371.3					525.686	11255.2						1475.78	0.00387956
4.72466	0.0155818	0.0141257	0.0874939			22137.8	1.11662	1.12986	0.980055		101.2	3.43608	39.6	3.35857	75.9	3.43407	74.9	3.43456	41.5	3.35999			-102	4.6977e-09	-109	0	-109	1.34e-09	-109	3.36e-09	-109	2.0133e-09			525.569	12114.9					525.586	11433.2						1476.27	0.00442692
4.75534	0.0141118	0.0161695	0.0801559			22138.1	1.11597	1.13376	0.974517		101.4	3.4361	39.8	3.3585	76.1	3.43401	75	3.43456	41.8	3.35996			-101	2.6844e-09	-109	4.0212e-09	-109	-2.01e-09	-109	3.36e-09	-109	4.6977e-09			525.469	12356.3					525.486	11448.2						1476.75	0.00478244
4.78602	0.0125185	0.0188719	0.0726773			22138.4	1.1167	1.13835	0.968065		101.6	3.43608	39.9	3.35848	76.2	3.43396	75.1	3.43454	42	3.35997			-101	-1.3476e-09	-109	6.6573e-10	-109	1.34e-09	-108	0	-109	2.0133e-09			525.369	12145.1					525.386	11568.9						1477.23	0.0050301
4.8167	0.0108321	0.0220755	0.0657217			22138.7	1.11938	1.14225	0.96259		102	3.43608	40.2	3.35848	76.6	3.43391	75.4	3.43451	42.1	3.36			-101	4.0266e-09	-108	4.0266e-09	-108	-1.35e-09	-108	6.71e-10	-108	1.0061e-08			525.269	12507.1					525.286	11511.6						1477.71	0.00538878
4.84738	0.00908333	0.025573	0.0600111			22139	1.12132	1.14475	0.957115		102.2	3.43605	40.4	3.35846	76.9	3.43389	75.6	3.43449	42.4	3.36002			-101	1.3368e-09	-108	6.0398e-09	-108	6.03e-09	-108	4.69e-09	-108	6.0345e-09			525.169	12000.3					525.186	11632.3						1478.19	0.00605556
4.87806	0.00730277	0.0291545	0.0561957			22139.3	1.1213	1.14572	0.951111		102.4	3.43603	40.5	3.35847	77	3.43384	75.9	3.43449	42.6	3.36			-100	-1.3476e-09	-108	2.0133e-09	-108	4.7e-09	-108	6.03e-09	-108	1.3422e-09			525.069	12133					525.086	11430.1						1478.68	0.00710998
4.90874	0.00552039	0.0326281	0.0546261			22139.6	1.1237	1.14659	0.947244		102.5	3.43598	40.7	3.35847	77.2	3.43381	76	3.43447	42.7	3.35998			-100	5.3634e-09	-108	-2.0187e-09	-108	-6.76e-10	-108	0	-108	4.0266e-09			524.969	12069.7					524.986	11143.6						1479.16	0.00852078
4.93942	0.00376585	0.0358276	0.0551602			22139.8	1.12559	1.14746	0.943377		103	3.43598	40.8	3.35847	77.6	3.4338	76.1	3.43443	43	3.35992			-100	-2.0187e-09	-107	2.6844e-09	-108	-6.71e-10	-107	2.68e-09	-108	-6.7109e-10			524.869	12413.6					524.886	11249.1						1479.64	0.0101801
4.9701	0.0020728	0.0386173	0.0572073			22140.2	1.12155	1.14815	0.938958		103.2	3.43598	41.2	3.35847	77.8	3.43375	76.5	3.43446	43.2	3.35987			-100	4.0266e-09	-107	4.6977e-09	-107	5.37e-09	-107	-1.35e-09	-107	6.6573e-10			524.769	12504.1					524.786	11433.2						1480.12	0.0119305
5.00078	0.000569284	0.0408943	0.0599854			22140.5	1.11751	1.1468	0.935092		103.6	3.43598	41.3	3.35848	78	3.43373	76.6	3.43447	43.3	3.35986			-99	-5.3688e-12	-107	1.3368e-09	-107	5.36e-09	-107	5.36e-09	-107	-1.3476e-09			524.669	12419.6					524.686	11273.3						1480.61	0.0136236
5.03146	0.00122561	0.0425911	0.0627667			22140.8	1.11816	1.14535	0.932519		103.8	3.43605	41.4	3.35848	78.2	3.43372	76.9	3.43447	43.5	3.35986			-99	2.679e-09	-107	2.0133e-09	-107	-1.35e-09	-107	9.4e-09	-107	-3.3555e-09			524.569	12621.7					524.586	11614.2						1481.09	0.0152264
5.06214	0.00262367	0.0436766	0.0649894			22141	1.12198	1.1439	0.930732		104	3.43608	41.7	3.35848	78.7	3.43372	77.1	3.4345	43.8	3.35988			-99	-3.3555e-09	-107	-2.6897e-09	-107	-1.35e-09	-107	4.7e-09	-107	6.0345e-09			524.469	12241.6					524.486	11397						1481.57	0.0169022
5.09282	0.00392677	0.0441561	0.0662705			22141.3	1.12377	1.14255	0.929064		104.4	3.4361	41.9	3.35846	78.8	3.43372	77.3	3.4345	43.9	3.35991			-99	3.3501e-09	-106	5.3688e-09	-106	-1.07e-08	-106	0	-106	4.0266e-09			524.369	11897.7					524.386	11451.3						1482.05	0.0189401
5.1235	0.00510237	0.0440697	0.066381			22141.6	1.12357	1.14083	0.927217		104.6	3.4361	42	3.35846	79	3.43381	77.5	3.4345	44.3	3.35993			-98	3.3555e-09	-106	1.3417e-08	-106	-4.7e-09	-106	3.36e-09	-106	-2.0187e-09			524.269	12196.4					524.286	11116.4						1482.53	0.021572
5.15418	0.00613912	0.0434897	0.0652161			22141.9	1.12101	1.13906	0.925934		104.7	3.4361	42.3	3.35848	79.5	3.43392	77.7	3.4345	44.5	3.35999			-98	-5.3688e-12	-106	6.7109e-10	-106	-6.71e-10	-106	2.68e-09	-106	-5.3741e-09			524.169	12455.8					524.186	11403						1483.02	0.024866
5.18486	0.00703067	0.0425144	0.0627694			22142.2	1.12004	1.13722	0.926067		105.2	3.4361	42.5	3.35848	79.7	3.43392	78	3.4345	44.6	3.36001			-98	4.0266e-09	-106	-5.3688e-12	-106	2.01e-09	-106	1.34e-09	-106	-3.3608e-09			524.069	12362.3					524.086	11315.5						1483.5	0.0287556
5.21553	0.00777331	0.0412612	0.0591113			22142.5	1.11758	1.13514	0.926219		105.4	3.4361	42.6	3.35851	79.9	3.43392	78.2	3.4345	44.7	3.36001			-98	3.3501e-09	-106	3.3501e-09	-106	-6.71e-10	-105	2.68e-09	-106	4.6923e-09			523.969	12449.8					523.986	10977.6						1483.98	0.0331275
5.24621	0.0083652	0.0398549	0.0543721			22142.8	1.11794	1.13349	0.926338		105.6	3.4361	42.7	3.35851	80.2	3.43382	78.4	3.43453	45	3.35999			-97	8.7189e-09	-105	4.6977e-09	-105	2.68e-09	-105	-5.37e-12	-105	2.0079e-09			523.869	12386.4					523.886	11101.3						1484.46	0.03791
5.27689	0.00880592	0.0384155	0.0487267			22142.8	1.11817	1.1333	0.926352		106	3.43613	43	3.35846	80.4	3.43373	78.5	3.43455	45.2	3.35999			-97	1.3422e-09	-105	3.3555e-09	-105	5.36e-09	-105	5.37e-09	-105	2.6844e-09			523.769	12510.1					523.786	11466.3						1484.94	0.0431366
5.30757	0.00909626	0.0370421	0.0423815			22143.4	1.11662	1.13187	0.926993		106.2	3.43615	43.2	3.35841	80.6	3.43373	78.8	3.43459	45.4	3.35995			-97	2.0079e-09	-105	8.0531e-09	-105	4.69e-09	-105	0	-105	1.3422e-09			523.669	12455.8					523.686	11436.2						1485.43	0.048958
5.33825	0.00923828	0.0357997	0.0355631			22143.7	1.11543	1.13114	0.927974		106.4	3.43618	43.4	3.35841	81	3.43375	79	3.43459	45.7	3.35992			-96	6.0398e-09	-105	-2.0133e-09	-105	1.34e-09	-105	-6.76e-10	-105	-1.3422e-09			523.569	12063.6					523.586	11203.9						1485.91	0.0555537
5.36893	0.00923552	0.0347094	0.0285101			22144	1.11705	1.13041	0.928954		106.8	3.43617	43.7	3.35841	81.3	3.43385	79.4	3.43459	45.9	3.35989			-96	2.0133e-09	-104	2.0133e-09	-105	6.71e-10	-104	6.03e-09	-105	2.0079e-09			523.469	12395.5					523.486	11161.7						1486.39	0.0629568
5.39961	0.00909355	0.0337471	0.0214716			22144.3	1.11322	1.12984	0.930033		107	3.43618	43.8	3.35841	81.4	3.43388	79.5	3.43457	46	3.35987			-96	-6.7109e-10	-104	5.3634e-09	-104	1.34e-09	-104	4.02e-09	-104	-2.6897e-09			523.369	12356.3					523.386	11149.6						1486.87	0.070907
5.43029	0.00882072	0.0328516	0.0147298			22144.3	1.11267	1.12986	0.930131		107.2	3.43618	44.2	3.35839	81.9	3.43388	79.7	3.43454	46.4	3.35987			-96	-5.3688e-12	-104	9.3953e-09	-104	6.03e-09	-104	3.35e-09	-104	-2.6844e-09			523.269	12075.7					523.286	11445.2						1487.36	0.0788646
5.46097	0.00842923	0.0319394	0.00873937			22144.8	1.11327	1.13015	0.93198		107.6	3.43618	44.3	3.35841	82.1	3.43386	79.9	3.43453	46.5	3.35988			-95	-6.7646e-10	-104	8.7242e-09	-104	-1.34e-09	-104	2.68e-09	-104	1.3368e-09			523.169	12178.3					523.186	11327.6						1487.84	0.0861691
5.49165	0.00793655	0.0309216	0.0050524			22145.2	1.11131	1.13031	0.933193		107.8	3.43617	44.5	3.35841	82.3	3.43381	80.2	3.43453	46.7	3.35989			-95	2.679e-09	-104	-6.7646e-10	-104	3.35e-09	-104	-6.04e-09	-104	-2.0133e-09			523.069	12084.8					523.086	11276.3						1488.32	0.0922197
5.52233	0.00736742	0.0297197	0.00666378			22145.4	1.11195	1.13045	0.934172		108	3.43615	44.6	3.35841	82.5	3.43381	80.4	3.43454	47.1	3.35989			-95	-6.7646e-10	-103	-4.0319e-09	-103	-5.37e-09	-103	4.69e-09	-103	1.3422e-09			522.969	12253.7					522.986	11119.4						1488.8	0.0965729
5.55301	0.00675656	0.0282756	0.0104959			22145.7	1.11236	1.13115	0.935425		108.4	3.43615	45	3.35841	82.9	3.43381	80.5	3.43453	47.2	3.35992			-95	1.3368e-09	-103	-5.3688e-12	-103	0	-103	2.01e-09	-103	4.6923e-09																1489.28	0.0989482
5.58369	0.00615222	0.0265574	0.014153			22146	1.11164	1.13266	0.93667		108.6	3.43615	45.1	3.35841	83.1	3.43383	80.9	3.43453	47.4	3.35991			-94	5.3688e-09	-103	9.3899e-09	-103	4.69e-09	-103	5.36e-09	-103	3.3555e-09																1489.77	0.0992034
5.61437	0.00561919	0.0245607	0.017183			22146.3	1.10812	1.13393	0.937893		108.9	3.43615	45.3	3.35841	83.3	3.43385	81	3.43454	47.8	3.35987			-94	3.3501e-09	-103	2.679e-09	-103	-5.37e-12	-103	2.68e-09	-103	4.0212e-09																1490.25	0.0973479
5.64505	0.00523684	0.0223072	0.0194949			22146.6	1.10333	1.13549	0.939398		109.2	3.43621	45.6	3.3584	83.5	3.43388	81.3	3.43455	47.9	3.35985			-94	4.6977e-09	-102	-1.3422e-09	-103	-2.69e-09	-102	-6.76e-10	-103	-5.3688e-12																1490.73	0.0936029
5.67573	0.00508297	0.019841	0.0210977			22146.9	1.10105	1.13691	0.940762		109.4	3.43624	45.8	3.35837	83.9	3.43395	81.6	3.43453	48.2	3.35983			-94	8.0478e-09	-102	6.7109e-10	-102	6.66e-10	-102	-5.37e-12	-102	1.3368e-09																1491.21	0.0883936
5.70641	0.00520095	0.0172238	0.0220488			22147.4	1.09983	1.13955	0.942926		109.6	3.43629	46	3.35837	84.1	3.43411	81.7	3.43453	48.4	3.35981			-93	-4.6977e-09	-102	1.3422e-09	-102	1.01e-08	-102	2.01e-09	-102	6.6573e-10																1491.69	0.0821989
5.73709	0.00557455	0.0145302	0.022436			22148.5	1.09417	1.14689	0.951339		109.8	3.43631	46.3	3.35839	84.3	3.43421	81.9	3.43455	48.6	3.3598			-93	3.3501e-09	-102	-1.3476e-09	-102	0	-102	-5.37e-12	-102	9.3953e-09																1492.18	0.0753829
5.76777	0.00613952	0.0118431	0.0223672			22149.6	1.08354	1.15224	0.96294		110.3	3.43633	46.4	3.35842	84.5	3.43428	82.3	3.43455	49	3.3598			-93	6.0345e-09	-102	6.6573e-10	-102	-5.37e-09	-102	4.03e-09	-102	-1.3476e-09																1492.66	0.0681572
5.79845	0.00681685	0.00925129	0.0219616			22150.7	1.06832	1.15079	0.978508		110.5	3.43633	46.6	3.35846	84.9	3.4343	82.5	3.43455	49.2	3.35982			-93	6.7109e-09	-101	2.6844e-09	-101	8.72e-09	-101	6.71e-09	-101	1.3368e-09																1493.14	0.0606401
5.82913	0.00753601	0.00685211	0.0213411			22151.9	1.04907	1.14187	1.00157		110.6	3.43633	46.8	3.35851	85.1	3.4343	82.8	3.43458	49.3	3.35992			-92	4.6977e-09	-101	-6.7109e-10	-101	-6.72e-09	-101	-2.69e-09	-101	4.6923e-09																1493.62	0.0529361
5.85981	0.00824171	0.00477069	0.0206211			22153	1.03401	1.12318	1.02834		111	3.43632	47	3.35851	85.3	3.43431	83	3.4346	49.5	3.35998			-92	-6.7109e-10	-101	5.3634e-09	-101	3.36e-09	-101	-5.37e-12	-101	3.3501e-09																1494.1	0.0452041
5.89049	0.00889274	0.00322851	0.0199007			22154.2	1.01642	1.09119	1.05608		111.2	3.4363	47.3	3.35854	85.7	3.43433	83.2	3.4346	49.9	3.35998			-92	4.6977e-09	-101	4.6923e-09	-101	2.68e-09	-101	-2.01e-09	-101	1.1403e-08																1494.59	0.0377144
5.92117	0.00945915	0.00262667	0.019255			22155.4	0.997948	1.05427	1.08287		111.4	3.4363	47.5	3.35855	85.9	3.43433	83.6	3.43463	50	3.35989			-92	-6.7646e-10	-101	6.7109e-10	-101	1.34e-09	-100	3.35e-09	-101	-5.3688e-12																1495.07	0.0308698
5.95185	0.00991985	0.00303524	0.0187295			22156.7	0.986111	1.01311	1.10835		111.8	3.4363	47.9	3.35852	86.1	3.4343	83.7	3.43461	50.2	3.35982			-91	3.3501e-09	-100	6.7109e-10	-100	4.03e-09	-100	4.69e-09	-100	-1.3422e-09																1495.55	0.0251148
5.98253	0.0102609	0.00385658	0.0183399			22158	0.972008	0.975574	1.1278		112	3.43632	48.1	3.35854	86.5	3.43423	83.9	3.43463	50.4	3.35982			-91	3.3501e-09	-100	4.0266e-09	-100	6.66e-10	-100	8.72e-09	-100	-1.3476e-09																1496.03	0.0206844
6.0132	0.0104745	0.00470392	0.0180781			22159.3	0.964123	0.944882	1.13654		112.2	3.43635	48.2	3.35854	86.7	3.43421	84.1	3.43463	50.7	3.35977			-91	7.3767e-09	-100	4.0266e-09	-100	2.68e-09	-100	3.36e-09	-100	2.6844e-09																1496.52	0.0173765
6.04388	0.0105578	0.00547855	0.017921			22160.5	0.96034	0.924582	1.13298		112.6	3.43635	48.6	3.35852	86.9	3.43421	84.4	3.43465	50.9	3.35981			-91	2.0133e-09	-100	-3.3608e-09	-100	3.35e-09	-100	4.7e-09	-100	5.3634e-09																1497	0.0146736
6.07456	0.0105123	0.00618529	0.0178401			22161.8	0.954774	0.911676	1.11878		112.8	3.43632	48.7	3.35853	87.3	3.43427	84.7	3.43467	51.1	3.35982			-90	2.679e-09	-99	-1.3476e-09	-100	-2.02e-09	-99	2.68e-09	-100	-2.6897e-09																1497.48	0.012144
6.10524	0.0103431	0.00685702	0.0178081			22163.1	0.950595	0.903473	1.09656		113	3.43628	48.9	3.35854	87.5	3.43432	84.8	3.43468	51.4	3.35983			-90	5.3688e-09	-99	7.382e-09	-99	6.04e-09	-99	3.35e-09	-99	8.0531e-09																1497.96	0.00968555
6.13592	0.0100586	0.00752334	0.0178014			22164.5	0.940602	0.898284	1.0662		113.3	3.43626	49.3	3.35853	87.7	3.43435	85.2	3.43466	51.6	3.35983			-90	4.6923e-09	-99	6.6573e-10	-99	2.68e-09	-99	3.35e-09	-99	6.7109e-09																1498.44	0.0074618
6.1666	0.00966907	0.00819539	0.0177992			22165.9	0.934087	0.895265	1.03436		113.7	3.43623	49.5	3.35853	88.1	3.43435	85.4	3.43469	51.8	3.35987			-89	8.7242e-09	-99	2.0133e-09	-99	3.35e-09	-99	2.68e-09	-99	2.0079e-09																1498.93	0.0057119
6.19728	0.00918662	0.00886113	0.01778			22167.3	0.930494	0.892515	1.00622		113.8	3.43622	49.7	3.35853	88.3	3.43432	85.6	3.43471	52.1	3.35992			-89	4.6977e-09	-99	3.3555e-09	-99	4.02e-09	-99	2.68e-09	-99	1.4088e-08																1499.41	0.0045862
6.22796	0.00862434	0.0094887	0.0177193			22168.7	0.92795	0.888643	0.984534		114	3.43622	49.9	3.35851	88.5	3.4343	86	3.43469	52.3	3.35992			-89	-6.7646e-10	-98	8.0478e-09	-98	4.7e-09	-98	3.35e-09	-98	-2.6897e-09																1499.89	0.00404679
6.25864	0.00799576	0.0100339	0.0175867			22170.2	0.926103	0.884964	0.968237		114.4	3.43627	50.2	3.35851	88.9	3.43426	86.2	3.43468	52.5	3.35991			-89	1.3422e-09	-98	-5.3688e-12	-98	4.03e-09	-98	6.03e-09	-98	-4.0319e-09																1500.37	0.00385829
6.28932	0.00731431	0.0104489	0.0173467			22171.7	0.925801	0.883049	0.959506		114.6	3.4363	50.4	3.35853	89.1	3.43426	86.4	3.43468	52.6	3.35991			-88	8.7242e-09	-98	-2.6844e-09	-98	-6.76e-10	-98	3.36e-09	-98	4.0212e-09																1500.85	0.00369942
6.32	0.00659293	0.010689	0.0169606			22173.1	0.926827	0.883319	0.956898		114.8	3.4363	50.8	3.35858	89.3	3.43426	86.7	3.43468	53	3.35991			-88	-1.3476e-09	-98	-3.3555e-09	-98	6.71e-10	-98	2.68e-09	-98	2.0079e-09																1501.34	0.00334331
6.35068	0.00584371	0.0107186	0.0163902			22174.7	0.92789	0.886602	0.959035		115	3.43631	51	3.35861	89.5	3.43427	86.9	3.43465	53.2	3.35992			-88	-5.3741e-09	-98	2.0133e-09	-98	4.03e-09	-97	3.35e-09	-98	6.7056e-09																1501.82	0.00277826
6.38136	0.0050777	0.0105146	0.0156012			22176.2	0.93086	0.892052	0.963829		115.4	3.43631	51.2	3.35861	89.9	3.43427	87.1	3.43467	53.4	3.35996			-88	6.7056e-09	-97	4.6977e-09	-97	8.72e-09	-97	4.03e-09	-97	9.3953e-09																1502.3	0.00216927
6.41204	0.00430475	0.0100696	0.0145676			22177.6	0.939287	0.898291	0.968827		115.6	3.43631	51.5	3.35859	90.1	3.43427	87.3	3.43469	53.6	3.35999			-87	4.0212e-09	-97	6.0345e-09	-97	-2.01e-09	-97	6.71e-09	-97	-5.3688e-12																1502.78	0.00172343
6.44272	0.00353364	0.00939493	0.0132745			22179.2	0.947462	0.903991	0.973706		115.8	3.43631	51.7	3.35854	90.3	3.43427	87.7	3.43472	53.8	3.36001			-87	3.3555e-09	-97	-6.7109e-10	-97	1.34e-09	-97	6.71e-10	-97	3.3501e-09																1503.27	0.00157373
6.4734	0.00277241	0.00852379	0.0117203			22180.8	0.952163	0.908119	0.977237		116	3.43633	51.9	3.35848	90.5	3.43427	87.9	3.43471	54	3.36001			-87	3.3501e-09	-97	4.6923e-09	-97	6.03e-09	-97	-6.71e-10	-97	6.7056e-09																1503.75	0.00173814
6.50408	0.00202959	0.00751915	0.00991811			22182.4	0.958923	0.910954	0.979474		116.4	3.43633	52.1	3.35848	90.9	3.43427	88.3	3.43472	54.4	3.36002			-87	4.6977e-09	-96	6.0398e-09	-97	-2.68e-09	-96	6.71e-10	-97	3.3555e-09																1504.23	0.00213088
6.53476	0.00131878	0.00648813	0.00789792			22184	0.960907	0.91336	0.980413		116.6	3.43631	52.4	3.35848	91	3.4342	88.4	3.43473	54.5	3.36004			-86	6.6573e-10	-96	6.0398e-09	-96	3.36e-09	-96	2.68e-09	-96	3.3555e-09																1504.71	0.00259269
6.56544	0.000688167	0.00560614	0.00571221			22185.7	0.971013	0.917601	0.98097		116.8	3.43626	52.6	3.35854	91.2	3.4342	88.7	3.43472	54.7	3.36004			-86	2.6844e-09	-96	6.6573e-10	-96	-5.37e-12	-96	8.05e-09	-96	1.3422e-09																1505.19	0.00292532
6.59612	0.000480656	0.00512461	0.0034711			22187.4	0.980432	0.924527	0.982679		117.1	3.43621	52.8	3.35856	91.6	3.43421	89.1	3.43472	55.1	3.36002			-86	5.3634e-09	-96	-1.3476e-09	-96	-5.37e-12	-96	-6.71e-10	-96	0																1505.67	0.0029559
6.6268	0.000951649	0.00526351	0.00169029			22189.1	0.993747	0.935118	0.986936		117.3	3.43621	53	3.35859	91.8	3.43431	89.3	3.43473	55.3	3.35997			-86	4.0266e-09	-96	4.0266e-09	-96	-6.76e-10	-95	2.68e-09	-96	2.0079e-09																1506.16	0.00267419
6.65748	0.00154229	0.00600805	0.00250482			22190.8	1.00642	0.947095	0.994669		117.7	3.43621	53.4	3.35859	92	3.4345	89.6	3.43473	55.4	3.35991			-85	6.7109e-09	-95	3.3501e-09	-95	4.02e-09	-95	4.02e-09	-95	1.3422e-09																1506.64	0.00235136
6.68816	0.00212556	0.00713819	0.0047266			22192.4	1.01529	0.958413	1.00555		118	3.43626	53.6	3.35855	92.4	3.4345	89.9	3.43476	55.7	3.35983			-85	8.7189e-09	-95	-6.7646e-10	-95	1.34e-09	-95	1.14e-08	-95	3.3501e-09																1507.12	0.00231246
6.71884	0.00267887	0.0084276	0.00706365			22194.1	1.02639	0.969015	1.01894		118.2	3.43631	53.7	3.3585	92.6	3.43447	90	3.43476	55.9	3.35983			-85	6.7109e-10	-95	0	-95	0	-95	6.71e-09	-95	1.0732e-08																1507.6	0.00254426
6.74952	0.00319212	0.00971812	0.00931114			22195.9	1.03233	0.979901	1.03421		118.5	3.43636	53.9	3.35846	92.8	3.43411	90.5	3.43476	56.1	3.35983			-85	2.0079e-09	-95	8.7189e-09	-95	6.71e-10	-95	2.68e-09	-95	1.3368e-09																1508.09	0.00279438
6.7802	0.0036574	0.0109063	0.0113877			22197.7	1.0412	0.991878	1.0492		118.7	3.43641	54.3	3.35843	93	3.43384	90.7	3.43478	56.4	3.35986			-84	2.0079e-09	-94	1.3422e-09	-95	2.68e-09	-94	2.01e-09	-95	3.3555e-09																1508.57	0.00288284
6.81087	0.00406717	0.0119228	0.0132393			22199.5	1.04825	1.00524	1.06107		118.9	3.43646	54.5	3.35839	93.4	3.43381	90.9	3.43476	56.6	3.35986			-84	6.0398e-09	-94	6.6573e-10	-94	6.04e-09	-94	2.68e-09	-94	-6.0452e-09																1509.05	0.00278092
6.84155	0.00441393	0.0127205	0.0148261			22201.3	1.05668	1.01901	1.06636		119.3	3.43647	54.9	3.35836	93.6	3.43381	91.2	3.43476	56.7	3.35988			-84	6.7109e-09	-94	2.0133e-09	-94	1.34e-09	-94	4.02e-09	-94	6.7109e-10																1509.53	0.00255923
6.87223	0.00469042	0.0132685	0.0161193			22203.2	1.05089	1.03188	1.06527		119.5	3.43648	55.1	3.35836	93.7	3.43408	91.5	3.43479	57.1	3.35991			-84	6.7109e-10	-94	3.3501e-09	-94	8.05e-09	-94	-1.34e-09	-94	8.7242e-09																1510.01	0.00233416
6.90291	0.00489009	0.0135488	0.0171006			22205.1	1.0508	1.04135	1.0583		119.7	3.43647	55.3	3.35837	94.1	3.43425	91.7	3.43479	57.2	3.35991			-83	6.6573e-10	-94	-2.6844e-09	-94	2.01e-09	-94	6.71e-10	-94	3.3555e-09																1510.5	0.00222816
6.93359	0.00500759	0.0135549	0.017761			22206.9	1.04494	1.04692	1.0476		119.9	3.43645	55.7	3.35839	94.3	3.43425	92.1	3.43479	57.4	3.35988			-83	0	-93	6.7109e-10	-93	-6.76e-10	-93	4.7e-09	-93	-5.3688e-12																1510.98	0.00232515
6.96427	0.00503946	0.0132901	0.0181009			22208.8	1.04398	1.04902	1.035		120.2	3.43645	55.8	3.35842	94.5	3.43424	92.3	3.43478	57.7	3.3599			-83	7.3767e-09	-93	4.0212e-09	-93	-4.03e-09	-93	5.36e-09	-93	-2.0187e-09																1511.46	0.00261483
6.99495	0.00498473	0.0127665	0.0181287			22210.7	1.03806	1.04814	1.02273		120.4	3.43648	56	3.35844	94.8	3.4342	92.5	3.43474	57.9	3.3599			-82	3.3555e-09	-93	6.6573e-10	-93	4.02e-09	-93	-6.76e-10	-93	1.3368e-09																1511.94	0.0029676
7.02563	0.00484571	0.0120039	0.0178604			22212.6	1.0262	1.04517	1.01241		120.6	3.43647	56.4	3.35847	95	3.43413	92.9	3.43469	58.1	3.3599			-82	-4.0319e-09	-93	5.3688e-09	-93	-6.71e-10	-93	4.69e-09	-93	6.7109e-09																1512.42	0.00320541
7.05631	0.00462886	0.0110288	0.0173187			22214.6	1.01966	1.0409	1.00507		121	3.43647	56.6	3.35849	95.2	3.43413	93.1	3.43468	58.4	3.35993			-82	2.679e-09	-93	4.6923e-09	-93	2.68e-09	-92	3.35e-09	-93	1.3368e-09																1512.91	0.00324496
7.08699	0.00434594	0.00987292	0.0165323			22216.5	1.01574	1.03627	1.00165		121.1	3.43649	56.8	3.35847	95.4	3.43416	93.3	3.43468	58.6	3.35998			-82	8.0531e-09	-92	0	-92	1.34e-09	-92	6.66e-10	-92	6.6573e-10																1513.39	0.0031548
7.11767	0.00401576	0.00857247	0.0155357			22218.5	1.01475	1.03028	1.00147		121.5	3.43649	57.2	3.35846	95.8	3.43424	93.5	3.43469	58.7	3.35998			-81	6.7109e-09	-92	-6.7109e-10	-92	-1.34e-09	-92	-2.69e-09	-92	3.3555e-09																1513.87	0.00308162
7.14835	0.0036666	0.00716656	0.0143689			22220.5	1.0055	1.02558	1.00211		121.6	3.43649	57.3	3.35846	96	3.43427	94	3.43473	58.9	3.35998			-81	2.6844e-09	-92	1.3422e-09	-92	4.69e-09	-92	6.71e-10	-92	3.3501e-09																1514.35	0.00315499
7.17903	0.00333932	0.00569623	0.0130779			22222.5	1.00156	1.01957	1.0018		121.8	3.43653	57.5	3.35846	96.3	3.43427	94.2	3.43474	59.2	3.35998			-81	1.3422e-09	-92	4.0266e-09	-92	6.71e-09	-92	5.36e-09	-92	2.0079e-09																1514.84	0.0034466
7.20971	0.00308871	0.00420347	0.0117151			22224.6	1.00291	1.01351	0.999751		122.2	3.43656	57.9	3.35846	96.5	3.43427	94.4	3.43474	59.3	3.35996			-81	6.6573e-10	-91	8.7242e-09	-92	-5.37e-12	-91	6.04e-09	-92	5.3688e-09																1515.32	0.00395469
7.24039	0.00297593	0.00273111	0.0103408			22226.7	1.00253	1.00904	0.997111		122.3	3.43656	58.1	3.35848	96.7	3.43417	94.8	3.43474	59.5	3.35996			-80	5.3634e-09	-91	2.679e-09	-91	2.01e-09	-91	3.36e-09	-91	2.679e-09																1515.8	0.00458095
7.27107	0.00304492	0.00132936	0.00902483			22228.8	0.998387	1.00477	0.995259		122.7	3.43656	58.4	3.35854	96.9	3.43409	95	3.43474	59.7	3.35993			-80	-6.0398e-09	-91	4.0266e-09	-91	-5.37e-12	-91	1.34e-09	-91	-6.7109e-10																1516.28	0.00511341
7.30175	0.00329649	0.000340359	0.00784691			22230.8	0.989184	1.00051	0.995147		122.9	3.43659	58.7	3.35856	97.2	3.43409	95.2	3.43474	60	3.35991			-80	6.7056e-09	-91	-5.3688e-12	-91	-5.37e-12	-91	-5.37e-12	-91	1.3368e-09																1516.76	0.00532596
7.33243	0.00369045	0.00130111	0.00689277			22232.9	0.98885	0.996059	0.997331		123	3.43661	58.8	3.35856	97.4	3.43419	95.7	3.43474	60.2	3.35988			-80	-6.7109e-10	-91	1.3422e-09	-91	4.69e-09	-90	4.02e-09	-91	3.3501e-09																1517.25	0.00521248
7.36311	0.00417145	0.00233973	0.00623655			22235.1	0.990472	0.991016	1.00211		123.2	3.43664	59.2	3.35853	97.6	3.43445	95.8	3.43479	60.5	3.35988			-79	-3.3608e-09	-90	2.6844e-09	-90	6.71e-09	-90	-2.01e-09	-90	2.679e-09																1517.73	0.00501907
7.39379	0.00468871	0.0032185	0.00590676			22237.2	0.990348	0.986511	1.00944		123.6	3.43664	59.4	3.35848	97.8	3.43463	96	3.43483	60.6	3.35991			-79	-1.3476e-09	-90	-2.0133e-09	-90	6.71e-10	-90	1.34e-09	-90	6.7109e-09																1518.21	0.00498429
7.42447	0.0052017	0.00391124	0.00585798			22239.4	0.989875	0.982911	1.01913		123.7	3.43666	59.5	3.35845	98.1	3.43472	96.4	3.43487	60.8	3.35992			-79	0	-90	6.0398e-09	-90	4.02e-09	-90	2.68e-09	-90	6.7109e-09																1518.69	0.00519199
7.45515	0.00567899	0.00440559	0.0059846			22241.6	0.991578	0.979358	1.02949		123.9	3.43669	59.9	3.35845	98.3	3.43472	96.6	3.43488	61.1	3.35992			-79	5.3688e-09	-90	6.6573e-10	-90	2.68e-09	-90	4.02e-09	-90	4.0266e-09																1519.17	0.00562272
7.48583	0.00609616	0.00469685	0.00616717			22243.8	0.986661	0.976239	1.03915		124.2	3.43674	60.1	3.35851	98.5	3.43459	96.8	3.43488	61.2	3.35989			-78	-1.3422e-09	-89	4.0266e-09	-90	3.36e-09	-89	7.38e-09	-90	-1.3476e-09																1519.66	0.00622282
7.51651	0.00643416	0.00478689	0.00630802			22246.1	0.988531	0.97396	1.04612		124.3	3.43676	60.3	3.35857	98.8	3.43429	97.3	3.43488	61.4	3.35984			-78	1.3368e-09	-89	2.679e-09	-89	4.69e-09	-89	4.02e-09	-89	-1.3476e-09																1520.14	0.00691679
7.54719	0.00667852	0.00468373	0.00634178			22248.2	0.987837	0.972043	1.04952		124.5	3.43679	60.5	3.35857	99	3.43401	97.5	3.43487	61.6	3.35983			-78	2.0079e-09	-89	4.0212e-09	-89	-3.36e-09	-89	-8.05e-09	-89	6.7109e-10																1520.62	0.00758116
7.57787	0.00681905	0.004401	0.00623266			22250.6	0.990322	0.970435	1.04907		124.7	3.4368	60.8	3.35857	99.2	3.43387	97.7	3.43487	61.8	3.35981			-78	7.3767e-09	-89	6.6573e-10	-89	1.21e-08	-89	-4.03e-09	-89	4.0212e-09																1521.1	0.00804699
7.60854	0.00684992	0.00395753	0.00596905			22252.9	0.986503	0.969604	1.04412		125	3.4368	61	3.35852	99.3	3.43387	98.1	3.43487	62	3.35982			-77	3.3555e-09	-89	-3.3555e-09	-89	-1.34e-09	-89	8.05e-09	-89	-5.3688e-12																1521.59	0.00827606
7.63922	0.00677007	0.00337694	0.00555951			22255.1	0.986004	0.9696	1.03569		125.2	3.4368	61.2	3.35848	99.7	3.43401	98.2	3.43488	62.1	3.35983			-77	3.3555e-09	-88	-6.7646e-10	-88	-6.71e-10	-88	4.03e-09	-89	4.0266e-09																1522.07	0.00848374
7.6699	0.0065837	0.00268814	0.00503097			22257.4	0.989114	0.97039	1.02394		125.3	3.43682	61.6	3.35848	99.9	3.43419	98.5	3.4349	62.5	3.35988			-77	0	-88	2.0079e-09	-88	-2.01e-09	-88	-4.7e-09	-88	1.3422e-09																1522.55	0.00886571
7.70058	0.00630114	0.00192927	0.0044297			22259.8	0.98922	0.971599	1.01055		125.6	3.43681	61.7	3.35851	100	3.43427	98.9	3.43491	62.6	3.35992			-77	2.0133e-09	-88	-2.0187e-09	-88	3.35e-09	-88	2.01e-09	-88	2.6844e-09																1523.03	0.00943791
7.73126	0.00593988	0.00117243	0.00382567			22262.1	0.989854	0.972805	0.997009		125.8	3.4368	61.8	3.35859	100.4	3.43427	99.1	3.43491	62.9	3.35992			-76	-2.6897e-09	-88	6.7109e-10	-88	3.36e-09	-88	4.02e-09	-88	4.6923e-09																1523.51	0.0101498
7.76194	0.00552597	0.000711874	0.00331866			22264.5	0.994594	0.974075	0.984295		125.9	3.43677	62.2	3.35859	100.5	3.43427	99.3	3.43492	63	3.35989			-76	4.6977e-09	-88	0	-88	-1.34e-09	-87	5.36e-09	-88	4.6977e-09																1524	0.0109611
7.79262	0.00509555	0.00112139	0.00302984			22267	0.994443	0.975818	0.973348		126.2	3.4367	62.4	3.35859	100.7	3.43428	99.7	3.43492	63.2	3.35986			-76	7.382e-09	-87	-6.7109e-10	-87	-6.71e-10	-87	-6.71e-10	-87	2.0133e-09																1524.48	0.0118444
7.8233	0.00469583	0.0018927	0.00304341			22269.4	0.992376	0.979099	0.965983		126.4	3.4367	62.6	3.35858	101	3.43429	99.9	3.43494	63.5	3.35986			-75	2.6844e-09	-87	5.3688e-09	-87	6.66e-10	-87	1.34e-09	-87	3.3555e-09																1524.96	0.0127641
7.85398	0.00438275	0.00269739	0.00332937			22271.9	0.99588	0.981833	0.963323		126.5	3.43671	62.9	3.35853	101.2	3.43431	100.1	3.43494	63.7	3.35986			-75	5.3688e-09	-87	-6.7109e-10	-87	4.03e-09	-87	-2.01e-09	-87	1.3368e-09																1525.44	0.0136595
7.88466	0.00421088	0.00346573	0.00377002			22274.4	1.00238	0.983414	0.965945		126.6	3.43677	63.1	3.35853	101.4	3.43436	100.3	3.43498	63.8	3.3599			-75	3.3555e-09	-87	-6.7646e-10	-87	7.38e-09	-87	4.7e-09	-87	6.0345e-09																1525.92	0.014472
7.91534	0.00421391	0.00416982	0.00424735			22276.8	1.00394	0.984005	0.973313		126.9	3.43687	63.3	3.35853	101.5	3.43436	100.7	3.43499	64.2	3.35991			-75	1.3368e-09	-86	-1.3422e-09	-87	-2.02e-09	-86	-6.76e-10	-87	1.3368e-09																1526.41	0.0152087
7.94602	0.00438721	0.00479361	0.00467885			22279.3	1.0033	0.984563	0.983697		127.1	3.43691	63.6	3.35853	101.7	3.43433	100.9	3.43499	64.3	3.35991			-74	5.3634e-09	-86	-3.3608e-09	-86	8.05e-09	-86	4.02e-09	-86	4.0212e-09																1526.89	0.0159502
7.9767	0.00468982	0.00532722	0.0050137			22281.9	1.0121	0.984825	0.995314		127.3	3.43695	63.8	3.35854	102.1	3.43425	101.2	3.43501	64.4	3.3599			-74	6.0398e-09	-86	2.0133e-09	-86	6.71e-10	-86	1.34e-09	-86	5.3634e-09																1527.37	0.0167839
8.00738	0.00506383	0.00576524	0.00522328			22284.5	1.01395	0.984626	1.00544		127.4	3.43698	64	3.35856	102.2	3.43423	101.5	3.43506	64.7	3.35988			-74	-3.3555e-09	-86	-6.7109e-10	-86	6.03e-09	-86	6.04e-09	-86	4.6977e-09																1527.85	0.0177612
8.03806	0.00545291	0.00610582	0.00529476			22287.1	1.01317	0.985653	1.0138		127.6	3.43699	64.3	3.35856	102.3	3.43423	101.7	3.43508	64.9	3.35988			-74	5.3634e-09	-86	-2.0187e-09	-86	6.71e-10	-86	3.35e-09	-86	3.3501e-09																1528.34	0.0188899
8.06874	0.00581092	0.00634994	0.00522749			22289.7	1.01505	0.988918	1.02026		127.8	3.437	64.5	3.3586	102.7	3.4342	101.9	3.4351	65	3.35986			-73	6.6573e-10	-85	8.7189e-09	-85	-2.69e-09	-85	4.7e-09	-85	-1.3422e-09																1528.82	0.0201212
8.09942	0.00610351	0.00650081	0.00503074			22292.3	1.01731	0.994778	1.02526		127.9	3.437	64.6	3.3586	102.8	3.4342	102.2	3.43511	65.3	3.35986			-73	6.7056e-09	-85	8.7189e-09	-85	7.38e-09	-85	4.02e-09	-85	6.0345e-09																1529.3	0.0213436
8.1301	0.00630703	0.00656317	0.00472241			22295	1.01497	1.00182	1.02843		128.2	3.43699	65	3.35857	103.2	3.43415	102.4	3.43513	65.5	3.35986			-73	2.0133e-09	-85	3.3501e-09	-85	5.37e-09	-85	1.34e-09	-85	4.0266e-09																1529.78	0.0224343
8.16078	0.00640706	0.00654272	0.00432817			22297.7	1.01483	1.00952	1.03009		128.3	3.43699	65.1	3.35854	103.3	3.43415	102.6	3.43514	65.6	3.35987			-73	5.3688e-09	-85	3.3501e-09	-85	6.04e-09	-85	5.37e-09	-85	3.3555e-09																1530.26	0.023364
8.19146	0.00639717	0.00644566	0.00388131			22300.4	1.0142	1.01803	1.03071		128.6	3.43699	65.3	3.35851	103.4	3.43415	103	3.43517	65.8	3.35996			-72	6.7109e-09	-84	4.0266e-09	-85	-5.37e-09	-84	-5.37e-12	-85	0																1530.75	0.0242291
8.22214	0.00627792	0.00627829	0.00342325			22303.1	1.00989	1.02535	1.03083		128.7	3.43702	65.5	3.35851	103.8	3.4342	103.2	3.43522	66.1	3.36			-72	2.0079e-09	-84	1.3368e-09	-84	4.02e-09	-84	1.34e-09	-84	6.7109e-09																1531.23	0.0251831
8.25282	0.00605598	0.0060468	0.00300406			22305.8	1.00509	1.03006	1.03093		128.9	3.43705	65.7	3.35851	104	3.4343	103.4	3.43524	66.2	3.36			-72	-6.7109e-10	-84	2.0079e-09	-84	9.39e-09	-84	-1.35e-09	-84	2.6844e-09																1531.71	0.0263671
8.2835	0.00574339	0.00575723	0.00267989			22308.6	1.00275	1.03147	1.0313		129.1	3.43707	65.9	3.35851	104.1	3.4343	103.8	3.43526	66.4	3.35999			-72	2.0079e-09	-84	4.6923e-09	-84	-1.35e-09	-84	5.37e-09	-84	6.7056e-09																1532.19	0.0278795
8.31418	0.0053568	0.0054155	0.00250006			22311.4	1.00477	1.02865	1.03204		129.2	3.43709	66.1	3.35851	104.4	3.4343	103.9	3.43526	66.7	3.35986			-71	1.3422e-09	-84	0	-84	6.71e-09	-84	7.38e-09	-84	0																1532.67	0.0297239
8.34486	0.00491674	0.00502772	0.00248159			22314.2	1.0071	1.02431	1.03202		129.3	3.43707	66.2	3.35851	104.6	3.43428	104.1	3.43526	66.8	3.35976			-71	1.3368e-09	-83	4.6923e-09	-83	7.38e-09	-83	1.01e-08	-84	6.7109e-10																1533.16	0.0316654
8.37554	0.00444696	0.00460042	0.00259428			22316.9	1.00182	1.01873	1.02945		129.5	3.43709	66.6	3.35851	104.7	3.43431	104.2	3.43526	66.9	3.35971			-71	-2.0133e-09	-83	2.679e-09	-83	-5.37e-12	-83	2.01e-09	-83	4.0212e-09																1533.64	0.0331782
8.40621	0.00397362	0.0041411	0.00277929			22319.8	0.999855	1.01184	1.02395		129.7	3.4371	66.8	3.35854	105	3.43433	104.6	3.43526	67.2	3.35971			-71	4.0212e-09	-83	2.0079e-09	-83	2.68e-09	-83	-2.01e-09	-83	1.3422e-09																1534.12	0.033936
8.43689	0.00352425	0.00365883	0.00297894			22322.7	1.0018	1.00357	1.01646		129.9	3.43713	66.9	3.35856	105.1	3.43437	104.7	3.43526	67.4	3.35976			-70	1.0066e-08	-83	6.0398e-09	-83	5.36e-09	-83	-1.35e-09	-83	-2.0133e-09																1534.6	0.0342959
8.46757	0.00312601	0.00316523	0.00315058			22325.5	0.998538	0.996606	1.00808		130	3.43715	67.2	3.35859	105.3	3.4344	105	3.43527	67.6	3.35979			-70	-6.7646e-10	-83	3.3555e-09	-83	6.04e-09	-82	6.66e-10	-83	1.3422e-09																1535.09	0.0348148
8.49825	0.00280233	0.0026763	0.00326688			22328.4	0.993286	0.990728	0.99807		130.1	3.4372	67.4	3.35859	105.6	3.4344	105.3	3.4353	67.8	3.35982			-70	-6.7646e-10	-82	3.3501e-09	-82	-5.37e-12	-82	-5.37e-12	-82	-2.6897e-09																1535.57	0.0357535
8.52893	0.00256776	0.0022158	0.00331221			22331.3	0.992652	0.985953	0.987558		130.4	3.43725	67.5	3.35862	105.7	3.4344	105.5	3.43535	68	3.35982			-69	4.0212e-09	-82	-7.382e-09	-82	-2.01e-09	-82	4.69e-09	-82	3.3501e-09																1536.05	0.0371251
8.55961	0.0024229	0.00182146	0.00327933			22334.1	0.987722	0.984469	0.977188		130.5	3.43731	67.8	3.3586	105.9	3.43445	105.8	3.4354	68.2	3.35983			-69	8.7189e-09	-82	6.0345e-09	-82	8.05e-09	-82	-6.71e-10	-82	6.7109e-09																1536.53	0.0388243
8.59029	0.00235401	0.00155132	0.00316698			22337.1	0.983819	0.984801	0.968048		130.7	3.43735	68	3.35859	106.2	3.43452	106	3.43545	68.4	3.35983			-69	2.0133e-09	-82	-1.3422e-09	-82	-5.37e-12	-82	7.38e-09	-82	8.0478e-09																1537.01	0.0406484
8.62097	0.00233985	0.00146897	0.0029783			22340.1	0.984923	0.985713	0.961581		130.9	3.43736	68.2	3.35856	106.4	3.4346	106.1	3.43547	68.6	3.35988			-69	5.3688e-09	-81	6.6573e-10	-82	-3.36e-09	-81	-5.37e-12	-82	-2.0187e-09																1537.5	0.0422654
8.65165	0.002362	0.00158627	0.00271971			22343.1	0.987449	0.987221	0.958862		131.1	3.43741	68.4	3.35856	106.7	3.43463	106.3	3.43547	68.9	3.35991			-68	6.7056e-09	-81	5.3634e-09	-81	2.68e-09	-81	-2.01e-09	-81	6.7109e-10																1537.98	0.0432587
8.68233	0.00241251	0.00184249	0.00240012			22346.1	0.990483	0.987541	0.959667		131.2	3.43747	68.6	3.35854	106.8	3.43463	106.7	3.43549	69	3.35991			-68	-1.3422e-09	-81	7.382e-09	-81	4.03e-09	-81	5.37e-09	-81	2.0079e-09																1538.46	0.0434267
8.71301	0.00249622	0.00216388	0.00203042			22349.1	0.986206	0.986326	0.96318		131.4	3.43755	68.7	3.35851	107	3.43457	106.8	3.43549	69.2	3.35988			-68	6.0345e-09	-81	3.3555e-09	-81	1.07e-08	-81	2.68e-09	-81	1.0066e-08																1538.94	0.0432129
8.74369	0.0026281	0.00250072	0.0016235			22352.2	0.98605	0.985537	0.968301		131.6	3.43763	69.1	3.35851	107.2	3.43455	107.2	3.43549	69.5	3.35986			-68	-2.6844e-09	-81	4.0266e-09	-81	6.71e-09	-81	6.71e-09	-81	4.6977e-09																1539.42	0.0435536
8.77437	0.00282648	0.00282474	0.00119554			22355.2	0.988522	0.985962	0.974121		131.7	3.43768	69.2	3.35851	107.4	3.43455	107.3	3.43549	69.6	3.35986			-67	-5.3688e-09	-80	3.3501e-09	-80	6.66e-10	-80	3.36e-09	-80	6.0345e-09																1539.91	0.0449972
8.80505	0.00310475	0.00312024	0.000773547			22358.3	0.990936	0.988045	0.98057		131.8	3.43775	69.4	3.35851	107.7	3.43455	107.5	3.43549	69.9	3.35989			-67	4.0266e-09	-80	2.6844e-09	-80	5.36e-09	-80	-6.71e-10	-80	-6.7109e-10																1540.39	0.0471474
8.83573	0.00346541	0.00337875	0.000444313			22361.3	0.99593	0.991057	0.987898		132	3.4378	69.6	3.35854	107.8	3.4346	107.6	3.43549	70	3.35995			-67	6.7109e-09	-80	2.0079e-09	-80	6.71e-09	-80	5.36e-09	-80	1.0066e-08																1540.87	0.0489511
8.86641	0.00389908	0.00359624	0.000488919			22364.4	0.99435	0.995209	0.996737		132.2	3.43787	69.8	3.35856	108	3.43465	108	3.43554	70.2	3.35998			-67	6.0345e-09	-80	4.6977e-09	-80	5.36e-09	-80	6.04e-09	-80	2.0133e-09																1541.35	0.0494781
8.89709	0.00438736	0.00377177	0.000834737			22367.5	0.994238	0.998998	1.00727		132.3	3.43794	69.9	3.35856	108.1	3.4347	108.1	3.43556	70.4	3.35998			-66	-6.7646e-10	-80	2.0133e-09	-80	-1.34e-09	-79	3.36e-09	-80	1.3368e-09																1541.84	0.0486125
8.92777	0.0049067	0.00390663	0.00122939			22370.7	0.994946	1.00216	1.01721		132.4	3.43802	70.2	3.35851	108.4	3.43474	108.3	3.43559	70.7	3.35995			-66	2.679e-09	-79	2.0079e-09	-79	6.66e-10	-79	9.4e-09	-79	3.3555e-09																1542.32	0.0470332
8.95845	0.00543137	0.00400374	0.00161235			22373.8	0.995843	1.00295	1.02506		132.7	3.4381	70.4	3.35848	108.6	3.43474	108.6	3.4356	70.8	3.3599			-66	5.3634e-09	-79	4.0266e-09	-79	-3.36e-09	-79	6.04e-09	-79	0																1542.8	0.0455986
8.98913	0.00593547	0.00406718	0.00196579			22376.9	0.996653	1.00266	1.03081		132.7	3.43813	70.6	3.35846	108.7	3.43464	108.8	3.4356	70.9	3.35985			-66	6.7109e-09	-79	6.0398e-09	-79	1.34e-09	-79	3.35e-09	-79	1.3422e-09																1543.28	0.0448584
9.01981	0.00639421	0.0041017	0.00228132			22380.2	1.00472	1.0004	1.03488		132.9	3.43819	70.8	3.35846	109	3.43447	109	3.4356	71.1	3.35982			-65	4.6977e-09	-79	4.6923e-09	-79	2.68e-09	-79	3.36e-09	-79	4.0266e-09																1543.76	0.044927
9.05049	0.00678481	0.00411228	0.00255431			22383.5	1.00276	0.996576	1.03699		133.1	3.43825	71	3.35849	109.1	3.43441	109.2	3.43565	71.4	3.35981			-65	4.6977e-09	-78	-2.0187e-09	-79	7.38e-09	-78	4.69e-09	-79	2.0079e-09																1544.24	0.0454701
9.08117	0.00708725	0.00410374	0.00278252			22386.8	0.997084	0.991284	1.03538		133.2	3.4383	71.1	3.35855	109.3	3.43441	109.4	3.43569	71.5	3.35978			-65	5.3634e-09	-78	5.3688e-09	-78	4.03e-09	-78	3.35e-09	-78	2.679e-09																1544.73	0.0457126
9.11185	0.00728496	0.00408029	0.00296559			22390	1.00127	0.985912	1.03041		133.3	3.43834	71.4	3.35857	109.4	3.43447	109.6	3.43571	71.7	3.35978			-65	9.3899e-09	-78	2.0133e-09	-78	-6.71e-10	-78	-3.36e-09	-78	4.0266e-09																1545.21	0.0447626
9.14253	0.00736538	0.00404537	0.00310478			22393.3	1.00076	0.982838	1.02312		133.6	3.43838	71.6	3.35858	109.8	3.43464	109.7	3.43572	72	3.35976			-64	-2.6844e-09	-78	8.0531e-09	-78	8.05e-09	-78	2.68e-09	-78	3.3501e-09																1545.69	0.0423997
9.17321	0.00732054	0.00400141	0.0032028			22396.7	1.00059	0.982947	1.01588		133.7	3.43843	71.7	3.35856	109.9	3.43469	110	3.43571	72.1	3.35976			-64	6.6573e-10	-78	6.7109e-10	-78	4.03e-09	-77	1.34e-09	-78	-6.7109e-09																1546.17	0.0393789
9.20388	0.00714756	0.00394988	0.00326359			22400	1.00079	0.986058	1.00956		133.8	3.43848	72	3.35855	110	3.43469	110.2	3.43571	72.2	3.35978			-64	5.3688e-09	-77	2.6844e-09	-77	1.34e-09	-77	-1.34e-09	-77	5.3634e-09																1546.66	0.036657
9.23456	0.00684905	0.00389144	0.00329217			22403.4	0.995914	0.990088	1.00407		134.1	3.43854	72.2	3.35853	110.2	3.43465	110.4	3.43575	72.5	3.35982			-64	-4.0266e-09	-77	6.7056e-09	-77	4.7e-09	-77	-5.37e-12	-77	2.0079e-09																1547.14	0.034694
9.26524	0.00643369	0.00382616	0.00329438			22406.8	0.997122	0.994485	0.998704		134.2	3.43862	72.3	3.35851	110.5	3.43468	110.7	3.43579	72.7	3.35981			-63	-2.0133e-09	-77	6.0398e-09	-77	5.36e-09	-77	6.04e-09	-77	0																1547.62	0.0334569
9.29592	0.00591687	0.00375387	0.0032767			22410.2	0.995877	0.998893	0.993178		134.3	3.43868	72.4	3.35851	110.6	3.43463	110.8	3.43582	72.8	3.35981			-63	4.6923e-09	-77	5.3688e-09	-77	-1.34e-09	-77	2.68e-09	-77	1.3422e-09																1548.1	0.0326274
9.3266	0.00532204	0.00367451	0.00324593			22413.7	0.997829	1.00251	0.987267		134.5	3.43873	72.7	3.35851	110.8	3.43459	110.9	3.43582	73.2	3.35981			-63	2.679e-09	-76	-6.7646e-10	-77	-2.69e-09	-76	-6.71e-10	-77	2.0133e-09																1548.58	0.0316933
9.35728	0.00468316	0.00358839	0.00320887			22417.2	0.995806	1.0046	0.981247		134.7	3.43876	72.8	3.3585	111.1	3.43461	111.3	3.43582	73.3	3.35981			-62	2.6844e-09	-76	3.3555e-09	-76	-2.02e-09	-76	-2.02e-09	-76	7.382e-09																1549.07	0.0300358
9.38796	0.0040494	0.00349648	0.00317201			22420.6	0.99331	1.00583	0.974759		134.8	3.43883	73	3.35846	111.2	3.43464	111.5	3.4358	73.5	3.35982			-62	1.3368e-09	-76	-1.3476e-09	-76	5.37e-09	-76	1.34e-09	-76	4.6977e-09																1549.55	0.0273177
9.41864	0.0034923	0.00340042	0.00314108			22424.1	0.991597	1.00724	0.967599		134.9	3.43889	73.3	3.35841	111.4	3.43463	111.6	3.4358	73.7	3.35982			-62	1.3368e-09	-76	4.0212e-09	-76	5.36e-09	-76	6.66e-10	-76	1.0732e-08																1550.03	0.0240104
9.44932	0.0031088	0.00330253	0.0031207			22427.6	0.992804	1.00905	0.961883		135.1	3.43895	73.5	3.35836	111.7	3.43466	112	3.4358	73.9	3.35985			-62	-2.0133e-09	-76	1.3368e-09	-76	4.7e-09	-76	0	-76	-2.0187e-09																1550.51	0.0210835
9.48	0.00299517	0.00320562	0.00311411			22431.1	0.986418	1.01088	0.958831		135.2	3.43898	73.5	3.35833	111.8	3.43466	112.1	3.4358	74	3.35987			-61	2.6844e-09	-75	0	-75	1.34e-09	-75	6.04e-09	-75	8.7242e-09																1550.99	0.0190562
9.51068	0.00317846	0.00311259	0.00312295			22434.7	0.995232	1.01237	0.959605		135.3	3.43903	73.8	3.35833	112	3.43465	112.2	3.43577	74.2	3.35987			-61	6.0398e-09	-75	4.6977e-09	-75	0	-75	1.34e-09	-75	9.3899e-09																1551.48	0.0177982
9.54136	0.00358819	0.00302603	0.00314737			22438.2	0.993981	1.01331	0.964599		135.6	3.43905	74	3.35836	112.1	3.43465	112.6	3.43577	74.5	3.35987			-61	7.3767e-09	-75	0	-75	3.35e-09	-75	2.01e-09	-75	2.0133e-09																1551.96	0.0169183
9.57204	0.00411834	0.00294762	0.00318625			22441.8	0.995724	1.01332	0.972427		135.7	3.43908	74.1	3.35836	112.4	3.43467	112.7	3.4358	74.7	3.35988			-61	5.3688e-09	-75	-3.3555e-09	-75	2.01e-09	-75	2.68e-09	-75	6.7109e-10																1552.44	0.0160172
9.60272	0.00468302	0.00287775	0.00323752			22445.4	0.996068	1.01254	0.981065		135.8	3.43914	74.3	3.35836	112.6	3.43468	112.8	3.4358	75	3.35988			-60	-4.703e-09	-75	6.6573e-10	-75	4.7e-09	-74	6.71e-10	-75	4.6977e-09																1552.92	0.014755
9.6334	0.00522552	0.00281513	0.00329863			22449.1	0.996445	1.01125	0.99018		135.9	3.43924	74.6	3.35838	112.7	3.43473	113.2	3.43581	75.1	3.35985			-60	6.7109e-09	-74	1.3422e-09	-74	-1.34e-09	-74	4.7e-09	-74	3.3555e-09																1553.41	0.0129594
9.66408	0.00571058	0.00275679	0.00336689			22452.7	1.00053	1.00859	0.999743		136.2	3.43934	74.7	3.35843	113	3.43478	113.4	3.43583	75.3	3.3598			-60	-4.6977e-09	-74	-6.7646e-10	-74	2.68e-09	-74	6.71e-10	-74	7.3767e-09																1553.89	0.0108587
9.69476	0.00611725	0.00269827	0.00343967			22456.4	0.997897	1.00555	1.00931		136.4	3.43938	74.8	3.35846	113.2	3.4348	113.5	3.43585	75.6	3.35975			-60	6.0398e-09	-74	-5.3741e-09	-74	6.71e-10	-74	-4.03e-09	-74	-1.3422e-09																1554.37	0.00908689
9.72544	0.00643452	0.00263415	0.0035146			22460.1	0.99872	1.00194	1.01762		136.6	3.43938	75	3.35846	113.4	3.43481	113.8	3.4359	75.8	3.35973			-59	5.3634e-09	-74	3.3501e-09	-74	4.7e-09	-74	1.34e-09	-74	3.3501e-09																1554.85	0.00808765
9.75612	0.00665898	0.00255859	0.00358949			22463.7	0.99763	0.99821	1.02346		136.7	3.43938	75.3	3.35846	113.7	3.43481	113.9	3.43593	75.9	3.35968			-59	4.6977e-09	-73	2.679e-09	-74	2.01e-09	-73	1.34e-09	-74	2.679e-09																1555.33	0.00771285
9.7868	0.0067934	0.00246594	0.00366223			22467.4	0.999552	0.99542	1.02713		136.8	3.43941	75.4	3.35841	113.8	3.43481	114.1	3.43597	76.1	3.35966			-59	2.0133e-09	-73	-6.7109e-10	-73	-1.34e-09	-73	-6.76e-10	-73	4.0266e-09																1555.82	0.00755478
9.81748	0.00684585	0.00235134	0.00373068			22471.1	1.00142	0.992594	1.02883		137.1	3.43943	75.7	3.35838	113.9	3.43487	114.4	3.436	76.4	3.35966			-59	4.0212e-09	-73	-1.3422e-09	-73	-6.76e-10	-73	6.71e-10	-73	2.0079e-09																1556.3	0.00729884
9.84816	0.00682896	0.00221111	0.00379249			22474.8	1.00668	0.991036	1.02827		137.2	3.43943	75.9	3.35836	114.1	3.43492	114.6	3.43604	76.5	3.35969			-58	-5.3688e-12	-73	2.0133e-09	-73	6.71e-09	-73	2.01e-09	-73	-1.3476e-09																1556.78	0.00678263
9.87884	0.00675922	0.00204305	0.00384498			22478.6	0.998368	0.98998	1.02433		137.3	3.43946	76	3.35836	114.4	3.43492	114.8	3.4361	76.9	3.35979			-58	2.6844e-09	-73	2.679e-09	-73	5.36e-09	-73	2.01e-09	-73	6.7109e-10																1557.26	0.00595685
9.90952	0.0066561	0.00184666	0.00388521			22482.3	0.998442	0.991295	1.01742		137.4	3.43949	76.1	3.35836	114.5	3.43489	114.9	3.43615	77	3.35983			-58	3.3501e-09	-72	2.0133e-09	-72	-2.02e-09	-72	2.01e-09	-72	1.1409e-08																1557.74	0.0048974
9.9402	0.00654096	0.00162323	0.00390999			22486.2	0.995804	0.995297	1.0097		137.7	3.43951	76.4	3.35836	114.7	3.43483	115.2	3.43618	77.2	3.35983			-58	6.7109e-10	-72	-6.7109e-10	-72	2.01e-09	-72	4.69e-09	-72	2.679e-09																1558.23	0.00392296
9.97088	0.00643544	0.00137594	0.00391614			22490	1.00301	0.999927	1.00458		137.8	3.43959	76.6	3.35836	115	3.43478	115.4	3.43619	77.5	3.35978			-57	-1.3476e-09	-72	6.7109e-10	-72	6.04e-09	-72	6.04e-09	-72	0																1558.71	0.0036331
9.97088	0.0293928					22493.8	0.999782	1.00489	1.0023		137.9	3.43964	76.7	3.35836	115.2	3.43478	115.5	3.43621	77.7	3.35973			-57	-4.6977e-09	-72	4.0266e-09	-72	4.7e-09	-72	1.34e-09	-72	2.679e-09																1559.19	0.00412814
						22497.7	0.999352	1.00785	1.00138		138.2	3.43971	76.9	3.35837	115.4	3.43483	115.8	3.43624	77.8	3.35972			-57	6.0345e-09	-71	0	-72	2.68e-09	-71	-2.69e-09	-72	6.7109e-09																1559.67	0.00441848
						22501.6	1.00083	1.00899	1.00046		138.3	3.43974	77.2	3.35836	115.4	3.43489	116	3.43626	78.2	3.35972			-57	2.0133e-09	-71	2.0079e-09	-71	-1.35e-09	-71	6.71e-09	-71	2.0079e-09																1560.15	0.00397125
						22505.5	0.995639	1.00876	0.999123		138.4	3.43981	77.4	3.35837	115.8	3.43494	116.1	3.43626	78.3	3.35977			-56	-4.703e-09	-71	4.0266e-09	-71	1.34e-09	-71	6.03e-09	-71	6.7056e-09																1560.64	0.00309434
						22509.4	1.00196	1.00639	0.99764		138.7	3.43989	77.4	3.35839	115.9	3.43499	116.5	3.43626	78.5	3.35979			-56	2.0133e-09	-71	-6.7163e-09	-71	6.04e-09	-71	2.01e-09	-71	3.3555e-09																1561.12	0.00217687
						22513.4	0.999923	1.00359	0.995525		138.8	3.43997	77.8	3.35841	116.2	3.43501	116.6	3.43626	78.8	3.35981			-56	-5.3688e-12	-71	-6.7109e-10	-71	3.35e-09	-71	-2.01e-09	-71	3.3501e-09																1561.6	0.00145733
						22517.4	0.998	1.00052	0.991464		139.1	3.43997	77.9	3.35842	116.4	3.43504	116.8	3.43626	79	3.35981			-55	1.3368e-09	-70	2.0133e-09	-70	2.01e-09	-70	-6.71e-10	-71	0																1562.08	0.00105369
						22521.4	0.998884	0.997596	0.985694		139.2	3.43999	78.1	3.35843	116.5	3.43508	117.1	3.43626	79.3	3.35979			-55	4.0212e-09	-70	7.3767e-09	-70	2.68e-09	-70	6.71e-09	-70	2.0079e-09																1562.57	0.000991506
						22525.5	0.998104	0.995931	0.980759		139.4	3.43999	78.3	3.35843	116.7	3.43508	117.2	3.43628	79.4	3.35976			-55	2.6844e-09	-70	1.3368e-09	-70	7.38e-09	-70	4.7e-09	-70	3.3555e-09																1563.05	0.0012032
						22529.6	0.99929	0.996361	0.978694		139.6	3.43999	78.4	3.35843	117	3.43508	117.4	3.4363	79.6	3.35973			-55	1.3368e-09	-70	6.6573e-10	-70	-1.34e-09	-70	-3.36e-09	-70	4.0266e-09																1563.53	0.00151917
						22533.7	0.997356	0.997959	0.979496		139.8	3.44	78.7	3.35843	117.1	3.43506	117.5	3.43633	80	3.35973			-54	7.3767e-09	-70	6.7109e-10	-70	-1.34e-09	-69	-1.35e-09	-70	4.0212e-09																1564.01	0.00169581
						22537.7	1.0008	0.999553	0.981567		139.9	3.44003	78.8	3.35843	117.3	3.43506	117.9	3.43641	80.1	3.35975			-54	-2.0133e-09	-69	6.7109e-09	-69	6.03e-09	-69	-6.71e-10	-69	-5.3688e-12																1564.49	0.00153875
						22541.8	1.00259	1.00085	0.984021		140.2	3.44008	79	3.35847	117.6	3.43507	118	3.43643	80.3	3.35976			-54	-1.3476e-09	-69	4.0266e-09	-69	-6.72e-09	-69	3.36e-09	-69	-2.6844e-09																1564.98	0.00107371
						22545.9	1.0001	1.00118	0.986838		140.3	3.44012	79.3	3.35853	117.8	3.43513	118.2	3.43646	80.6	3.35976			-54	2.6844e-09	-69	4.0212e-09	-69	4.02e-09	-69	4.69e-09	-69	6.0398e-09																1565.46	0.000551849
						22550.1	0.998809	1.00139	0.990263		140.4	3.44018	79.5	3.35856	117.9	3.43522	118.3	3.43649	80.8	3.35976			-53	2.679e-09	-69	4.6923e-09	-69	-6.71e-10	-69	5.37e-09	-69	2.6844e-09																1565.94	0.000236555
						22554.2	1.00661	1.00195	0.994092		140.7	3.44023	79.6	3.35856	118.1	3.43524	118.6	3.43652	81	3.35976			-53	3.3501e-09	-68	3.3501e-09	-69	6.71e-10	-68	2.01e-09	-69	7.3767e-09																1566.42	0.000232757
						22558.4	1.00633	1.00234	0.998512		140.8	3.44028	80	3.35854	118.4	3.43526	118.8	3.43654	81.2	3.35976			-53	-2.6844e-09	-68	-6.7109e-10	-68	-1.34e-09	-68	4.7e-09	-68	-6.0452e-09																1566.9	0.000493004
						22562.6	0.998006	1.00326	1.00388		140.9	3.44033	80.1	3.35854	118.5	3.43525	118.9	3.43659	81.5	3.35978			-53	1.3368e-09	-68	5.3634e-09	-68	4.7e-09	-68	4.03e-09	-68	-4.0319e-09																1567.39	0.000892193
						22566.8	1.00513	1.00426	1.00988		141.2	3.44036	80.3	3.35852	118.7	3.4352	119.3	3.43659	81.6	3.35978			-52	9.3899e-09	-68	-5.3688e-12	-68	3.35e-09	-68	2.01e-09	-68	6.7109e-10																1567.87	0.00128233
						22571.1	1.00197	1.00513	1.01555		141.3	3.44042	80.6	3.35852	119	3.43516	119.4	3.43662	81.8	3.35981			-52	-6.7646e-10	-68	-6.7646e-10	-68	-4.7e-09	-68	-4.03e-09	-68	6.7109e-10																1568.35	0.00152753
						22575.3	1.00431	1.005	1.02077		141.5	3.44047	80.8	3.35855	119.2	3.43516	119.6	3.43666	82.2	3.35983			-52	4.6977e-09	-67	3.3555e-09	-67	-1.34e-09	-67	-1.35e-09	-67	6.7056e-09																1568.83	0.00155851
						22579.6	1.00949	1.00475	1.02518		141.8	3.44051	80.9	3.35855	119.3	3.43516	119.9	3.43667	82.3	3.35986			-52	8.0478e-09	-67	2.0133e-09	-67	6.66e-10	-67	-2.02e-09	-67	-2.6844e-09																1569.32	0.00144568
						22583.8	1.00069	1.00425	1.02753		141.9	3.44053	81.3	3.35852	119.4	3.43515	120	3.43669	82.5	3.35991			-51	0	-67	4.0266e-09	-67	2.01e-09	-67	-5.37e-09	-67	1.3368e-09																1569.8	0.00139264
						22588	0.998451	1.0036	1.02637		142	3.44058	81.4	3.35854	119.8	3.43518	120.1	3.4367	82.8	3.35991			-51	6.0398e-09	-67	1.3422e-09	-67	-5.37e-12	-67	1.34e-09	-67	-8.7296e-09																1570.28	0.00157724
						22592.4	1.0041	1.00239	1.02102		142.3	3.44063	81.7	3.35854	119.9	3.43524	120.4	3.43671	82.9	3.35991			-51	-6.7109e-10	-67	4.6923e-09	-67	8.05e-09	-66	4.03e-09	-67	-2.0187e-09																1570.76	0.00201037
						22596.7	1.00364	1.00067	1.01381		142.5	3.44073	81.9	3.35849	120.2	3.43536	120.6	3.43673	83.1	3.35989			-51	6.6573e-10	-66	-1.3476e-09	-66	2.68e-09	-66	-1.35e-09	-66	6.7056e-09																1571.24	0.00258247
						22601	1.00103	0.998356	1.0076		142.6	3.44076	82	3.35847	120.3	3.43538	120.7	3.43675	83.5	3.35984			-50	-1.3422e-09	-66	7.3767e-09	-66	3.36e-09	-66	-1.35e-09	-66	-5.3688e-12																1571.73	0.00318707
						22605.3	1.0056	0.996639	1.00401		142.8	3.44079	82.2	3.35845	120.4	3.43538	121	3.43681	83.7	3.35982			-50	-1.3422e-09	-66	6.7056e-09	-66	2.68e-09	-66	2.68e-09	-66	0																1572.21	0.00378413
						22609.8	1.00837	0.995252	1.00268		143	3.44081	82.6	3.35845	120.6	3.43538	121.2	3.43687	84	3.35979			-50	7.3767e-09	-66	9.3953e-09	-66	1.07e-08	-66	-6.05e-09	-66	6.6573e-10																1572.69	0.00440063
						22614.2	1.00371	0.992949	1.00178		143.2	3.44082	82.7	3.35847	120.9	3.43534	121.4	3.43694	84.2	3.35978			-49	-2.0133e-09	-65	2.0133e-09	-66	2.01e-09	-65	9.39e-09	-66	4.6977e-09																1573.17	0.00510345
						22618.7	1.0046	0.990248	0.999301		143.4	3.44085	82.8	3.35847	121	3.43534	121.5	3.43697	84.3	3.3598			-49	-2.6897e-09	-65	5.3688e-09	-65	-2.02e-09	-65	8.05e-09	-65	6.7109e-09																1573.65	0.00595977
						22623.2	1.00403	0.988631	0.995326		143.5	3.44089	83.2	3.35847	121.2	3.43542	121.8	3.43698	84.7	3.3598			-49	4.0266e-09	-65	-6.0398e-09	-65	9.39e-09	-65	6.03e-09	-65	2.0079e-09																1574.14	0.00699167
						22627.6	1.00185	0.98814	0.991288		143.6	3.44093	83.3	3.35846	121.5	3.43542	121.9	3.437	84.8	3.3598			-49	3.3555e-09	-65	1.3368e-09	-65	-2.02e-09	-65	3.35e-09	-65	4.0212e-09																1574.62	0.0081115
						22632.2	1.00187	0.989493	0.98814		143.9	3.44095	83.7	3.35843	121.7	3.43542	122.1	3.43697	85	3.35986			-48	2.0133e-09	-65	4.0266e-09	-65	4.03e-09	-64	3.35e-09	-65	2.0079e-09																1575.1	0.00903402
						22636.7	0.998909	0.991861	0.986849		144.1	3.44098	83.9	3.35843	121.8	3.43537	122.2	3.43697	85.2	3.35988			-48	4.0212e-09	-64	6.7109e-09	-64	6.04e-09	-64	1.21e-08	-64	4.0266e-09																1575.58	0.00924112
						22641.3	0.999909	0.993667	0.987845		144.2	3.44099	84	3.35846	122.1	3.43529	122.5	3.437	85.5	3.35993			-48	6.7109e-09	-64	-2.0133e-09	-64	1.34e-09	-64	4.69e-09	-64	2.0079e-09																1576.07	0
						22645.9	1.00524	0.993879	0.990435		144.5	3.44099	84.3	3.35848	122.2	3.43524	122.7	3.43701	85.6	3.35998			-48	6.0398e-09	-64	5.3688e-09	-64	1.34e-09	-64	4.02e-09	-64	4.0266e-09
											144.6	3.44101	84.5	3.35851	122.3	3.43524	122.8	3.43707	85.8	3.35996			-47	2.679e-09	-64	4.6923e-09	-64	6.04e-09	-64	2.01e-09	-64	4.6977e-09
											144.7	3.44106	84.7	3.35853	122.5	3.43527	123	3.43712	86	3.35993			-47	6.7109e-10	-63	6.0345e-09	-64	4.69e-09	-63	5.36e-09	-64	6.7109e-10
											144.9	3.44114	85.1	3.35855	122.8	3.43533	123.2	3.43717	86.4	3.35998			-47	4.6923e-09	-63	4.0212e-09	-63	3.36e-09	-63	2.68e-09	-63	-2.6897e-09
											145.2	3.4412	85.2	3.35855	122.9	3.43537	123.3	3.43719	86.5	3.35994			-47	2.0079e-09	-63	-5.3688e-12	-63	3.35e-09	-63	6.71e-10	-63	-6.7646e-10
											145.3	3.44125	85.3	3.35855	123	3.43537	123.5	3.43721	86.6	3.3599			-46	-4.0319e-09	-63	5.3634e-09	-63	6.71e-09	-63	2.68e-09	-63	9.3899e-09
											145.5	3.4413	85.7	3.3585	123.3	3.43536	123.8	3.43724	87	3.35989			-46	6.0345e-09	-63	2.0133e-09	-63	3.35e-09	-63	6.71e-09	-63	0
											145.6	3.44134	85.9	3.35849	123.4	3.43535	123.9	3.43727	87.1	3.3599			-46	1.3422e-09	-62	6.0398e-09	-62	-2.69e-09	-62	2.68e-09	-62	-6.7109e-10
											145.9	3.44139	86	3.35849	123.6	3.43534	124	3.43727	87.3	3.3599			-46	6.7109e-10	-62	-2.0133e-09	-62	2.01e-09	-62	6.71e-10	-62	2.0133e-09
											146.1	3.44142	86.4	3.35854	123.9	3.43538	124.4	3.4373	87.6	3.35991			-45	3.3555e-09	-62	3.3501e-09	-62	2.68e-09	-62	-5.37e-12	-62	-4.0266e-09
											146.2	3.44142	86.6	3.35858	124	3.43543	124.4	3.43732	87.8	3.35991			-45	3.3501e-09	-62	4.6977e-09	-62	4.03e-09	-62	6.03e-09	-62	5.3688e-09
											146.4	3.44142	86.7	3.35858	124.2	3.43546	124.6	3.43732	88	3.35991			-45	5.3634e-09	-62	-1.3476e-09	-62	-5.37e-09	-61	-2.01e-09	-62	1.2074e-08
											146.6	3.44139	87	3.35857	124.4	3.43548	124.9	3.43733	88.2	3.3599			-45	-2.6844e-09	-61	-3.3555e-09	-61	-1.35e-09	-61	2.01e-09	-61	1.3422e-09
											146.7	3.44137	87.2	3.35853	124.6	3.43555	125	3.43736	88.4	3.35988			-44	2.6844e-09	-61	-2.6844e-09	-61	0	-61	3.36e-09	-61	6.7109e-10
											147	3.44134	87.5	3.35853	124.7	3.43555	125.2	3.43738	88.6	3.35988			-44	6.7056e-09	-61	7.3767e-09	-61	2.68e-09	-61	2.68e-09	-61	6.0345e-09
											147.2	3.44134	87.7	3.35849	124.8	3.43543	125.4	3.4374	88.7	3.35988			-44	4.6977e-09	-61	1.3422e-09	-61	4.03e-09	-61	3.36e-09	-61	8.0478e-09
											147.3	3.44137	87.9	3.35849	125.1	3.43527	125.6	3.43743	89	3.35986			-44	4.0266e-09	-60	-2.0133e-09	-61	3.35e-09	-60	-1.34e-09	-61	4.0212e-09
											147.4	3.44138	88	3.35853	125.2	3.4352	125.7	3.43745	89.2	3.35986			-43	6.7109e-10	-60	-1.3476e-09	-60	-1.34e-09	-60	6.71e-09	-60	-1.3476e-09
											147.7	3.4414	88.3	3.35856	125.5	3.4352	125.8	3.43748	89.4	3.35981			-43	6.0398e-09	-60	6.7109e-10	-60	5.36e-09	-60	1.34e-09	-60	-2.0187e-09
											147.9	3.44145	88.5	3.35856	125.7	3.43537	126.1	3.4375	89.5	3.35978			-43	3.3501e-09	-60	2.0133e-09	-60	-3.36e-09	-60	6.71e-10	-60	-2.0187e-09
											148	3.44149	88.7	3.35856	125.8	3.43557	126.2	3.43753	89.8	3.35977			-42	4.6923e-09	-60	4.0212e-09	-60	-2.02e-09	-60	3.36e-09	-60	4.0266e-09
											148.2	3.44153	88.9	3.35858	125.9	3.43557	126.4	3.43755	89.9	3.35977			-42	2.0133e-09	-59	0	-59	3.36e-09	-59	-6.72e-09	-59	5.3688e-09
											148.4	3.44156	89.1	3.35858	126.1	3.43555	126.5	3.43755	90.1	3.35982			-42	4.6923e-09	-59	-2.0133e-09	-59	6.71e-10	-59	4.7e-09	-59	1.208e-08
											148.6	3.44158	89.4	3.35858	126.3	3.43545	126.8	3.43755	90.4	3.35983			-42	6.0398e-09	-59	8.7189e-09	-59	4.7e-09	-59	8.72e-09	-59	8.0478e-09
											148.7	3.44158	89.5	3.35858	126.4	3.43544	126.9	3.43755	90.6	3.35986			-41	2.6844e-09	-59	6.6573e-10	-59	-1.35e-09	-59	5.37e-09	-59	2.679e-09
											149	3.44163	89.7	3.35859	126.6	3.43544	127	3.43755	90.8	3.35988			-41	-5.3688e-09	-58	1.3368e-09	-59	-1.34e-09	-58	4.03e-09	-59	-2.0187e-09
											149.2	3.44168	89.9	3.35859	126.8	3.43549	127.3	3.43755	91	3.35986			-41	-6.7109e-10	-58	-1.3476e-09	-58	5.37e-09	-58	4.7e-09	-58	3.3555e-09
											149.3	3.44175	90.2	3.35859	127	3.43551	127.4	3.43755	91.2	3.35983			-41	3.3501e-09	-58	4.0266e-09	-58	2.01e-09	-58	6.71e-09	-58	4.6977e-09
											149.6	3.44179	90.3	3.35859	127.2	3.43554	127.5	3.43755	91.3	3.35986			-40	1.3368e-09	-58	4.0212e-09	-58	-4.7e-09	-58	8.72e-09	-58	4.6923e-09
											149.8	3.44184	90.6	3.35859	127.3	3.43552	127.7	3.43755	91.6	3.35988			-40	6.0398e-09	-58	5.3634e-09	-58	2.01e-09	-58	1.14e-08	-58	-5.3688e-12
											149.9	3.4419	90.8	3.35859	127.4	3.43548	127.9	3.43755	91.8	3.35991			-40	2.0133e-09	-57	1.3422e-09	-57	-5.37e-09	-57	-2.02e-09	-58	-4.0266e-09
											150.2	3.44198	91.2	3.35859	127.7	3.43548	128.1	3.43755	91.9	3.35996			-40	-5.3688e-12	-57	4.0212e-09	-57	1.34e-09	-57	6.71e-10	-57	2.679e-09
											150.3	3.44203	91.3	3.35856	127.8	3.4355	128.2	3.43755	92	3.35996			-39	3.3501e-09	-57	2.679e-09	-57	2.68e-09	-57	-2.02e-09	-57	6.7109e-09
											150.5	3.44208	91.4	3.35851	128.1	3.43547	128.4	3.43756	92.3	3.35996			-39	8.0478e-09	-57	2.679e-09	-57	8.05e-09	-57	3.35e-09	-57	1.3422e-09
											150.7	3.4421	91.6	3.35848	128.2	3.43546	128.6	3.43758	92.5	3.35996			-39	1.3368e-09	-57	2.679e-09	-57	0	-56	6.66e-10	-57	-1.3476e-09
											150.9	3.44213	91.9	3.35848	128.3	3.43546	128.7	3.43763	92.7	3.35998			-39	6.6573e-10	-56	6.6573e-10	-56	6.03e-09	-56	-4.7e-09	-56	6.0345e-09
											151	3.44213	92.1	3.35848	128.6	3.43542	128.9	3.4377	92.9	3.35995			-38	6.7056e-09	-56	1.3422e-09	-56	4.02e-09	-56	6.03e-09	-56	-5.3688e-12
											151.3	3.44213	92.3	3.3585	128.8	3.43536	129.1	3.43772	93	3.35992			-38	2.0079e-09	-56	2.679e-09	-56	1.34e-09	-56	4.02e-09	-56	8.0478e-09
											151.5	3.44213	92.6	3.3585	128.9	3.43532	129.2	3.43772	93.2	3.35995			-38	-3.3608e-09	-56	2.0133e-09	-56	2.68e-09	-56	6.71e-10	-56	-2.0133e-09
											151.6	3.44216	92.8	3.35849	129.1	3.43528	129.5	3.43771	93.3	3.35994			-38	3.3555e-09	-55	-3.3555e-09	-56	4.02e-09	-55	3.35e-09	-56	2.0133e-09
											151.9	3.44216	92.9	3.35849	129.2	3.43528	129.6	3.43766	93.6	3.35994			-37	1.3368e-09	-55	-5.3688e-12	-55	-5.37e-12	-55	1.34e-09	-55	4.0212e-09
											152.1	3.44223	93	3.35852	129.5	3.43532	129.7	3.43766	93.8	3.35997			-37	4.0266e-09	-55	9.3899e-09	-55	4.69e-09	-55	6.71e-10	-55	-6.7109e-10
											152.2	3.44231	93.3	3.35855	129.6	3.43533	129.8	3.43767	93.9	3.35997			-37	0	-55	1.3422e-09	-55	5.37e-09	-55	3.35e-09	-55	-1.3476e-09
											152.4	3.44236	93.5	3.35857	129.7	3.43537	130.1	3.43768	94.2	3.35997			-37	3.3555e-09	-55	4.0266e-09	-55	6.71e-10	-55	-2.01e-09	-55	-2.6897e-09
											152.6	3.44237	93.6	3.35857	129.8	3.43537	130.2	3.43773	94.3	3.35993			-36	4.0266e-09	-54	-4.0266e-09	-54	6.04e-09	-54	6.03e-09	-54	4.6923e-09
											152.8	3.44238	94	3.35857	130.1	3.43537	130.3	3.43775	94.4	3.35991			-36	3.3501e-09	-54	3.3501e-09	-54	6.71e-10	-54	4.69e-09	-54	-2.6897e-09
											152.9	3.44238	94.1	3.35857	130.3	3.43537	130.6	3.43776	94.7	3.35983			-36	3.3555e-09	-54	-6.7646e-10	-54	-6.76e-10	-54	4.69e-09	-54	-6.7109e-10
											153.2	3.44238	94.3	3.3586	130.4	3.43539	130.7	3.4378	94.9	3.35978			-35	5.3688e-09	-54	4.0266e-09	-54	2.01e-09	-54	-5.37e-12	-54	1.2074e-08
											153.4	3.44239	94.5	3.35864	130.6	3.43544	130.9	3.43783	95	3.35976			-35	6.7109e-10	-54	2.0133e-09	-54	2.68e-09	-53	8.05e-09	-54	1.3368e-09
											153.5	3.44241	94.7	3.35864	130.8	3.43544	131	3.43782	95.2	3.35976			-35	2.0079e-09	-53	6.7109e-09	-53	-2.01e-09	-53	4.03e-09	-53	-6.7109e-10
											153.8	3.44245	94.9	3.35865	130.9	3.43543	131.2	3.43782	95.5	3.35976			-35	3.3501e-09	-53	3.3501e-09	-53	2.01e-09	-53	-6.76e-10	-53	4.6923e-09
											153.9	3.44252	95.1	3.35865	131.1	3.43538	131.4	3.43782	95.6	3.35978			-34	2.0079e-09	-53	2.679e-09	-53	-2.01e-09	-53	4.02e-09	-53	1.3422e-09
											154.1	3.44257	95.3	3.35865	131.3	3.43529	131.6	3.43779	95.8	3.35981			-34	2.6844e-09	-53	-6.7646e-10	-53	4.7e-09	-53	5.37e-09	-53	3.3555e-09
											154.2	3.44261	95.5	3.35865	131.4	3.43529	131.7	3.43779	96.1	3.35981			-34	3.3501e-09	-52	-3.3608e-09	-53	1.34e-09	-52	-5.37e-12	-53	6.6573e-10
											154.5	3.44263	95.6	3.35866	131.7	3.43529	131.8	3.4378	96.1	3.35981			-34	6.6573e-10	-52	6.0345e-09	-52	6.71e-09	-52	-6.71e-10	-52	1.3422e-09
											154.7	3.44268	95.9	3.35866	131.8	3.43531	132.1	3.43783	96.3	3.35981			-33	3.3555e-09	-52	-1.3422e-09	-52	6.03e-09	-52	6.71e-09	-52	1.3422e-09
											154.8	3.4427	96	3.35866	132	3.43534	132.2	3.43783	96.6	3.35981			-33	2.0079e-09	-52	9.3899e-09	-52	2.01e-09	-52	-4.03e-09	-52	-6.7109e-10
											155.1	3.44272	96.2	3.35868	132.2	3.43537	132.3	3.43783	96.7	3.35981			-33	3.3501e-09	-52	-2.6844e-09	-52	6.71e-09	-51	6.66e-10	-52	-3.3608e-09
											155.2	3.44274	96.3	3.35868	132.3	3.4354	132.6	3.43783	96.9	3.35981			-33	7.3767e-09	-51	-6.7646e-10	-51	-1.35e-09	-51	-4.7e-09	-51	5.3634e-09
											155.5	3.44274	96.7	3.35865	132.4	3.43543	132.8	3.43784	97.2	3.35981			-32	8.0531e-09	-51	6.0398e-09	-51	4.03e-09	-51	-5.37e-12	-51	1.3422e-09
											155.6	3.44274	96.8	3.35868	132.7	3.43547	132.9	3.43786	97.4	3.35981			-32	2.679e-09	-51	-5.3688e-12	-51	2.68e-09	-51	2.01e-09	-51	5.3634e-09
											155.8	3.44275	97.1	3.35868	132.8	3.43547	133	3.43792	97.5	3.35981			-32	2.679e-09	-51	-1.3476e-09	-51	1.01e-08	-51	2.01e-09	-51	5.3688e-09
											156	3.44278	97.3	3.35866	133	3.43549	133.3	3.43797	97.7	3.35978			-32	-4.0266e-09	-50	0	-51	-3.36e-09	-50	2.68e-09	-51	-2.0133e-09
											156.2	3.44283	97.4	3.35868	133.2	3.43546	133.4	3.43799	97.9	3.35973			-31	-5.3688e-12	-50	4.0212e-09	-50	6.71e-10	-50	2.68e-09	-50	4.0266e-09
											156.4	3.44287	97.7	3.35869	133.4	3.43544	133.6	3.43797	98.1	3.3597			-31	1.3422e-09	-50	6.7056e-09	-50	2.01e-09	-50	3.35e-09	-50	1.3422e-09
											156.5	3.44289	97.8	3.35865	133.5	3.43543	133.8	3.43797	98.2	3.3597			-31	1.0738e-08	-50	2.6844e-09	-50	6.04e-09	-50	5.37e-09	-50	2.0079e-09
											156.7	3.44289	98	3.35865	133.7	3.43545	133.9	3.43798	98.6	3.3597			-31	-5.3688e-12	-50	6.0398e-09	-50	6.66e-10	-50	2.68e-09	-50	2.0079e-09
											156.9	3.44293	98.3	3.35866	133.9	3.43545	134	3.43799	98.8	3.35972			-30	2.6844e-09	-49	0	-49	3.35e-09	-49	4.02e-09	-49	-5.3741e-09
											157.1	3.44301	98.5	3.35866	134	3.43547	134.3	3.43802	98.9	3.35972			-30	8.7189e-09	-49	5.3634e-09	-49	-6.76e-10	-49	7.38e-09	-49	1.0738e-08
											157.2	3.44309	98.6	3.35866	134.3	3.43547	134.4	3.43807	99.2	3.35971			-30	6.6573e-10	-49	2.0079e-09	-49	2.01e-09	-49	7.38e-09	-49	-5.3688e-12
											157.5	3.44312	98.8	3.35866	134.4	3.43544	134.6	3.43809	99.3	3.35966			-30	4.6923e-09	-49	5.3688e-09	-49	-4.7e-09	-49	-6.76e-10	-49	6.0345e-09
											157.7	3.44312	99.1	3.35869	134.6	3.43539	134.8	3.43809	99.6	3.35959			-29	3.3501e-09	-49	8.0531e-09	-49	-6.76e-10	-48	1.34e-09	-49	6.0398e-09
											157.8	3.44315	99.2	3.35867	134.8	3.43537	134.9	3.43809	99.8	3.35953			-29	2.679e-09	-48	2.6844e-09	-48	2.01e-09	-48	5.36e-09	-48	6.6573e-10
											157.9	3.4432	99.3	3.35867	134.9	3.43537	135.2	3.43809	100	3.3595			-29	6.6573e-10	-48	-6.7109e-10	-48	4.02e-09	-48	4.03e-09	-48	3.3555e-09
											158.2	3.44328	99.6	3.35867	135	3.43541	135.3	3.43809	100.1	3.3595			-28	1.3422e-09	-48	2.679e-09	-48	2.68e-09	-48	-6.71e-10	-48	7.3767e-09
											158.3	3.44334	99.8	3.35867	135.3	3.43544	135.4	3.43809	100.4	3.35954			-28	6.0345e-09	-48	0	-48	4.02e-09	-48	1.34e-09	-48	0
											158.5	3.44337	100.1	3.35866	135.4	3.43546	135.6	3.43814	100.6	3.35965			-28	1.3422e-09	-47	2.0133e-09	-48	-2.69e-09	-47	-1.34e-09	-48	4.6923e-09
											158.8	3.44337	100.3	3.35866	135.5	3.43548	135.9	3.43818	100.7	3.35972			-28	2.0079e-09	-47	3.3555e-09	-47	0	-47	2.68e-09	-47	3.3501e-09
											159.3	3.44337	100.4	3.35864	135.7	3.43548	136	3.43823	100.9	3.35978			-27	2.0133e-09	-47	7.382e-09	-47	-2.01e-09	-47	2.68e-09	-47	6.0398e-09
											159.4	3.44338	100.6	3.35863	136	3.43549	136.1	3.43824	101.2	3.35981			-27	8.7242e-09	-47	0	-47	5.37e-09	-47	-4.03e-09	-47	3.3555e-09
											159.8	3.44338	100.9	3.35863	136.1	3.43553	136.2	3.43824	101.3	3.35978			-27	2.679e-09	-47	-2.0187e-09	-47	2.01e-09	-46	-6.76e-10	-47	2.6844e-09
											159.9	3.44343	101	3.35863	136.2	3.43556	136.6	3.43824	101.7	3.35975			-27	5.3634e-09	-46	3.3501e-09	-46	-1.35e-09	-46	5.36e-09	-46	4.6977e-09
											160	3.44348	101.1	3.35865	136.5	3.43559	136.7	3.43824	101.8	3.3597			-26	4.6977e-09	-46	3.3555e-09	-46	-2.02e-09	-46	3.35e-09	-46	4.0266e-09
											160.1	3.4435	101.4	3.35866	136.7	3.43559	136.8	3.43827	102	3.35967			-26	6.0345e-09	-46	7.3767e-09	-46	7.38e-09	-46	4.7e-09	-46	3.3501e-09
											160.4	3.4435	101.6	3.35866	136.8	3.43557	137.1	3.43829	102.3	3.35967			-26	1.3422e-09	-46	9.3899e-09	-46	0	-46	3.35e-09	-46	6.6573e-10
											160.6	3.4435	101.8	3.35866	137.1	3.43557	137.2	3.43832	102.5	3.35968			-26	2.679e-09	-45	2.6844e-09	-46	4.02e-09	-45	1.34e-09	-46	-5.3688e-12
											160.7	3.44351	102	3.35861	137.1	3.43559	137.5	3.43834	102.6	3.35973			-25	2.0079e-09	-45	6.6573e-10	-45	5.36e-09	-45	5.36e-09	-45	6.0345e-09
											161	3.44351	102.2	3.35853	137.3	3.43559	137.6	3.43837	102.9	3.35973			-25	6.7109e-10	-45	5.3688e-09	-45	7.38e-09	-45	6.03e-09	-45	6.7109e-09
											161.1	3.44354	102.5	3.35851	137.4	3.43561	137.7	3.43839	103.1	3.35973			-25	-2.0133e-09	-45	2.0133e-09	-45	-6.71e-10	-45	4.02e-09	-45	5.3634e-09
											161.2	3.44359	102.6	3.35851	137.7	3.43561	137.9	3.43839	103.2	3.35973			-25	0	-45	8.0478e-09	-45	-6.76e-10	-45	-2.01e-09	-45	5.3634e-09
											161.4	3.44367	102.8	3.35851	137.8	3.43559	138.1	3.43842	103.6	3.35971			-24	-2.0133e-09	-44	-6.7109e-10	-44	-6.71e-10	-44	2.01e-09	-45	-2.0133e-09
											161.6	3.44374	102.9	3.35854	137.9	3.43555	138.2	3.43842	103.7	3.35969			-24	2.679e-09	-44	2.0133e-09	-44	5.37e-09	-44	1.14e-08	-44	3.3501e-09
											161.7	3.44379	103.2	3.35854	138.1	3.43552	138.4	3.43845	104	3.35969			-24	3.3501e-09	-44	6.0345e-09	-44	-2.69e-09	-44	3.35e-09	-44	2.0133e-09
											161.8	3.44383	103.4	3.35848	138.3	3.43549	138.7	3.4385	104.1	3.35969			-24	5.3688e-09	-44	0	-44	6.66e-10	-44	0	-44	-6.7109e-10
											162.1	3.44383	103.6	3.35848	138.4	3.43549	138.8	3.4385	104.3	3.35971			-23	4.6977e-09	-44	2.6844e-09	-44	-6.04e-09	-43	2.68e-09	-44	7.3767e-09
											162.2	3.44383	103.9	3.35848	138.6	3.43544	138.9	3.43848	104.6	3.35975			-23	-1.3422e-09	-43	-1.3476e-09	-43	2.01e-09	-43	2.68e-09	-43	6.6573e-10
											162.3	3.44385	104	3.3585	138.9	3.43534	139.2	3.43848	104.8	3.35978			-23	4.6977e-09	-43	6.7109e-10	-43	-6.71e-10	-43	6.71e-09	-43	6.7109e-10
											162.5	3.44385	104.1	3.35855	139	3.43529	139.3	3.43844	105.1	3.35981			-22	-1.3422e-09	-43	-2.0187e-09	-43	0	-43	4.69e-09	-43	-6.7109e-10
											162.8	3.44388	104.4	3.35858	139.1	3.43529	139.6	3.43844	105.3	3.35981			-22	3.3501e-09	-43	4.0266e-09	-43	-4.7e-09	-43	2.01e-09	-43	-2.6844e-09
											162.9	3.44393	104.5	3.35861	139.4	3.43532	139.7	3.43844	105.4	3.35981			-22	-5.3688e-12	-42	0	-43	-1.34e-09	-42	9.39e-09	-43	-6.7109e-10
											163	3.44396	104.7	3.35863	139.5	3.4354	139.9	3.43845	105.6	3.3598			-22	-5.3688e-12	-42	-5.3688e-09	-42	4.69e-09	-42	2.68e-09	-42	1.3368e-09
											163.3	3.44399	105	3.35863	139.7	3.4354	140	3.43849	105.7	3.35977			-21	-1.3476e-09	-42	1.3368e-09	-42	6.66e-10	-42	-6.71e-10	-42	4.6977e-09
											163.4	3.444	105.2	3.35859	139.9	3.43543	140.3	3.43853	106	3.35975			-21	3.3555e-09	-42	1.0738e-08	-42	-5.37e-12	-42	4.02e-09	-42	3.3501e-09
											163.6	3.44405	105.4	3.35859	140.1	3.43539	140.4	3.43858	106.2	3.35973			-21	1.3368e-09	-42	3.3555e-09	-42	0	-42	-2.02e-09	-42	-1.3422e-09
											163.8	3.44413	105.5	3.35859	140.2	3.43536	140.5	3.4386	106.3	3.35976			-21	-2.6844e-09	-41	2.679e-09	-41	6.71e-09	-41	7.38e-09	-41	5.3634e-09
											163.9	3.44419	105.7	3.3586	140.3	3.43529	140.7	3.43865	106.7	3.35976			-20	3.3555e-09	-41	-2.0187e-09	-41	6.66e-10	-41	6.71e-10	-41	7.3767e-09
											164	3.44426	105.9	3.35861	140.6	3.43525	140.9	3.43867	106.8	3.3598			-20	4.6923e-09	-41	4.6923e-09	-41	1.34e-09	-41	4.03e-09	-41	8.0531e-09
											164.2	3.44429	106.1	3.35861	140.7	3.4352	141	3.43872	107	3.35985			-20	2.6844e-09	-41	6.0345e-09	-41	-6.71e-10	-41	3.35e-09	-41	2.0079e-09
											164.5	3.44429	106.4	3.35861	140.8	3.43519	141.3	3.43875	107.1	3.35985			-20	6.7109e-10	-40	4.0266e-09	-41	2.68e-09	-40	1.34e-09	-41	6.7109e-10
											164.6	3.44429	106.5	3.35859	141.2	3.43517	141.5	3.43879	107.4	3.35985			-19	-2.6897e-09	-40	-4.0266e-09	-40	2.01e-09	-40	6.71e-10	-40	-6.7646e-10
											164.7	3.44429	106.7	3.35856	141.3	3.43517	141.6	3.43879	107.6	3.35985			-19	1.3422e-09	-40	6.6573e-10	-40	5.36e-09	-40	1.34e-09	-40	6.6573e-10
											164.9	3.4443	107	3.35854	141.4	3.43521	141.9	3.43881	107.9	3.35986			-19	4.0212e-09	-40	-6.7646e-10	-40	-5.37e-12	-40	-6.71e-10	-40	3.3501e-09
											165.1	3.44435	107.1	3.35851	141.7	3.43531	142	3.43884	108	3.35982			-19	-5.3688e-12	-40	-4.0319e-09	-40	1.01e-08	-40	2.68e-09	-40	-1.3476e-09
											165.3	3.44439	107.3	3.35848	141.8	3.43538	142.1	3.43885	108.2	3.35981			-18	2.0133e-09	-39	6.7056e-09	-40	1.34e-09	-39	3.36e-09	-40	3.3555e-09
											165.4	3.44445	107.5	3.35848	141.9	3.43538	142.4	3.43885	108.5	3.35982			-18	-4.0319e-09	-39	1.3422e-09	-39	5.37e-09	-39	4.7e-09	-39	2.6844e-09
											165.6	3.44445	107.7	3.35848	142.1	3.43535	142.6	3.43888	108.6	3.35982			-18	6.6573e-10	-39	1.3368e-09	-39	3.36e-09	-39	6.71e-09	-39	1.3368e-09
											165.8	3.44448	107.8	3.35848	142.4	3.43532	142.7	3.43889	108.8	3.35978			-18	8.0478e-09	-39	-6.7646e-10	-39	1.34e-09	-39	1.34e-09	-39	2.0079e-09
											165.9	3.4445	108.1	3.35851	142.5	3.43528	142.8	3.43893	109	3.35981			-17	4.0266e-09	-39	4.6977e-09	-39	6.71e-09	-38	5.36e-09	-39	2.0133e-09
											166	3.4445	108.2	3.35854	142.8	3.43528	143.1	3.43894	109.2	3.35985			-17	-5.3688e-12	-38	6.6573e-10	-38	3.36e-09	-38	-1.35e-09	-38	-3.3608e-09
											166.3	3.4445	108.4	3.35851	142.9	3.43539	143.3	3.43894	109.3	3.35987			-17	5.3634e-09	-38	6.0398e-09	-38	4.02e-09	-38	3.35e-09	-38	-6.7646e-10
											166.5	3.44452	108.7	3.35851	143.1	3.4354	143.4	3.43896	109.5	3.35989			-17	-1.3476e-09	-38	4.6977e-09	-38	4.02e-09	-38	-3.36e-09	-38	2.0079e-09
											166.6	3.44457	108.8	3.35854	143.2	3.43539	143.5	3.43898	109.8	3.35992			-16	3.3501e-09	-38	6.7109e-10	-38	2.68e-09	-38	2.01e-09	-38	-2.0133e-09
											166.8	3.44462	109	3.35856	143.5	3.43539	143.8	3.439	109.9	3.35993			-16	5.3634e-09	-37	7.3767e-09	-38	6.71e-09	-37	5.37e-09	-38	4.0266e-09
											167	3.44465	109.1	3.35854	143.6	3.43534	143.9	3.43901	110	3.35993			-16	4.0212e-09	-37	3.3555e-09	-37	6.71e-10	-37	7.38e-09	-37	-5.3688e-12
											167.1	3.44465	109.4	3.35856	143.7	3.43533	144	3.43904	110.3	3.35991			-15	2.0133e-09	-37	3.3555e-09	-37	6.71e-10	-37	4.03e-09	-37	-4.0319e-09
											167.4	3.44465	109.5	3.35859	144	3.43528	144.3	3.43905	110.4	3.3599			-15	6.7109e-09	-37	2.679e-09	-37	4.03e-09	-37	6.03e-09	-37	4.0212e-09
											167.5	3.44465	109.7	3.35859	144.1	3.43523	144.5	3.43909	110.6	3.35986			-15	3.3555e-09	-37	6.0345e-09	-37	4.69e-09	-37	-5.37e-12	-37	3.3555e-09
											167.6	3.44466	110	3.35861	144.3	3.43519	144.6	3.43911	110.8	3.35983			-15	6.0398e-09	-36	-5.3688e-12	-36	1.34e-09	-36	-1.34e-09	-36	1.3422e-09
											167.9	3.44468	110.1	3.35863	144.4	3.43519	144.9	3.43916	111	3.35983			-14	3.3555e-09	-36	2.6844e-09	-36	4.7e-09	-36	4.69e-09	-36	2.679e-09
											168	3.4447	110.2	3.35865	144.7	3.43523	145	3.43922	111.1	3.35983			-14	3.3501e-09	-36	4.0212e-09	-36	5.36e-09	-36	1.34e-09	-36	-2.0187e-09
											168.2	3.44472	110.6	3.35864	144.8	3.43528	145.1	3.4393	111.4	3.35981			-14	1.3422e-09	-36	-6.7109e-10	-36	-6.76e-10	-36	2.01e-09	-36	6.0345e-09
											168.4	3.44472	110.7	3.35864	145	3.43533	145.4	3.43935	111.6	3.35981			-14	8.7242e-09	-36	6.0345e-09	-36	4.02e-09	-35	1.34e-09	-36	5.3688e-09
											168.5	3.44472	110.8	3.35864	145.3	3.43533	145.6	3.43938	111.7	3.35981			-13	8.7189e-09	-35	4.0212e-09	-35	6.71e-10	-35	6.04e-09	-35	8.7242e-09
											168.7	3.44474	110.9	3.35862	145.4	3.43534	145.7	3.43938	112	3.35981			-13	4.0266e-09	-35	3.3555e-09	-35	3.36e-09	-35	-2.01e-09	-35	2.6844e-09
											168.8	3.44477	111.2	3.3586	145.5	3.4353	145.8	3.43939	112.1	3.35979			-13	2.0133e-09	-35	2.679e-09	-35	3.35e-09	-35	4.69e-09	-35	2.6844e-09
											169.1	3.44477	111.4	3.35861	145.8	3.43527	146.1	3.43939	112.2	3.35977			-13	5.3688e-09	-35	2.6844e-09	-35	4.69e-09	-35	-4.03e-09	-35	1.3422e-09
											169.2	3.44479	111.5	3.35864	145.9	3.43524	146.3	3.43939	112.5	3.35974			-12	1.3368e-09	-34	0	-35	3.36e-09	-34	-6.76e-10	-35	1.3368e-09
											169.3	3.44479	111.8	3.35864	146.1	3.43526	146.5	3.43939	112.7	3.35971			-12	-6.7646e-10	-34	7.3767e-09	-34	4.7e-09	-34	6.71e-10	-34	3.3501e-09
											169.6	3.44483	111.9	3.35864	146.4	3.43524	146.6	3.4394	112.8	3.35971			-12	-5.3688e-12	-34	6.7056e-09	-34	1.07e-08	-34	-5.37e-09	-34	4.6977e-09
											169.7	3.44483	112.1	3.35866	146.5	3.43524	146.8	3.43943	113.1	3.35971			-12	1.3368e-09	-34	2.6844e-09	-34	3.35e-09	-34	6.66e-10	-34	2.679e-09
											170	3.44485	112.3	3.35866	146.6	3.43519	147	3.43948	113.2	3.35976			-11	2.679e-09	-34	-5.3688e-12	-34	3.35e-09	-33	6.71e-10	-34	2.6844e-09
											170.2	3.4449	112.5	3.35867	146.8	3.43509	147.2	3.43956	113.3	3.35982			-11	5.3634e-09	-33	-4.703e-09	-33	7.38e-09	-33	4.69e-09	-33	-6.7109e-10
											170.3	3.4449	112.6	3.3587	147	3.43509	147.3	3.43962	113.5	3.35985			-11	2.679e-09	-33	2.679e-09	-33	-1.35e-09	-33	6.66e-10	-33	3.3501e-09
											170.6	3.44493	112.9	3.35872	147.2	3.4351	147.5	3.43967	113.6	3.35985			-11	2.679e-09	-33	5.3634e-09	-33	7.38e-09	-33	4.02e-09	-33	4.6977e-09
											170.7	3.44495	113.1	3.35874	147.3	3.43515	147.8	3.43969	113.9	3.35983			-10	0	-33	6.0398e-09	-33	6.03e-09	-33	7.38e-09	-33	-1.3476e-09
											170.8	3.44495	113.2	3.35874	147.4	3.43524	147.9	3.43969	114	3.35981			-10	1.3422e-09	-32	6.6573e-10	-33	4.69e-09	-32	2.68e-09	-33	-2.0133e-09
											171.1	3.44495	113.5	3.35877	147.7	3.43524	148.1	3.43971	114.2	3.35981			-10	-4.0319e-09	-32	1.3368e-09	-32	-2.68e-09	-32	6.71e-09	-32	-2.0133e-09
											171.3	3.44495	113.6	3.35879	147.9	3.43522	148.3	3.43976	114.4	3.35981			-10	1.3368e-09	-32	6.7109e-10	-32	-5.37e-12	-32	8.05e-09	-32	6.6573e-10
											171.4	3.44495	113.8	3.35884	148	3.43522	148.5	3.43981	114.5	3.35979			-9	-4.6977e-09	-32	-2.0187e-09	-32	4.69e-09	-32	-3.36e-09	-32	6.0345e-09
											171.6	3.44495	114	3.35884	148.2	3.43518	148.6	3.43986	114.8	3.35978			-9	3.3501e-09	-32	-2.0187e-09	-32	-2.02e-09	-32	9.39e-09	-32	7.3767e-09
											171.8	3.44498	114.1	3.35884	148.5	3.43515	148.7	3.43994	114.9	3.35978			-9	4.6977e-09	-31	2.6844e-09	-31	1.34e-09	-31	1.34e-09	-32	2.6844e-09
											171.9	3.445	114.3	3.35882	148.6	3.43515	149	3.44002	115.1	3.3598			-8	-6.7646e-10	-31	4.0266e-09	-31	3.35e-09	-31	4.02e-09	-31	4.0266e-09
											172.2	3.44503	114.6	3.35882	148.8	3.43516	149.2	3.44007	115.3	3.3598			-8	7.382e-09	-31	5.3634e-09	-31	1.01e-08	-31	6.66e-10	-31	2.6844e-09
											172.3	3.44503	114.7	3.35879	149	3.43515	149.3	3.4401	115.4	3.3598			-8	6.7056e-09	-31	-5.3688e-12	-31	4.02e-09	-31	6.71e-09	-31	-2.0133e-09
											172.5	3.44504	114.8	3.35879	149.2	3.43517	149.5	3.44012	115.6	3.35978			-8	5.3688e-09	-31	-2.0133e-09	-31	4.02e-09	-30	8.72e-09	-31	3.3501e-09
											172.7	3.44504	115.1	3.3588	149.3	3.43517	149.8	3.44015	115.8	3.35978			-7	2.6844e-09	-30	-3.3608e-09	-30	-6.05e-09	-30	4.03e-09	-30	1.3368e-09
											172.9	3.44503	115.2	3.35878	149.6	3.43515	149.9	3.44017	116	3.35977			-7	3.3501e-09	-30	2.0133e-09	-30	2.01e-09	-30	-6.71e-10	-30	2.0133e-09
											173.1	3.44503	115.4	3.35875	149.8	3.43515	150	3.4402	116.1	3.35974			-7	4.6977e-09	-30	2.0079e-09	-30	4.69e-09	-30	2.68e-09	-30	8.7242e-09
											173.2	3.44504	115.6	3.35875	149.9	3.43516	150.3	3.44027	116.3	3.35977			-7	-1.3476e-09	-30	3.3501e-09	-30	6.71e-09	-30	1.34e-09	-30	-6.7646e-10
											173.5	3.44506	115.8	3.35874	150.2	3.43515	150.5	3.4403	116.4	3.35979			-6	-4.6977e-09	-29	1.3422e-09	-30	-1.35e-09	-29	-6.76e-10	-30	2.0133e-09
											173.6	3.44506	115.9	3.35874	150.3	3.43515	150.6	3.44033	116.7	3.35978			-6	8.0478e-09	-29	3.3501e-09	-29	2.01e-09	-29	-2.01e-09	-29	-2.6844e-09
											173.7	3.44508	116.2	3.35874	150.5	3.4352	150.9	3.44037	116.8	3.35977			-6	4.0266e-09	-29	4.0266e-09	-29	4.7e-09	-29	2.01e-09	-29	2.679e-09
											174	3.4451	116.3	3.35874	150.7	3.43517	151	3.44037	117.1	3.35977			-6	1.3422e-09	-29	6.0345e-09	-29	-2.68e-09	-29	9.4e-09	-29	1.3422e-09
											174.1	3.4451	116.5	3.35874	150.9	3.4352	151.2	3.44039	117.2	3.35975			-5	3.3555e-09	-29	-2.0133e-09	-29	-5.37e-12	-29	-2.01e-09	-29	-4.0266e-09
											174.4	3.4451	116.8	3.35874	151	3.43524	151.5	3.44047	117.4	3.35973			-5	0	-28	-3.3555e-09	-28	5.37e-09	-28	1.01e-08	-28	4.0212e-09
											174.6	3.44513	116.9	3.35871	151.3	3.43525	151.6	3.44054	117.7	3.35973			-5	6.7109e-10	-28	7.382e-09	-28	-4.7e-09	-28	2.68e-09	-28	1.3422e-09
											174.7	3.44515	117	3.35866	151.4	3.43525	151.7	3.44061	117.8	3.35971			-5	1.3368e-09	-28	2.6844e-09	-28	5.37e-09	-28	-1.35e-09	-28	6.6573e-10
											175	3.4452	117.3	3.35864	151.7	3.43525	152	3.44066	117.9	3.35968			-4	-6.7646e-10	-28	2.679e-09	-28	-1.34e-09	-28	-2.02e-09	-28	6.7056e-09
											175.1	3.44524	117.5	3.35864	151.9	3.43528	152.2	3.4407	118.2	3.35965			-4	2.0079e-09	-27	2.679e-09	-28	6.71e-09	-27	6.66e-10	-28	0
											175.3	3.44527	117.6	3.35864	152.1	3.43531	152.3	3.44072	118.4	3.35962			-4	4.6977e-09	-27	2.679e-09	-27	2.01e-09	-27	-2.68e-09	-27	0
											175.5	3.44527	117.7	3.35868	152.2	3.43544	152.4	3.44077	118.5	3.35961			-4	6.7109e-09	-27	7.382e-09	-27	3.35e-09	-27	6.66e-10	-27	3.3555e-09
											175.7	3.4453	118	3.35868	152.5	3.4355	152.7	3.44083	118.7	3.35958			-3	2.0079e-09	-27	4.0266e-09	-27	3.36e-09	-27	0	-27	-8.0531e-09
											175.8	3.4453	118.2	3.3587	152.6	3.4355	152.9	3.44088	119	3.35955			-3	4.0266e-09	-27	9.3953e-09	-27	4.7e-09	-27	7.38e-09	-27	4.6923e-09
											176	3.44534	118.3	3.35869	152.8	3.43556	153	3.44094	119.1	3.35953			-3	4.6977e-09	-26	0	-27	5.36e-09	-26	1.34e-09	-27	-1.3476e-09
											176.2	3.44538	118.6	3.35869	153	3.43546	153.3	3.44099	119.2	3.35953			-3	-1.3476e-09	-26	-1.3422e-09	-26	6.71e-09	-26	-4.03e-09	-26	-1.3476e-09
											176.4	3.44542	118.7	3.35866	153.2	3.43535	153.4	3.44106	119.5	3.35953			-2	1.3368e-09	-26	-3.3608e-09	-26	2.68e-09	-26	1.34e-09	-26	1.3368e-09
											176.5	3.44542	118.9	3.35866	153.3	3.4352	153.6	3.44113	119.7	3.35956			-2	3.3501e-09	-26	6.0398e-09	-26	2.68e-09	-26	2.68e-09	-26	9.3899e-09
											176.8	3.44542	119	3.35866	153.6	3.4351	153.8	3.44118	119.8	3.35959			-2	5.3688e-09	-26	1.3422e-09	-26	6.71e-10	-25	6.66e-10	-26	0
											176.9	3.44545	119.3	3.35866	153.7	3.43506	154	3.4412	120.1	3.35961			-1	-6.7109e-10	-25	6.6573e-10	-25	3.36e-09	-25	-8.73e-09	-25	3.3501e-09
											177.2	3.44545	119.4	3.35866	153.9	3.43506	154.2	3.44121	120.2	3.35964			-1	3.3555e-09	-25	-6.7109e-10	-25	7.38e-09	-25	4.02e-09	-25	5.3688e-09
											177.3	3.44546	119.6	3.35866	154.2	3.43509	154.4	3.44124	120.4	3.35964			-1	-1.3476e-09	-25	8.0531e-09	-25	2.68e-09	-25	6.66e-10	-25	5.3688e-09
											177.5	3.44549	119.9	3.35866	154.3	3.43509	154.6	3.44129	120.5	3.35966			-1	6.6573e-10	-25	1.0066e-08	-25	1.34e-09	-25	4.7e-09	-25	-5.3688e-12
											177.7	3.44548	120	3.35869	154.4	3.43507	154.7	3.44136	120.8	3.35966			0	4.0266e-09	-24	3.3501e-09	-25	-7.39e-09	-24	-5.37e-12	-25	-6.7646e-10
											177.9	3.44548	120.1	3.35871	154.7	3.43503	155	3.44144	120.9	3.35966			0	2.6844e-09	-24	6.0345e-09	-24	6.03e-09	-24	-4.03e-09	-24	2.0079e-09
											178	3.44549	120.4	3.35874	154.9	3.43503	155.1	3.4415	121.3	3.35966			0	4.0212e-09	-24	-2.0133e-09	-24	6.04e-09	-24	9.39e-09	-24	4.0266e-09
											178.4	3.44549	120.6	3.35874	155	3.43506	155.3	3.44156	121.4	3.35966			0	-2.0133e-09	-24	9.3899e-09	-24	0	-24	3.36e-09	-24	4.6977e-09
											178.5	3.44549	120.7	3.35871	155.1	3.43511	155.6	3.44162	121.6	3.35966			1	6.7056e-09	-24	0	-24	5.36e-09	-24	1.34e-09	-24	-2.6844e-09
											178.6	3.44551	120.9	3.35869	155.4	3.43515	155.7	3.44171	121.7	3.35966			1	-1.3422e-09	-23	-6.7109e-10	-23	4.02e-09	-23	-1.34e-09	-23	4.0266e-09
											178.7	3.44554	121.2	3.35865	155.5	3.43517	155.9	3.44179	122	3.35966			1	-1.3476e-09	-23	-5.3688e-09	-23	5.36e-09	-23	-5.37e-12	-23	-2.6897e-09
											179	3.44554	121.3	3.35865	155.7	3.43516	156.1	3.44189	122.1	3.35966			1	4.6923e-09	-23	3.3501e-09	-23	4.03e-09	-23	3.36e-09	-23	-4.0266e-09
											179.2	3.44556	121.5	3.35865	155.9	3.43513	156.3	3.44196	122.3	3.35966			2	-5.3688e-12	-23	3.3555e-09	-23	4.02e-09	-23	2.01e-09	-23	2.0079e-09
											179.4	3.44556	121.6	3.35865	156.1	3.43513	156.4	3.44205	122.5	3.35966			2	4.0266e-09	-23	-1.3476e-09	-23	5.37e-09	-22	-6.76e-10	-23	7.3767e-09
											179.6	3.44556	121.9	3.35869	156.2	3.43517	156.5	3.44213	122.7	3.35966			2	8.0531e-09	-22	6.6573e-10	-22	1.34e-09	-22	6.71e-10	-22	4.0212e-09
											179.7	3.44554	122	3.35871	156.5	3.4352	156.8	3.44218	122.9	3.35966			2	4.0212e-09	-22	3.3501e-09	-22	3.36e-09	-22	6.66e-10	-22	2.679e-09
											179.8	3.44554	122.2	3.35877	156.7	3.43525	156.9	3.44223	123.1	3.35968			3	-2.6897e-09	-22	7.382e-09	-22	-1.35e-09	-22	1.34e-09	-22	0
											180.1	3.44551	122.5	3.35879	156.8	3.43528	157.1	3.44229	123.3	3.35968			3	-5.3688e-12	-22	1.3422e-09	-22	6.03e-09	-22	1.34e-09	-22	3.3501e-09
											180.3	3.44549	122.6	3.35878	157	3.4353	157.4	3.44237	123.4	3.35971			3	4.0266e-09	-21	0	-22	2.68e-09	-21	0	-22	3.3501e-09
											180.4	3.44547	122.8	3.35878	157.2	3.43525	157.5	3.44243	123.7	3.35973			3	2.0079e-09	-21	-6.0452e-09	-21	3.36e-09	-21	1.34e-09	-21	4.6923e-09
											180.7	3.44545	123	3.35878	157.3	3.43519	157.7	3.4425	123.9	3.35973			4	3.3501e-09	-21	4.6977e-09	-21	2.68e-09	-21	6.04e-09	-21	4.6977e-09
											180.8	3.44542	123.2	3.35875	157.5	3.43517	157.9	3.44255	124	3.35975			4	6.7109e-09	-21	8.0531e-09	-21	2.68e-09	-21	2.01e-09	-21	2.0133e-09
											181.1	3.44541	123.3	3.35874	157.7	3.43515	158.1	3.44261	124.2	3.35977			4	1.3368e-09	-21	4.0266e-09	-21	3.36e-09	-20	-3.36e-09	-21	-5.3688e-12
											181.2	3.4454	123.6	3.35874	157.9	3.43512	158.3	3.44265	124.5	3.35977			5	3.3501e-09	-20	7.3767e-09	-20	4.7e-09	-20	1.34e-09	-20	8.7242e-09
											181.4	3.44538	123.8	3.35874	158.1	3.43511	158.4	3.44272	124.6	3.35974			5	-4.703e-09	-20	2.0079e-09	-20	4.02e-09	-20	4.03e-09	-20	3.3555e-09
											181.6	3.44533	123.9	3.35877	158.3	3.43511	158.6	3.44279	124.7	3.35974			5	7.3767e-09	-20	7.3767e-09	-20	-5.37e-12	-20	1.34e-09	-20	8.7189e-09
											181.8	3.44531	124.2	3.3588	158.4	3.43508	158.7	3.44289	124.9	3.35971			5	7.3767e-09	-20	-2.6897e-09	-20	2.68e-09	-20	2.68e-09	-20	6.7109e-10
											181.9	3.44529	124.4	3.35883	158.6	3.43508	159	3.44294	125.2	3.35971			6	2.6844e-09	-19	2.6844e-09	-20	1.34e-09	-19	6.71e-10	-20	-2.6897e-09
											182.2	3.44529	124.5	3.35883	158.9	3.43508	159.1	3.443	125.3	3.35971			6	-5.3688e-12	-19	8.7189e-09	-19	-2.02e-09	-19	6.04e-09	-19	4.0266e-09
											182.3	3.44531	124.8	3.35879	159	3.43517	159.2	3.44303	125.6	3.35971			6	6.0345e-09	-19	2.0079e-09	-19	4.03e-09	-19	4.02e-09	-19	6.7056e-09
											182.4	3.44531	124.9	3.35874	159.2	3.43526	159.5	3.44308	125.7	3.35971			6	6.7109e-09	-19	7.3767e-09	-19	3.36e-09	-19	2.01e-09	-19	2.6844e-09
											182.7	3.44529	125.1	3.35867	159.3	3.43527	159.6	3.44315	125.9	3.35971			7	-2.0187e-09	-19	-4.6977e-09	-19	2.01e-09	-19	4.69e-09	-19	8.0531e-09
											182.9	3.44526	125.4	3.35862	159.5	3.43533	159.8	3.44324	126.1	3.35972			7	8.0531e-09	-18	4.0266e-09	-18	-1.34e-09	-18	-1.34e-09	-19	-2.0133e-09
											182.9	3.44523	125.5	3.35862	159.7	3.43527	160	3.44334	126.3	3.35977			7	-1.3422e-09	-18	2.0079e-09	-18	0	-18	1.34e-09	-18	2.0079e-09
											183.2	3.44523	125.8	3.35862	159.8	3.43527	160.2	3.44346	126.4	3.35979			7	5.3634e-09	-18	0	-18	2.68e-09	-18	-6.76e-10	-18	-5.3688e-12
											183.4	3.44521	125.9	3.35864	160.1	3.43529	160.3	3.44359	126.7	3.35981			8	1.3368e-09	-18	3.3501e-09	-18	-5.37e-12	-18	6.71e-10	-18	2.0079e-09
											183.7	3.44521	126.1	3.35869	160.2	3.43539	160.5	3.44369	126.9	3.35981			8	-1.3476e-09	-18	6.6573e-10	-18	2.68e-09	-17	1.34e-09	-18	6.0345e-09
											183.8	3.44521	126.4	3.35874	160.4	3.43547	160.7	3.44374	127	3.35981			8	4.0266e-09	-17	0	-17	-6.71e-09	-17	-1.34e-09	-17	2.0133e-09
											183.9	3.44516	126.5	3.35879	160.6	3.43557	160.8	3.44377	127.1	3.35981			8	5.3688e-09	-17	6.7109e-10	-17	-1.35e-09	-17	2.68e-09	-17	3.3555e-09
											184.2	3.44513	126.6	3.35882	160.8	3.43557	161.1	3.44379	127.4	3.35981			9	3.3555e-09	-17	2.679e-09	-17	2.68e-09	-17	6.04e-09	-17	6.7056e-09
											184.3	3.44509	126.9	3.35884	160.9	3.43554	161.2	3.44384	127.6	3.35981			9	6.0398e-09	-17	1.0732e-08	-17	1.01e-08	-17	-6.71e-10	-17	2.679e-09
											184.5	3.44506	127	3.35884	161.1	3.43541	161.3	3.44389	127.7	3.35981			9	4.0212e-09	-16	-6.7646e-10	-17	3.36e-09	-16	0	-17	2.0133e-09
											184.6	3.44504	127.2	3.35884	161.3	3.43526	161.5	3.44395	128	3.3598			9	6.6573e-10	-16	1.3422e-09	-16	6.03e-09	-16	-2.01e-09	-16	4.0212e-09
											184.8	3.44503	127.5	3.35884	161.4	3.43526	161.7	3.44399	128.1	3.3598			10	4.0266e-09	-16	-1.3422e-09	-16	2.68e-09	-16	5.36e-09	-16	6.6573e-10
											184.9	3.44499	127.6	3.35879	161.6	3.43526	161.8	3.44401	128.2	3.3598			10	3.3555e-09	-16	1.3368e-09	-16	1.34e-09	-16	6.04e-09	-16	5.3688e-09
											185.2	3.44491	127.8	3.35877	161.8	3.43533	161.9	3.44404	128.6	3.35977			10	6.7109e-10	-16	8.0531e-09	-16	6.71e-09	-16	-6.76e-10	-16	2.6844e-09
											185.3	3.44481	128.1	3.35874	161.9	3.43544	162.2	3.44409	128.7	3.35976			10	-4.6977e-09	-15	6.6573e-10	-15	1.34e-09	-15	2.01e-09	-15	4.0266e-09
											185.5	3.44475	128.2	3.35874	162	3.43548	162.4	3.44416	128.8	3.35976			11	4.6923e-09	-15	2.679e-09	-15	4.03e-09	-15	-3.36e-09	-15	0
											185.7	3.44472	128.3	3.35877	162.3	3.43545	162.5	3.44426	128.9	3.35971			11	-2.0187e-09	-15	-4.0266e-09	-15	6.71e-09	-15	4.03e-09	-15	2.0079e-09
											185.9	3.44472	128.6	3.35879	162.4	3.43536	162.8	3.44434	129.2	3.35969			11	1.3422e-09	-15	-3.3608e-09	-15	2.01e-09	-15	3.35e-09	-15	-4.0319e-09
											186	3.4447	128.8	3.35883	162.5	3.43524	162.8	3.44444	129.3	3.35966			12	2.6844e-09	-14	-3.3555e-09	-15	3.36e-09	-14	-4.7e-09	-15	2.6844e-09
											186.3	3.4447	128.9	3.35883	162.8	3.43518	163	3.44455	129.5	3.35965			12	4.0266e-09	-14	2.0079e-09	-14	-1.35e-09	-14	6.04e-09	-14	1.1409e-08
											186.4	3.44462	129	3.35884	162.9	3.43518	163.1	3.44468	129.7	3.35965			12	6.7109e-10	-14	-4.703e-09	-14	4.03e-09	-14	6.66e-10	-14	1.208e-08
											186.6	3.44452	129.3	3.35884	163	3.43537	163.4	3.44476	129.9	3.35968			12	2.0079e-09	-14	6.0345e-09	-14	5.37e-09	-14	2.68e-09	-14	4.0212e-09
											186.7	3.44445	129.4	3.35883	163.2	3.43543	163.5	3.44483	130	3.35971			13	-6.7109e-10	-14	2.0133e-09	-14	2.68e-09	-14	2.68e-09	-14	6.7109e-10
											186.9	3.44439	129.6	3.35882	163.4	3.43543	163.7	3.44486	130.1	3.35971			13	2.6844e-09	-13	2.0079e-09	-14	-3.36e-09	-13	6.03e-09	-14	4.0212e-09
											187.1	3.44437	129.9	3.35882	163.6	3.43541	163.9	3.44491	130.4	3.35971			13	6.7109e-09	-13	6.7109e-09	-13	-6.71e-10	-13	-1.34e-09	-13	2.6844e-09
											187.2	3.44432	130	3.35882	163.7	3.43526	164	3.44498	130.5	3.35971			13	1.3368e-09	-13	4.0212e-09	-13	3.36e-09	-13	-1.34e-09	-13	4.0266e-09
											187.5	3.44427	130.1	3.3588	164	3.43526	164.2	3.44507	130.7	3.35971			14	-2.0187e-09	-13	1.3368e-09	-13	4.02e-09	-13	2.01e-09	-13	1.0732e-08
											187.6	3.4442	130.4	3.35879	164.1	3.43529	164.3	3.44515	130.9	3.35968			14	2.0079e-09	-13	-2.0187e-09	-13	1.01e-08	-12	4.03e-09	-13	2.0079e-09
											187.7	3.44414	130.6	3.35877	164.2	3.43529	164.6	3.44526	131.1	3.35967			14	6.7109e-10	-12	8.0531e-09	-12	-2.69e-09	-12	2.01e-09	-12	1.3422e-09
											187.8	3.44409	130.7	3.35877	164.4	3.43526	164.7	3.44535	131.2	3.35966			14	5.3688e-09	-12	3.3555e-09	-12	2.01e-09	-12	2.68e-09	-12	4.6923e-09
											188.1	3.44404	131	3.35881	164.6	3.43524	164.8	3.44545	131.5	3.35963			15	4.6977e-09	-12	4.0212e-09	-12	-6.76e-10	-12	4.03e-09	-12	-1.3422e-09
											188.3	3.44399	131.1	3.35888	164.8	3.43518	165.1	3.44553	131.6	3.35963			15	-5.3688e-12	-12	-6.7646e-10	-12	6.66e-10	-12	-2.68e-09	-12	6.0345e-09
											188.4	3.44396	131.4	3.35893	164.9	3.43511	165.2	3.44559	131.7	3.35963			15	2.0133e-09	-11	-5.3741e-09	-12	6.03e-09	-11	3.36e-09	-12	-6.7109e-10
											188.6	3.44391	131.5	3.35893	165.2	3.43508	165.4	3.44567	131.8	3.35966			15	2.0079e-09	-11	4.6977e-09	-11	8.72e-09	-11	4.02e-09	-11	1.3422e-09
											188.8	3.44387	131.7	3.35894	165.3	3.43508	165.6	3.44572	132.1	3.35966			16	4.6977e-09	-11	2.679e-09	-11	7.38e-09	-11	6.71e-10	-11	-1.3422e-09
											188.9	3.44382	131.8	3.35892	165.4	3.4351	165.8	3.44579	132.2	3.35968			16	5.3688e-09	-11	-3.3608e-09	-11	-4.03e-09	-11	3.35e-09	-11	0
											189.1	3.44381	132	3.35889	165.7	3.43521	165.9	3.44587	132.5	3.35968			16	-2.0187e-09	-11	1.3422e-09	-11	0	-11	-1.35e-09	-11	-5.3688e-09
											189.4	3.44377	132.1	3.35889	165.8	3.43525	166.1	3.44593	132.6	3.35966			16	-2.0187e-09	-10	5.3688e-09	-10	5.36e-09	-10	2.01e-09	-10	0
											189.5	3.4437	132.3	3.35889	165.9	3.43529	166.3	3.44598	132.7	3.35966			17	3.3555e-09	-10	2.679e-09	-10	4.7e-09	-10	-6.71e-10	-10	4.6977e-09
											189.6	3.4436	132.5	3.35889	166.2	3.4353	166.5	3.44606	133	3.35964			17	3.3501e-09	-10	4.0212e-09	-10	6.04e-09	-10	8.05e-09	-10	4.0266e-09
											189.7	3.44354	132.7	3.3589	166.3	3.43529	166.7	3.44614	133.2	3.35964			17	-5.3688e-12	-10	4.0212e-09	-10	-1.34e-09	-10	-2.02e-09	-10	4.0266e-09
											190	3.44348	133	3.3589	166.5	3.43528	166.8	3.44622	133.3	3.35964			17	5.3634e-09	-10	5.3688e-09	-10	2.68e-09	-9	4.03e-09	-10	-2.6897e-09
											190.2	3.44343	133.1	3.3589	166.6	3.4353	167	3.44628	133.5	3.35961			18	4.0266e-09	-9	-4.0319e-09	-9	6.66e-10	-9	1.34e-09	-9	-4.0266e-09
											190.3	3.44335	133.2	3.35889	166.9	3.43529	167.2	3.44638	133.7	3.35963			18	6.7109e-10	-9	6.0398e-09	-9	8.72e-09	-9	-6.76e-10	-9	5.3634e-09
											190.5	3.44328	133.4	3.35886	167	3.43522	167.3	3.44648	133.9	3.35968			18	6.6573e-10	-9	-5.3688e-12	-9	1.01e-08	-9	6.71e-10	-9	2.6844e-09
											190.7	3.4432	133.6	3.35886	167.1	3.43517	167.5	3.44656	134.1	3.35968			19	-2.6897e-09	-9	-4.0319e-09	-9	-1.35e-09	-9	2.01e-09	-9	-4.703e-09
											190.9	3.44315	133.8	3.35884	167.3	3.43514	167.7	3.44663	134.2	3.35969			19	-3.3555e-09	-8	-6.7646e-10	-9	1.34e-09	-8	6.71e-09	-9	2.0133e-09
											191.1	3.44311	133.9	3.35884	167.5	3.43514	167.9	3.44671	134.5	3.35969			19	6.0345e-09	-8	4.6923e-09	-8	2.68e-09	-8	-6.76e-10	-8	1.3368e-09
											191.3	3.4431	134.2	3.35886	167.7	3.43521	168	3.44676	134.6	3.35967			19	5.3634e-09	-8	3.3501e-09	-8	4.02e-09	-8	2.01e-09	-8	-1.3422e-09
											191.4	3.44305	134.3	3.35886	167.8	3.43532	168.3	3.44681	134.7	3.35966			20	9.3953e-09	-8	1.3422e-09	-8	3.35e-09	-8	6.66e-10	-8	2.679e-09
											191.5	3.44296	134.4	3.35884	168.1	3.43539	168.4	3.44687	135	3.35963			20	8.7242e-09	-8	4.0266e-09	-8	6.71e-10	-7	8.05e-09	-8	6.6573e-10
											191.9	3.44285	134.7	3.35881	168.2	3.43539	168.7	3.44694	135.1	3.35963			20	-2.0133e-09	-7	-1.3422e-09	-7	1.34e-09	-7	1.34e-09	-7	4.6923e-09
											192	3.44277	134.8	3.35877	168.3	3.43537	168.8	3.44702	135.2	3.35963			20	-5.3688e-12	-7	3.3555e-09	-7	6.03e-09	-7	8.05e-09	-7	1.3368e-09
											192.1	3.44271	135	3.35877	168.5	3.43531	169	3.44709	135.5	3.35963			21	-3.3608e-09	-7	-1.3476e-09	-7	-2.69e-09	-7	3.35e-09	-7	-6.7109e-10
											192.4	3.44268	135.2	3.35877	168.8	3.43524	169.2	3.44717	135.6	3.35966			21	1.3368e-09	-7	3.3501e-09	-7	1.34e-09	-7	4.7e-09	-7	6.7056e-09
											192.6	3.44264	135.3	3.35882	168.9	3.43524	169.4	3.44722	135.8	3.35966			21	6.0345e-09	-6	5.3688e-09	-7	1.34e-09	-6	2.01e-09	-7	8.7242e-09
											192.7	3.44259	135.6	3.35889	169.2	3.43527	169.6	3.44727	135.9	3.35963			21	2.0079e-09	-6	-5.3688e-12	-6	-2.01e-09	-6	-5.37e-09	-6	6.7109e-09
											192.8	3.44254	135.8	3.35894	169.4	3.43532	169.7	3.44732	136.2	3.35963			22	1.3422e-09	-6	6.7056e-09	-6	0	-6	8.05e-09	-6	5.3688e-09
											193.1	3.44249	135.9	3.35897	169.5	3.43541	170	3.44737	136.3	3.35966			22	2.0133e-09	-6	1.0061e-08	-6	0	-6	3.36e-09	-6	4.0212e-09
											193.3	3.44242	136.2	3.35897	169.6	3.43541	170.1	3.44739	136.5	3.35968			22	-5.3688e-12	-6	0	-6	2.01e-09	-6	-6.76e-10	-6	6.0345e-09
											193.4	3.44232	136.3	3.35894	169.9	3.43537	170.3	3.44742	136.7	3.35972			22	-3.3555e-09	-5	6.6573e-10	-5	-5.37e-12	-5	6.03e-09	-6	1.3368e-09
											193.7	3.44222	136.4	3.35892	170	3.43534	170.5	3.44748	136.9	3.35972			23	1.3368e-09	-5	-5.3688e-12	-5	-6.76e-10	-5	4.69e-09	-5	5.3634e-09
											193.8	3.44216	136.7	3.35887	170.2	3.43523	170.7	3.4476	137	3.3597			23	-2.0187e-09	-5	-6.7109e-10	-5	-1.34e-09	-5	-1.34e-09	-5	4.6977e-09
											194	3.44208	136.8	3.35883	170.4	3.43514	170.9	3.4477	137.3	3.35965			23	6.7109e-09	-5	-6.7646e-10	-5	6.66e-10	-5	-6.76e-10	-5	-4.0319e-09
											194.2	3.44198	137.1	3.35879	170.6	3.43509	171	3.44778	137.4	3.35963			23	3.3501e-09	-5	2.0133e-09	-5	4.02e-09	-4	3.36e-09	-5	3.3555e-09
											194.4	3.4419	137.3	3.35879	170.7	3.43513	171.3	3.4478	137.7	3.35963			24	4.0266e-09	-4	6.6573e-10	-4	2.01e-09	-4	6.71e-09	-4	2.0133e-09
											194.5	3.44182	137.4	3.35879	170.9	3.43514	171.4	3.44785	137.8	3.35963			24	6.6573e-10	-4	-2.0187e-09	-4	5.37e-09	-4	8.05e-09	-4	-3.3608e-09
											194.6	3.44178	137.5	3.35882	171.2	3.4352	171.6	3.44795	137.9	3.35968			24	2.0133e-09	-4	-2.0133e-09	-4	3.36e-09	-4	2.01e-09	-4	4.0266e-09
											194.9	3.44169	137.7	3.35884	171.3	3.43531	171.9	3.44804	138.1	3.3597			25	-4.0319e-09	-4	6.0398e-09	-4	6.04e-09	-4	7.38e-09	-4	6.0398e-09
											195.1	3.4416	137.9	3.35885	171.5	3.43542	172	3.44814	138.3	3.35972			25	2.0079e-09	-3	4.0212e-09	-4	4.02e-09	-3	6.66e-10	-4	-1.3422e-09
											195.2	3.44147	138.1	3.35887	171.7	3.43534	172.2	3.44819	138.5	3.35972			25	7.382e-09	-3	-2.6897e-09	-3	2.01e-09	-3	6.71e-10	-3	6.6573e-10
											195.5	3.4414	138.2	3.35892	171.8	3.43531	172.3	3.44826	138.6	3.35974			25	9.3899e-09	-3	6.6573e-10	-3	6.66e-10	-3	4.7e-09	-3	2.679e-09
											195.6	3.44132	138.4	3.35893	172	3.43525	172.6	3.44829	138.8	3.35974			26	8.0531e-09	-3	6.6573e-10	-3	-6.71e-10	-3	2.68e-09	-3	2.6844e-09
											195.8	3.44124	138.7	3.35895	172.2	3.43508	172.7	3.44835	139	3.35972			26	2.0079e-09	-3	4.6977e-09	-3	2.68e-09	-2	4.7e-09	-3	8.7242e-09
											196.1	3.44116	138.8	3.35897	172.4	3.43506	173	3.44841	139.2	3.35968			26	-2.6844e-09	-2	4.0212e-09	-2	6.71e-10	-2	-5.37e-09	-2	1.0738e-08
											196.2	3.44113	138.9	3.35894	172.6	3.43506	173.2	3.44848	139.4	3.35966			26	1.3368e-09	-2	7.3767e-09	-2	-7.38e-09	-2	7.38e-09	-2	-1.3422e-09
											196.3	3.44107	139	3.35892	172.7	3.43508	173.5	3.44854	139.6	3.35966			27	8.0531e-09	-2	-7.382e-09	-2	6.71e-09	-2	0	-2	2.0133e-09
											196.4	3.44097	139.4	3.35892	173	3.43511	173.6	3.44861	139.7	3.35966			27	5.3688e-09	-2	2.0079e-09	-2	-6.71e-10	-2	4.69e-09	-2	6.6573e-10
											196.7	3.44085	139.5	3.35889	173.1	3.43514	173.7	3.44866	139.9	3.35966			27	2.6844e-09	-1	-1.3422e-09	-2	4.02e-09	-1	-6.76e-10	-2	3.3555e-09
											196.9	3.44073	139.6	3.35889	173.3	3.43523	174	3.44872	140.1	3.35966			27	6.7056e-09	-1	-2.6844e-09	-1	2.68e-09	-1	6.71e-09	-1	5.3634e-09
											197	3.44065	139.9	3.35889	173.6	3.43532	174.2	3.44874	140.3	3.35968			28	1.1409e-08	-1	4.0212e-09	-1	-5.37e-12	-1	-1.35e-09	-1	2.679e-09
											197.3	3.44055	140	3.35887	173.7	3.43539	174.3	3.44879	140.4	3.35974			28	1.8785e-08	-1	5.3688e-09	-1	1.34e-09	-1	4.03e-09	-1	5.3688e-09
											197.4	3.44048	140.2	3.35885	173.9	3.43542	174.5	3.44883	140.7	3.35977			28	1.6106e-08	-1	5.3688e-09	-1	-6.76e-10	-1	5.37e-09	-1	2.6844e-09
											197.5	3.44036	140.4	3.3588	174	3.43543	174.8	3.44886	140.8	3.35977			28	1.6101e-08	0	1.3422e-09	-1	6.04e-09	0	7.38e-09	-1	3.3555e-09
											197.8	3.44025	140.6	3.35879	174.3	3.43543	174.9	3.44889	140.9	3.35974			29	1.8114e-08	0	6.7109e-10	0	2.01e-09	0	3.36e-09	0	-6.7109e-10
											198	3.44015	140.7	3.35879	174.5	3.43543	175.1	3.44894	141.2	3.35965			29	2.5496e-08	0	2.679e-09	0	4.7e-09	0	6.04e-09	0	4.6977e-09
											198.1	3.44009	140.9	3.35879	174.6	3.4354	175.2	3.44899	141.3	3.3596			29	3.6234e-08	0	-3.3608e-09	0	2.68e-09	0	-6.71e-10	0	4.0266e-09
											198.4	3.44001	141	3.35886	174.9	3.43538	175.5	3.44905	141.5	3.3596			29	4.2279e-08	0	4.0266e-09	0	-6.71e-10	1	6.04e-09	0	-5.3688e-12
											198.5	3.43992	141.3	3.35891	175	3.43536	175.6	3.44907	141.8	3.3596			30	4.4958e-08	1	-2.6897e-09	1	1.34e-09	1	2.68e-09	1	4.6977e-09
											198.6	3.43982	141.4	3.35893	175.2	3.43532	175.7	3.4491	141.9	3.35965			30	5.3011e-08	1	-4.0319e-09	1	7.38e-09	1	2.68e-09	1	6.7109e-10
											198.9	3.43975	141.6	3.35893	175.4	3.4353	175.9	3.44915	142.2	3.35972			30	5.5695e-08	1	-5.3688e-12	1	6.04e-09	1	7.38e-09	1	-1.3476e-09
											199.1	3.43969	141.8	3.35894	175.6	3.43526	176.2	3.4492	142.3	3.35976			30	7.2473e-08	1	2.0133e-09	1	6.03e-09	1	7.38e-09	1	2.6844e-09
											199.2	3.43961	142	3.35894	175.7	3.43526	176.3	3.44925	142.4	3.35976			31	7.6499e-08	2	3.3501e-09	1	4.03e-09	2	8.72e-09	1	-4.0319e-09
											199.5	3.4395	142.1	3.35896	176	3.43524	176.5	3.44928	142.8	3.35976			31	8.6566e-08	2	-1.3476e-09	2	1.41e-08	2	3.36e-09	2	6.7109e-09
											199.6	3.43942	142.3	3.35899	176.2	3.43524	176.7	3.4493	142.9	3.35971			31	9.5961e-08	2	7.382e-09	2	8.72e-09	2	1.21e-08	2	6.7109e-10
											199.7	3.43936	142.6	3.35899	176.3	3.43529	176.9	3.4493	143	3.35968			32	1.0134e-07	2	6.0345e-09	2	8.05e-09	2	8.72e-09	2	9.3899e-09
											200	3.43931	142.7	3.35895	176.6	3.43531	177	3.44933	143.2	3.35966			32	1.1006e-07	2	1.3368e-09	2	8.05e-09	2	1.48e-08	2	6.7109e-10
											200.1	3.43923	143	3.35895	176.8	3.43529	177.3	3.44935	143.4	3.35966			32	1.0939e-07	3	2.0133e-09	3	8.05e-09	3	1.34e-08	3	1.3368e-09
											200.3	3.43915	143.2	3.35895	176.9	3.4353	177.5	3.44939	143.6	3.35967			32	1.1945e-07	3	6.6573e-10	3	1.01e-08	3	1.81e-08	3	6.6573e-10
											200.4	3.43908	143.3	3.35895	177	3.43534	177.6	3.44941	143.7	3.35969			33	1.2549e-07	3	-2.6844e-09	3	7.38e-09	3	2.35e-08	3	3.3501e-09
											200.6	3.43902	143.4	3.35895	177.3	3.43542	177.9	3.44939	143.8	3.3597			33	1.3354e-07	3	7.382e-09	3	1.21e-08	3	2.35e-08	3	4.6923e-09
											200.8	3.43897	143.6	3.35892	177.5	3.43543	178	3.44941	144.1	3.3597			33	1.3221e-07	3	-5.3688e-09	3	6.71e-09	4	2.15e-08	3	6.0398e-09
											200.9	3.43894	143.8	3.35889	177.6	3.43543	178.2	3.44941	144.2	3.35969			33	1.3959e-07	4	-5.3688e-12	4	8.72e-09	4	2.75e-08	4	2.0079e-09
											201.2	3.43889	143.9	3.35887	177.9	3.43544	178.3	3.4494	144.4	3.35967			34	1.4227e-07	4	7.3767e-09	4	7.38e-09	4	3.09e-08	4	2.0079e-09
											201.3	3.43884	144.2	3.35887	178	3.43543	178.6	3.4494	144.7	3.35966			34	1.4361e-07	4	-2.0187e-09	4	9.4e-09	4	3.62e-08	4	4.6923e-09
											201.5	3.43877	144.3	3.35889	178.2	3.43543	178.7	3.44943	144.8	3.35966			34	1.4495e-07	4	0	4	1.21e-08	4	3.96e-08	4	6.7056e-09
											201.6	3.4387	144.6	3.35889	178.4	3.43549	178.8	3.44943	145	3.35966			34	1.416e-07	5	4.0212e-09	4	6.03e-09	5	4.03e-08	4	4.0212e-09
											201.9	3.43862	144.7	3.35889	178.6	3.43554	179	3.44948	145.2	3.35966			35	1.4562e-07	5	6.0345e-09	5	8.05e-09	5	4.63e-08	5	4.0266e-09
											202	3.43856	144.9	3.35889	178.7	3.43558	179.3	3.44948	145.4	3.35966			35	1.4361e-07	5	2.6844e-09	5	5.37e-09	5	4.97e-08	5	6.7109e-10
											202.1	3.43851	145.1	3.35889	179	3.43559	179.4	3.4495	145.5	3.35966			35	1.4294e-07	5	-6.7109e-10	5	1.07e-08	5	4.9e-08	5	-6.7646e-10
											202.4	3.43846	145.3	3.35889	179.2	3.43559	179.5	3.4495	145.8	3.35966			35	1.3153e-07	5	-5.3688e-09	5	6.71e-09	6	5.44e-08	5	7.382e-09
											202.5	3.43842	145.4	3.35892	179.3	3.43557	179.8	3.44948	145.9	3.35967			36	1.3221e-07	6	-2.6897e-09	6	6.71e-09	6	6.04e-08	6	6.7056e-09
											202.6	3.43837	145.7	3.35896	179.6	3.43557	179.9	3.44945	146.1	3.35966			36	1.3086e-07	6	5.3688e-09	6	1.01e-08	6	6.24e-08	6	2.0133e-09
											202.8	3.43835	145.8	3.35899	179.8	3.43553	180.1	3.44944	146.2	3.35966			36	1.2952e-07	6	6.7109e-10	6	9.4e-09	6	6.78e-08	6	-2.0187e-09
											203.1	3.4383	146	3.35901	179.9	3.43544	180.4	3.44943	146.5	3.35968			36	1.2751e-07	6	3.3501e-09	6	5.36e-09	6	7.25e-08	6	2.0079e-09
											203.2	3.43826	146.3	3.35903	180.1	3.43544	180.5	3.44943	146.6	3.3597			37	1.1476e-07	7	-6.7109e-10	6	8.05e-09	7	7.65e-08	6	3.3501e-09
											203.4	3.43822	146.4	3.35902	180.3	3.43538	180.6	3.44946	146.8	3.35971			37	1.1744e-07	7	6.7056e-09	7	4.7e-09	7	7.52e-08	7	2.6844e-09
											203.6	3.4382	146.6	3.359	180.4	3.43531	180.8	3.44946	147	3.35973			37	1.0871e-07	7	7.3767e-09	7	6.71e-09	7	8.25e-08	7	3.3501e-09
											203.7	3.43816	146.8	3.359	180.7	3.43532	181	3.4495	147.1	3.35973			37	9.8651e-08	7	5.3688e-09	7	5.36e-09	7	8.46e-08	7	-2.6897e-09
											204	3.4381	146.9	3.35898	180.8	3.43538	181.2	3.4495	147.4	3.35973			38	9.529e-08	7	4.6977e-09	7	4.69e-09	7	8.59e-08	7	8.0531e-09
											204.1	3.43801	147.2	3.35896	180.9	3.43538	181.4	3.44948	147.5	3.35973			38	9.5295e-08	8	4.0212e-09	8	7.38e-09	8	9.66e-08	7	-6.0452e-09
											204.3	3.43796	147.3	3.35896	181.2	3.43539	181.5	3.44945	147.7	3.35973			38	8.9927e-08	8	4.6923e-09	8	1.14e-08	8	9.33e-08	8	-1.3476e-09
											204.4	3.43793	147.4	3.35893	181.3	3.43542	181.7	3.44945	148	3.35971			39	8.5895e-08	8	4.0212e-09	8	8.05e-09	8	8.99e-08	8	6.0345e-09
											204.6	3.43792	147.7	3.3589	181.4	3.43542	182	3.44943	148.1	3.35968			39	7.9189e-08	8	6.6573e-10	8	1.41e-08	8	9.93e-08	8	2.6844e-09
											204.8	3.43787	147.9	3.35889	181.7	3.43542	182.1	3.44938	148.3	3.35968			39	8.0526e-08	8	4.6923e-09	8	1.27e-08	9	1.06e-07	8	7.3767e-09
											204.9	3.43782	148	3.35888	181.9	3.43544	182.2	3.4493	148.4	3.35966			39	7.3815e-08	9	-6.7109e-10	9	1.01e-08	9	1.05e-07	9	6.6573e-10
											205	3.43778	148.1	3.35888	182	3.43544	182.5	3.44923	148.7	3.35963			40	7.2473e-08	9	-6.7109e-10	9	1.41e-08	9	1.08e-07	9	3.3555e-09
											205.3	3.43776	148.4	3.35888	182.3	3.43545	182.6	3.44916	148.8	3.35959			40	6.3083e-08	9	3.3501e-09	9	8.72e-09	9	1.11e-07	9	1.3422e-09
											205.4	3.43771	148.6	3.35889	182.4	3.43545	182.7	3.44911	149	3.35959			40	5.9722e-08	9	-2.0133e-09	9	1.07e-08	9	1.17e-07	9	2.6844e-09
											205.5	3.43767	148.7	3.3589	182.5	3.43545	183	3.44908	149.2	3.35959			40	6.107e-08	10	4.6977e-09	9	1.07e-08	10	1.19e-07	9	-2.0187e-09
											205.7	3.43767	148.8	3.3589	182.8	3.43543	183.2	3.44905	149.3	3.35962			41	5.1669e-08	10	6.7109e-10	10	7.38e-09	10	1.22e-07	10	1.3422e-09
											205.9	3.43765	149.1	3.35885	182.9	3.43543	183.3	3.44903	149.5	3.35965			41	5.1669e-08	10	2.0079e-09	10	1.61e-08	10	1.29e-07	10	4.0266e-09
											206.1	3.43762	149.2	3.35885	183.1	3.43542	183.4	3.44898	149.8	3.35966			41	5.0327e-08	10	4.0266e-09	10	1.48e-08	10	1.21e-07	10	6.0345e-09
											206.2	3.43762	149.5	3.35885	183.2	3.43542	183.7	3.44894	149.9	3.35966			41	4.5634e-08	10	4.0212e-09	10	7.38e-09	11	1.25e-07	10	4.0212e-09
											206.6	3.43758	149.7	3.35884	183.4	3.43539	183.8	3.44886	150.1	3.35968			42	4.4958e-08	11	-2.0133e-09	11	1.41e-08	11	1.23e-07	11	2.6844e-09
											206.6	3.43753	149.8	3.35887	183.6	3.43537	184	3.44881	150.3	3.3597			42	4.0931e-08	11	4.6977e-09	11	2.28e-08	11	1.32e-07	11	2.6844e-09
											206.7	3.43751	150	3.35889	183.8	3.43534	184.2	3.44875	150.5	3.35972			42	3.691e-08	11	4.0212e-09	11	1.48e-08	11	1.37e-07	11	1.3368e-09
											207	3.43749	150.2	3.35892	183.9	3.43534	184.4	3.4487	150.8	3.35975			42	3.8252e-08	11	3.3501e-09	11	1.88e-08	11	1.39e-07	11	6.6573e-10
											207.1	3.43747	150.3	3.35894	184.1	3.43537	184.5	3.44863	150.9	3.35975			43	3.9589e-08	12	6.7109e-10	11	2.15e-08	12	1.43e-07	11	3.3555e-09
											207.3	3.43744	150.5	3.35895	184.3	3.43539	184.7	3.44857	151	3.35977			43	3.4897e-08	12	3.3501e-09	12	1.54e-08	12	1.4e-07	12	6.7056e-09
											207.6	3.43742	150.8	3.35895	184.5	3.43539	184.8	3.44851	151.2	3.35977			43	3.087e-08	12	-6.7646e-10	12	1.21e-08	12	1.43e-07	12	6.7109e-09
											207.7	3.4374	150.9	3.35898	184.6	3.43539	185	3.44846	151.5	3.35976			43	3.0865e-08	12	-2.0133e-09	12	2.55e-08	12	1.49e-07	12	6.6573e-10
											207.8	3.43737	151	3.35895	184.7	3.43538	185.1	3.44841	151.6	3.3597			44	3.0194e-08	12	-1.3476e-09	12	2.01e-08	12	1.45e-07	12	4.6923e-09
											208	3.43732	151.3	3.35895	185	3.43538	185.4	3.44839	151.7	3.35965			44	3.087e-08	13	2.679e-09	12	2.08e-08	13	1.41e-07	12	6.6573e-10
											208.1	3.43727	151.5	3.35899	185.1	3.43538	185.5	3.44837	151.9	3.35961			44	3.1536e-08	13	-1.3422e-09	13	2.08e-08	13	1.46e-07	13	0
											208.4	3.43725	151.6	3.359	185.3	3.43543	185.6	3.44835	152.1	3.3596			44	2.6173e-08	13	6.7056e-09	13	2.21e-08	13	1.46e-07	13	5.3688e-09
											208.5	3.43722	151.9	3.359	185.5	3.43547	185.8	3.44831	152.2	3.3596			45	2.4159e-08	13	0	13	2.62e-08	13	1.48e-07	13	-2.0187e-09
											208.8	3.4372	152	3.359	185.6	3.43552	186.1	3.44826	152.3	3.35963			45	2.2141e-08	13	6.7109e-10	13	2.48e-08	14	1.52e-07	13	2.679e-09
											208.9	3.4372	152.2	3.35898	185.8	3.43552	186.2	3.44819	152.6	3.35965			45	2.5496e-08	14	1.3422e-09	14	3.22e-08	14	1.53e-07	14	-1.3422e-09
											209.1	3.4372	152.4	3.35894	186.1	3.43552	186.3	3.44809	152.8	3.35964			46	2.5502e-08	14	6.7109e-09	14	3.22e-08	14	1.47e-07	14	6.6573e-10
											209.3	3.43722	152.6	3.35894	186.2	3.43549	186.6	3.44798	152.9	3.35964			46	2.2141e-08	14	9.3899e-09	14	3.15e-08	14	1.54e-07	14	2.6844e-09
											209.5	3.43722	152.7	3.35899	186.3	3.43544	186.7	3.44787	153.2	3.35964			46	2.5502e-08	14	-4.6977e-09	14	2.95e-08	14	1.61e-07	14	-2.0187e-09
											209.6	3.43722	153	3.35901	186.5	3.43542	186.8	3.44775	153.3	3.35964			46	1.543e-08	15	-3.3555e-09	14	3.62e-08	15	1.56e-07	14	-3.3555e-09
											209.7	3.4372	153.1	3.35901	186.7	3.43542	187	3.44767	153.4	3.35964			47	2.3483e-08	15	-6.7109e-10	15	3.69e-08	15	1.54e-07	15	6.0398e-09
											210	3.43717	153.3	3.35903	186.9	3.43542	187.2	3.44762	153.7	3.35967			47	2.6167e-08	15	5.3634e-09	15	4.23e-08	15	1.6e-07	15	4.0266e-09
											210.1	3.43714	153.5	3.35903	187	3.43544	187.4	3.4476	153.9	3.35969			47	1.9456e-08	15	-4.703e-09	15	3.62e-08	15	1.56e-07	15	-6.7646e-10
											210.4	3.43712	153.7	3.359	187.2	3.43547	187.5	3.44755	154.1	3.35971			47	1.8791e-08	15	-2.6897e-09	15	4.76e-08	15	1.54e-07	15	3.3555e-09
											210.6	3.43711	153.8	3.35901	187.4	3.43552	187.8	3.4475	154.2	3.3597			48	1.8114e-08	16	4.0212e-09	16	4.7e-08	16	1.6e-07	16	1.2751e-08
											210.7	3.43711	154.1	3.35904	187.5	3.43558	188	3.44747	154.4	3.3597			48	1.812e-08	16	2.679e-09	16	4.76e-08	16	1.6e-07	16	4.0212e-09
											211	3.43709	154.3	3.35907	187.8	3.43558	188	3.44743	154.5	3.35966			48	1.6106e-08	16	4.6923e-09	16	5.17e-08	16	1.61e-07	16	5.3634e-09
											211.2	3.43709	154.4	3.35911	187.9	3.43558	188.2	3.44735	154.7	3.35961			48	1.4093e-08	16	6.7109e-09	16	5.57e-08	16	1.62e-07	16	6.7109e-09
											211.3	3.43707	154.5	3.35915	188	3.43553	188.5	3.44725	155	3.35961			49	1.3422e-08	16	1.3368e-09	16	5.5e-08	17	1.6e-07	16	2.679e-09
											211.6	3.43704	154.8	3.35917	188.1	3.43545	188.6	3.44717	155.1	3.35961			49	1.8791e-08	17	5.3688e-09	17	5.1e-08	17	1.64e-07	17	8.0478e-09
											211.7	3.43702	154.9	3.35919	188.4	3.43543	188.7	3.44712	155.3	3.35961			49	2.0804e-08	17	-1.3476e-09	17	5.77e-08	17	1.69e-07	17	2.0079e-09
											211.9	3.43702	155.1	3.35919	188.6	3.43542	189	3.44706	155.4	3.35961			49	1.8785e-08	17	4.0212e-09	17	6.51e-08	17	1.61e-07	17	6.0345e-09
											212.2	3.43702	155.4	3.35917	188.8	3.43541	189.1	3.44702	155.7	3.35961			50	1.208e-08	17	-1.3422e-09	17	6.17e-08	17	1.68e-07	17	6.0345e-09
											212.3	3.43702	155.5	3.35913	188.9	3.4354	189.3	3.44697	155.8	3.35961			50	1.8114e-08	18	-4.0319e-09	17	6.17e-08	18	1.59e-07	17	6.6573e-10
											212.4	3.43702	155.8	3.3591	189.1	3.43537	189.5	3.4469	156	3.35958			50	2.1475e-08	18	1.0066e-08	18	6.51e-08	18	1.66e-07	18	-1.3422e-09
											212.7	3.43702	155.9	3.3591	189.3	3.43533	189.7	3.44684	156.2	3.35958			50	1.6772e-08	18	2.679e-09	18	7.05e-08	18	1.74e-07	18	-6.7646e-10
											212.9	3.437	156	3.35912	189.4	3.4353	189.8	3.44677	156.4	3.35958			51	1.3422e-08	18	1.3422e-09	18	7.65e-08	18	1.74e-07	18	-1.3476e-09
											213.2	3.43698	156.3	3.35915	189.6	3.4353	190	3.44673	156.5	3.35961			51	1.6772e-08	18	0	18	7.72e-08	19	1.64e-07	18	4.6977e-09
											213.3	3.43693	156.5	3.35915	189.9	3.4353	190.2	3.44668	156.6	3.35963			51	1.9462e-08	19	4.0266e-09	19	7.65e-08	19	1.68e-07	19	2.0133e-09
											213.5	3.43692	156.8	3.35911	190	3.43531	190.4	3.4466	156.9	3.35966			52	1.543e-08	19	-6.7646e-10	19	8.19e-08	19	1.73e-07	19	1.3368e-09
											213.8	3.43692	156.9	3.35905	190.2	3.43535	190.5	3.4465	157.1	3.35966			52	1.208e-08	19	7.382e-09	19	9.06e-08	19	1.68e-07	19	3.3555e-09
											213.9	3.43692	157	3.35902	190.4	3.43535	190.7	3.44641	157.2	3.35966			52	1.6101e-08	19	4.6923e-09	19	8.86e-08	19	1.76e-07	19	-6.7109e-10
											214	3.43695	157.3	3.35902	190.6	3.43535	190.9	3.44635	157.5	3.35958			52	1.9456e-08	20	-6.7109e-10	19	9.19e-08	20	1.76e-07	19	5.3634e-09
											214.2	3.43698	157.4	3.35908	190.7	3.43539	191.1	3.44631	157.6	3.35953			53	1.4759e-08	20	6.6573e-10	20	9.53e-08	20	1.68e-07	20	4.0212e-09
											214.5	3.43701	157.6	3.35912	191	3.43546	191.2	3.44624	157.8	3.3595			53	1.6772e-08	20	5.3634e-09	20	1.02e-07	20	1.73e-07	20	1.3368e-09
											214.6	3.43702	157.9	3.35915	191.1	3.43546	191.5	3.44615	158	3.3595			53	1.1409e-08	20	2.0079e-09	20	1.01e-07	20	1.68e-07	20	7.382e-09
											214.9	3.43702	158	3.35917	191.3	3.43548	191.7	3.44607	158.2	3.35953			53	1.2751e-08	20	-2.0133e-09	20	1.04e-07	20	1.66e-07	20	-6.7646e-10
											215.1	3.43697	158.1	3.35921	191.6	3.43556	191.8	3.44601	158.3	3.35956			54	1.4093e-08	21	-6.7109e-10	21	1.07e-07	21	1.74e-07	21	3.3555e-09
											215.2	3.4369	158.4	3.35927	191.8	3.43556	192.1	3.44596	158.6	3.35961			54	1.6772e-08	21	6.7109e-10	21	1.03e-07	21	1.68e-07	21	1.3368e-09
											215.3	3.43683	158.5	3.35927	191.9	3.43554	192.2	3.44591	158.7	3.35964			54	2.0127e-08	21	2.0133e-09	21	1.12e-07	21	1.72e-07	21	4.0212e-09
											215.6	3.4368	158.7	3.35927	192.1	3.43554	192.5	3.44584	158.9	3.35965			54	1.6106e-08	21	0	21	1.19e-07	21	1.68e-07	21	5.3688e-09
											215.8	3.4368	159	3.35919	192.3	3.43549	192.6	3.44578	159.2	3.35966			55	9.3899e-09	21	3.3555e-09	21	1.14e-07	22	1.72e-07	21	8.0531e-09
											215.9	3.43683	159.1	3.35911	192.6	3.43548	192.8	3.4457	159.3	3.35965			55	1.543e-08	22	2.679e-09	22	1.22e-07	22	1.69e-07	22	-3.3555e-09
											216.2	3.43685	159.4	3.35911	192.7	3.43551	193.1	3.44563	159.4	3.35963			55	1.812e-08	22	2.0133e-09	22	1.17e-07	22	1.7e-07	22	-2.0133e-09
											216.4	3.43684	159.6	3.35911	192.9	3.43556	193.2	3.44554	159.7	3.35963			55	8.0531e-09	22	0	22	1.23e-07	22	1.76e-07	22	2.0079e-09
											216.5	3.43684	159.7	3.35917	193.1	3.43557	193.3	3.44543	159.9	3.35964			56	1.543e-08	22	-1.3422e-09	22	1.29e-07	22	1.72e-07	22	0
											216.6	3.43682	160	3.35917	193.2	3.43556	193.6	3.44532	160	3.35964			56	1.208e-08	23	-1.3476e-09	22	1.32e-07	23	1.66e-07	22	6.0398e-09
											216.9	3.43677	160.2	3.35916	193.4	3.43554	193.7	3.44522	160.3	3.35966			56	1.543e-08	23	-4.0266e-09	23	1.34e-07	23	1.72e-07	23	6.7109e-10
											217.1	3.43675	160.2	3.35916	193.5	3.43552	193.9	3.44514	160.4	3.35966			56	1.0732e-08	23	-2.6844e-09	23	1.36e-07	23	1.71e-07	23	5.3634e-09
											217.3	3.43672	160.4	3.35916	193.8	3.43552	194	3.44507	160.5	3.35966			57	1.7443e-08	23	-6.7646e-10	23	1.35e-07	23	1.71e-07	23	4.6923e-09
											217.5	3.43669	160.7	3.35921	193.9	3.43552	194.3	3.44501	160.7	3.35967			57	1.3422e-08	23	3.3555e-09	23	1.4e-07	24	1.72e-07	23	2.6844e-09
											217.7	3.43667	160.8	3.35933	194.2	3.43551	194.4	3.44497	161	3.35964			57	1.4088e-08	24	1.3422e-09	24	1.45e-07	24	1.7e-07	24	4.6977e-09
											217.9	3.43667	160.9	3.3594	194.3	3.43548	194.7	3.44495	161.2	3.35961			57	1.9456e-08	24	3.3555e-09	24	1.48e-07	24	1.7e-07	24	1.2074e-08
											218	3.43667	161.2	3.3594	194.5	3.43548	194.9	3.4449	161.3	3.35961			58	1.0066e-08	24	6.7109e-10	24	1.48e-07	24	1.68e-07	24	2.6844e-09
											218.2	3.43669	161.4	3.35939	194.6	3.4355	195	3.44477	161.5	3.35961			58	1.4088e-08	24	2.0079e-09	24	1.49e-07	24	1.71e-07	24	3.3555e-09
											218.3	3.43671	161.5	3.35931	194.9	3.4355	195.3	3.44463	161.7	3.35961			58	1.6777e-08	25	-1.3476e-09	24	1.55e-07	25	1.6e-07	24	2.0079e-09
											218.6	3.43674	161.8	3.35923	195.1	3.4356	195.4	3.44453	161.8	3.35961			59	1.3417e-08	25	1.3422e-09	25	1.54e-07	25	1.7e-07	25	6.7056e-09
											218.7	3.43674	161.9	3.35911	195.3	3.43565	195.5	3.44448	161.9	3.35959			59	1.2074e-08	25	6.0398e-09	25	1.6e-07	25	1.68e-07	25	2.679e-09
											218.9	3.43674	162	3.35899	195.5	3.43565	195.6	3.44442	162.2	3.35954			59	7.382e-09	25	-4.0319e-09	25	1.6e-07	25	1.68e-07	25	6.0345e-09
											219.2	3.43674	162.3	3.35892	195.6	3.43567	195.9	3.44434	162.4	3.35949			59	1.8114e-08	25	-1.3422e-09	25	1.62e-07	25	1.63e-07	25	2.6844e-09
											219.3	3.43671	162.5	3.35892	195.9	3.43567	196	3.44428	162.5	3.35949			60	1.4093e-08	26	4.0212e-09	25	1.67e-07	26	1.7e-07	25	6.0398e-09
											219.6	3.43669	162.6	3.35898	196	3.43566	196.3	3.44423	162.8	3.3595			60	9.3953e-09	26	-6.7109e-09	26	1.67e-07	26	1.68e-07	26	4.6923e-09
											219.7	3.43667	162.7	3.35902	196.1	3.43559	196.5	3.44419	162.9	3.35958			60	1.4093e-08	26	6.7056e-09	26	1.64e-07	26	1.65e-07	26	8.7242e-09
											219.8	3.43665	163	3.35903	196.4	3.43551	196.6	3.44415	163	3.35966			60	1.3417e-08	26	6.6573e-10	26	1.66e-07	26	1.65e-07	26	4.6923e-09
											220	3.43665	163.2	3.35902	196.6	3.43544	196.9	3.4441	163.4	3.35971			61	8.0531e-09	26	6.6573e-10	26	1.7e-07	27	1.68e-07	26	-1.3422e-09
											220.3	3.43666	163.3	3.35896	196.7	3.43544	197	3.44403	163.5	3.35971			61	1.8114e-08	27	4.0266e-09	27	1.83e-07	27	1.65e-07	27	-5.3688e-12
											220.4	3.43669	163.5	3.35893	197	3.43544	197.1	3.44393	163.6	3.35971			61	1.2751e-08	27	1.0066e-08	27	1.78e-07	27	1.64e-07	27	9.3953e-09
											220.5	3.43671	163.7	3.35888	197.1	3.43547	197.4	3.44383	163.8	3.35969			61	9.3953e-09	27	1.0061e-08	27	1.77e-07	27	1.75e-07	27	1.4093e-08
											220.8	3.43671	163.9	3.35888	197.3	3.43555	197.5	3.44377	164	3.35962			62	1.6777e-08	27	1.0061e-08	27	1.87e-07	27	1.66e-07	27	4.0212e-09
											220.9	3.43669	164.1	3.35888	197.6	3.4356	197.8	3.44372	164.2	3.35961			62	1.1409e-08	28	1.8114e-08	27	1.91e-07	28	1.69e-07	27	0
											221.1	3.43667	164.3	3.35895	197.7	3.43563	198	3.44368	164.3	3.35961			62	1.5435e-08	28	1.4093e-08	28	1.81e-07	28	1.68e-07	28	2.6844e-09
											221.2	3.43667	164.4	3.35904	197.8	3.43563	198	3.44362	164.4	3.35961			62	1.3422e-08	28	8.0478e-09	28	1.8e-07	28	1.7e-07	28	9.3899e-09
											221.3	3.43665	164.7	3.35911	198	3.43559	198.2	3.44351	164.7	3.35964			63	1.0732e-08	28	1.7448e-08	28	1.91e-07	28	1.6e-07	28	1.7448e-08
											221.5	3.43665	164.8	3.35911	198.2	3.43551	198.5	3.44338	164.8	3.35965			63	1.208e-08	28	2.6173e-08	28	1.9e-07	28	1.67e-07	28	9.3953e-09
											221.7	3.43665	165	3.35904	198.4	3.43546	198.6	3.44326	165	3.35965			63	1.1403e-08	29	2.3483e-08	29	1.9e-07	29	1.62e-07	29	1.208e-08
											221.9	3.43665	165.1	3.359	198.5	3.43542	198.9	3.44319	165.3	3.35965			63	1.2751e-08	29	2.9528e-08	29	1.82e-07	29	1.63e-07	29	1.3417e-08
											222.1	3.43665	165.4	3.35903	198.8	3.43542	199	3.44314	165.4	3.35965			64	1.0061e-08	29	4.0266e-08	29	1.9e-07	29	1.67e-07	29	1.0738e-08
											222.2	3.43666	165.5	3.35903	198.9	3.43546	199.1	3.4431	165.5	3.35965			64	5.3634e-09	29	4.2945e-08	29	1.94e-07	29	1.66e-07	29	6.0345e-09
											222.4	3.43669	165.7	3.35905	199.1	3.43552	199.3	3.44305	165.8	3.35962			64	1.4759e-08	29	4.2945e-08	29	1.94e-07	30	1.58e-07	29	1.1409e-08
											222.6	3.43669	166	3.35905	199.3	3.43558	199.5	3.44295	165.9	3.35966			64	1.7443e-08	30	5.1674e-08	30	1.94e-07	30	1.6e-07	30	1.6101e-08
											222.8	3.43669	166.1	3.35904	199.5	3.43564	199.7	3.44287	166.1	3.35968			65	1.0732e-08	30	6.107e-08	30	1.98e-07	30	1.63e-07	30	1.0732e-08
											222.9	3.43664	166.4	3.35902	199.6	3.43568	199.8	3.4428	166.4	3.35966			65	1.4759e-08	30	7.1802e-08	30	1.96e-07	30	1.6e-07	30	7.3767e-09
											223.1	3.43659	166.5	3.35902	199.9	3.43576	200	3.44278	166.5	3.35964			65	1.4088e-08	30	7.3149e-08	30	2.05e-07	30	1.65e-07	30	1.0738e-08
											223.3	3.43656	166.6	3.35902	200	3.43576	200.2	3.44272	166.6	3.35964			66	1.4093e-08	31	7.3144e-08	30	2.05e-07	31	1.62e-07	30	1.6106e-08
											223.5	3.43656	166.8	3.35904	200.2	3.43581	200.3	3.4427	166.9	3.3596			66	1.1409e-08	31	7.717e-08	31	1.97e-07	31	1.57e-07	31	4.0266e-09
											223.7	3.43655	167	3.35909	200.4	3.43581	200.5	3.44264	167	3.3596			66	9.3899e-09	31	7.7176e-08	31	1.99e-07	31	1.64e-07	31	9.3953e-09
											223.8	3.43655	167.2	3.35915	200.6	3.43579	200.7	3.44262	167.2	3.35957			66	1.4093e-08	31	8.9256e-08	31	2.02e-07	31	1.57e-07	31	9.3953e-09
											224	3.43653	167.3	3.35921	200.7	3.43575	200.8	3.44257	167.4	3.35959			67	1.4093e-08	31	9.798e-08	31	2e-07	32	1.6e-07	31	7.382e-09
											224.2	3.43653	167.6	3.35921	201	3.43572	201	3.44249	167.6	3.35959			67	1.2751e-08	32	9.9993e-08	32	2.05e-07	32	1.62e-07	32	1.0732e-08
											224.3	3.43653	167.7	3.35924	201.1	3.4357	201.2	3.44238	167.7	3.35958			67	1.3417e-08	32	1.0334e-07	32	1.98e-07	32	1.54e-07	32	1.1403e-08
											224.6	3.43653	167.8	3.35927	201.2	3.4357	201.4	3.44225	167.9	3.35958			67	1.208e-08	32	1.0334e-07	32	2.01e-07	32	1.6e-07	32	8.7242e-09
											224.7	3.43656	168.1	3.35931	201.4	3.4357	201.5	3.44217	168.1	3.35961			68	2.0133e-08	32	1.1207e-07	32	2.06e-07	32	1.54e-07	32	4.0212e-09
											224.9	3.43656	168.3	3.35935	201.6	3.43571	201.7	3.44213	168.2	3.35963			68	1.0732e-08	33	1.0938e-07	32	2.08e-07	33	1.58e-07	32	8.0478e-09
											225	3.43656	168.4	3.35935	201.7	3.43571	201.9	3.4421	168.5	3.35966			68	6.0398e-09	33	1.1542e-07	33	2.06e-07	33	1.6e-07	33	1.0066e-08
											225.1	3.43656	168.5	3.35934	202	3.43567	202.1	3.44205	168.7	3.35966			68	1.0066e-08	33	1.1543e-07	33	2.1e-07	33	1.64e-07	33	1.5435e-08
											225.4	3.43656	168.8	3.35932	202.1	3.43569	202.2	3.44198	168.8	3.35966			69	1.1403e-08	33	1.1945e-07	33	2.11e-07	33	1.6e-07	33	2.0079e-09
											225.5	3.43656	169	3.35931	202.3	3.43565	202.5	3.44193	169.1	3.35966			69	9.3899e-09	33	1.114e-07	33	2.07e-07	33	1.57e-07	33	2.0133e-09
											225.6	3.43656	169.1	3.35928	202.5	3.43561	202.6	3.4419	169.2	3.35963			69	9.3899e-09	34	1.1207e-07	34	2.09e-07	34	1.58e-07	34	9.3899e-09
											225.9	3.43656	169.3	3.35927	202.6	3.43558	202.7	3.44183	169.3	3.35961			69	1.3422e-08	34	1.1476e-07	34	2.1e-07	34	1.54e-07	34	9.3953e-09
											226	3.43658	169.5	3.35928	202.9	3.43558	202.9	3.44173	169.5	3.35955			70	7.3767e-09	34	1.1878e-07	34	2.08e-07	34	1.62e-07	34	1.0732e-08
											226.3	3.43659	169.7	3.35929	203.1	3.43554	203.1	3.44163	169.8	3.35954			70	1.6772e-08	34	1.0938e-07	34	2.04e-07	34	1.55e-07	34	1.2745e-08
											226.4	3.43657	169.7	3.35929	203.1	3.43554	203.3	3.44158	169.9	3.35952			70	1.3422e-08	34	1.0737e-07	34	2.1e-07	35	1.56e-07	34	8.0531e-09
											226.5	3.4366	170	3.35934	203.4	3.43557	203.4	3.44156	170	3.35952			70	1.2745e-08	35	1.1341e-07	35	2.11e-07	35	1.6e-07	35	2.679e-09
											226.8	3.43662	170.2	3.35934	203.6	3.43557	203.5	3.44151	170.3	3.35952			71	1.0732e-08	35	1.0872e-07	35	2.06e-07	35	1.52e-07	35	4.6923e-09
											227	3.4366	170.4	3.35934	203.7	3.43557	203.8	3.44149	170.4	3.35952			71	1.4764e-08	35	1.0536e-07	35	2.09e-07	35	1.6e-07	35	1.208e-08
											227.1	3.43657	170.6	3.35933	203.9	3.43557	204	3.44146	170.5	3.35954			71	8.0478e-09	35	1.0401e-07	35	2.09e-07	35	1.6e-07	35	7.382e-09
											227.2	3.43657	170.7	3.35928	204.1	3.43554	204.1	3.44143	170.8	3.35956			72	1.1403e-08	36	9.529e-08	35	2.07e-07	36	1.57e-07	35	1.208e-08
											227.5	3.43654	170.8	3.35928	204.2	3.43554	204.3	3.44137	170.9	3.35957			72	8.7242e-09	36	9.529e-08	36	2.09e-07	36	1.63e-07	36	0
											227.6	3.43651	171.1	3.35927	204.4	3.43568	204.5	3.44132	171.1	3.35957			72	4.6923e-09	36	9.3953e-08	36	2.09e-07	36	1.52e-07	36	6.7109e-09
											227.8	3.43649	171.2	3.35927	204.6	3.43565	204.6	3.44126	171.4	3.35961			72	1.4093e-08	36	8.8584e-08	36	2.14e-07	36	1.52e-07	36	9.3953e-09
											228	3.43649	171.4	3.35929	204.7	3.43561	204.8	3.44121	171.5	3.35965			73	1.4759e-08	36	8.5229e-08	36	2.02e-07	37	1.56e-07	36	1.2751e-08
											228.1	3.43647	171.6	3.3593	204.9	3.4356	205	3.44113	171.6	3.3596			73	8.0531e-09	37	8.5895e-08	37	2.13e-07	37	1.51e-07	37	1.0061e-08
											228.3	3.43647	171.7	3.35928	205.1	3.43548	205.2	3.44109	171.8	3.35962			73	1.0732e-08	37	7.6505e-08	37	2.03e-07	37	1.54e-07	37	7.382e-09
											228.5	3.43646	171.9	3.35928	205.2	3.43546	205.4	3.44106	172	3.35964			73	1.0738e-08	37	7.9189e-08	37	2.04e-07	37	1.54e-07	37	6.7109e-10
											228.7	3.43645	172.1	3.35928	205.3	3.43548	205.5	3.44106	172.2	3.35962			74	7.382e-09	37	6.8452e-08	37	2.08e-07	37	1.5e-07	37	8.7242e-09
											228.8	3.43643	172.3	3.35927	205.6	3.43552	205.6	3.44104	172.2	3.35962			74	1.5435e-08	38	6.9123e-08	37	2.03e-07	38	1.48e-07	37	4.6923e-09
											228.9	3.43641	172.4	3.35927	205.7	3.43554	206	3.44099	172.5	3.35965			74	1.1403e-08	38	6.6433e-08	38	2.04e-07	38	1.53e-07	38	1.1409e-08
											229.1	3.43641	172.5	3.35926	205.8	3.43555	206.1	3.44094	172.6	3.35962			74	9.3953e-09	38	6.2412e-08	38	2.02e-07	38	1.46e-07	38	4.6977e-09
											229.3	3.43643	172.8	3.35926	206.1	3.43556	206.2	3.44089	172.9	3.35961			75	8.7242e-09	38	6.107e-08	38	2.03e-07	38	1.56e-07	38	7.382e-09
											229.6	3.43648	172.9	3.35925	206.3	3.43556	206.6	3.44087	173.1	3.35961			75	8.0478e-09	38	5.5695e-08	38	2.04e-07	38	1.51e-07	38	4.6923e-09
											229.7	3.43653	173	3.3592	206.4	3.43553	206.6	3.44084	173.2	3.35958			75	1.4093e-08	39	5.4353e-08	39	2.05e-07	39	1.46e-07	38	7.3767e-09
											229.8	3.43653	173.2	3.35917	206.7	3.43554	206.8	3.44083	173.5	3.35956			75	5.3634e-09	39	4.7642e-08	39	1.99e-07	39	1.46e-07	39	1.0732e-08
											230	3.43653	173.4	3.35916	206.8	3.43557	207	3.44081	173.6	3.35956			76	1.0061e-08	39	4.9656e-08	39	2.03e-07	39	1.46e-07	39	1.6101e-08
											230.3	3.43651	173.6	3.35916	207	3.43559	207.2	3.44078	173.7	3.35956			76	1.0061e-08	39	4.3621e-08	39	1.98e-07	39	1.51e-07	39	1.0061e-08
											230.4	3.43647	173.7	3.35919	207.2	3.43559	207.3	3.44081	174	3.35954			76	1.6106e-08	39	4.295e-08	39	1.99e-07	40	1.47e-07	39	7.382e-09
											230.5	3.43645	173.9	3.35922	207.3	3.43564	207.6	3.44078	174.1	3.35955			76	7.3767e-09	40	4.6305e-08	40	1.99e-07	40	1.46e-07	40	1.4764e-08
											230.7	3.43643	174.1	3.35925	207.5	3.43562	207.7	3.44073	174.4	3.35958			77	1.1403e-08	40	4.026e-08	40	1.95e-07	40	1.52e-07	40	9.3899e-09
											230.9	3.43641	174.4	3.35931	207.7	3.43555	207.9	3.44073	174.6	3.35958			77	8.0478e-09	40	4.2274e-08	40	1.97e-07	40	1.48e-07	40	7.382e-09
											231.1	3.43641	174.5	3.35937	207.9	3.43547	208.2	3.44066	174.7	3.35955			77	1.0732e-08	40	4.2274e-08	40	1.98e-07	40	1.48e-07	40	2.679e-09
											231.2	3.43643	174.6	3.35942	208	3.43543	208.3	3.44058	175	3.35956			77	1.4764e-08	41	4.026e-08	40	1.89e-07	41	1.48e-07	40	6.0398e-09
											231.5	3.43644	174.8	3.35942	208.3	3.43535	208.4	3.4405	175.1	3.35957			78	1.1403e-08	41	3.3549e-08	41	1.9e-07	41	1.48e-07	41	9.3899e-09
											231.6	3.43645	175.1	3.35938	208.4	3.43535	208.6	3.44048	175.3	3.35959			78	1.0732e-08	41	3.2213e-08	41	1.95e-07	41	1.52e-07	41	1.2074e-08
											231.8	3.43646	175.2	3.35932	208.6	3.43537	208.9	3.44047	175.5	3.35962			78	1.0066e-08	41	3.5563e-08	41	1.91e-07	41	1.46e-07	41	9.3953e-09
											232.1	3.43646	175.3	3.3593	208.7	3.43548	209	3.44045	175.7	3.35963			79	1.0066e-08	41	3.422e-08	41	1.91e-07	41	1.48e-07	41	4.0266e-09
											232.2	3.43646	175.6	3.35927	209	3.43561	209.2	3.44046	175.8	3.35963			79	1.6101e-08	42	2.8852e-08	42	1.93e-07	42	1.46e-07	42	8.0478e-09
											232.3	3.43648	175.7	3.35925	209.2	3.43571	209.5	3.44046	175.9	3.35961			79	1.4764e-08	42	3.087e-08	42	1.92e-07	42	1.44e-07	42	4.0266e-09
											232.6	3.43648	175.8	3.3592	209.5	3.43571	209.6	3.44046	176.2	3.35958			79	1.2074e-08	42	2.2817e-08	42	1.94e-07	42	1.47e-07	42	7.3767e-09
											232.8	3.43647	176.1	3.35915	209.6	3.4356	209.7	3.44045	176.3	3.35954			80	1.6101e-08	42	2.3488e-08	42	1.83e-07	42	1.4e-07	42	1.0066e-08
											232.9	3.43647	176.2	3.35912	209.8	3.43549	210	3.44045	176.6	3.35946			80	1.1403e-08	42	2.6838e-08	42	1.87e-07	43	1.42e-07	42	4.0266e-09
											233.1	3.43647	176.4	3.35912	210.1	3.43537	210.2	3.44043	176.7	3.35938			80	6.7056e-09	43	2.7509e-08	43	1.84e-07	43	1.39e-07	43	6.7109e-09
											233.4	3.43645	176.6	3.35913	210.2	3.43537	210.3	3.4404	176.9	3.35938			80	1.3422e-08	43	2.8852e-08	43	1.83e-07	43	1.48e-07	43	1.1409e-08
											233.5	3.43643	176.7	3.35919	210.4	3.43543	210.4	3.44035	177	3.35938			81	1.208e-08	43	2.9523e-08	43	1.82e-07	43	1.41e-07	43	6.0398e-09
											233.6	3.43646	177	3.35927	210.7	3.43551	210.8	3.44033	177.3	3.3594			81	1.3417e-08	43	2.4154e-08	43	1.82e-07	43	1.39e-07	43	1.2751e-08
											233.9	3.43648	177.2	3.3593	210.8	3.43557	210.9	3.44027	177.4	3.35943			81	1.2751e-08	44	1.6777e-08	43	1.8e-07	44	1.36e-07	43	3.3501e-09
											234.1	3.4365	177.3	3.3593	211	3.43557	211	3.44025	177.6	3.35943			81	1.4088e-08	44	2.6167e-08	44	1.79e-07	44	1.4e-07	44	8.0478e-09
											234.2	3.43651	177.5	3.35927	211.1	3.43557	211.3	3.4402	177.7	3.35945			82	1.1403e-08	44	2.3483e-08	44	1.72e-07	44	1.46e-07	44	2.679e-09
											234.3	3.43651	177.7	3.35924	211.4	3.43557	211.4	3.44016	178	3.35948			82	1.812e-08	44	2.147e-08	44	1.74e-07	44	1.41e-07	44	2.0079e-09
											234.6	3.43647	177.9	3.35924	211.6	3.43565	211.6	3.44011	178.1	3.35948			82	1.2745e-08	44	1.8785e-08	44	1.76e-07	45	1.33e-07	44	8.7189e-09
											234.8	3.43643	178	3.35927	211.8	3.4357	211.8	3.44009	178.2	3.3595			82	1.3417e-08	45	1.8791e-08	45	1.72e-07	45	1.35e-07	45	9.3953e-09
											234.9	3.43643	178.3	3.35931	212.1	3.43575	212	3.44004	178.4	3.3595			83	1.0738e-08	45	2.0804e-08	45	1.72e-07	45	1.43e-07	45	4.0212e-09
											235.2	3.43644	178.4	3.35931	212.2	3.43577	212.2	3.44002	178.7	3.35951			83	1.9456e-08	45	2.0799e-08	45	1.72e-07	45	1.35e-07	45	6.7056e-09
											235.4	3.43646	178.6	3.35931	212.4	3.43575	212.3	3.44002	178.8	3.35954			83	1.3422e-08	45	2.1475e-08	45	1.68e-07	45	1.42e-07	45	9.3899e-09
											235.5	3.43651	178.8	3.35928	212.8	3.43568	212.6	3.43999	179	3.35956			83	1.2745e-08	46	2.0127e-08	45	1.67e-07	46	1.34e-07	45	-1.3476e-09
											235.8	3.43653	179	3.35928	212.9	3.43561	212.7	3.43999	179.2	3.35956			84	9.3953e-09	46	2.0804e-08	46	1.68e-07	46	1.37e-07	46	1.1409e-08
											235.9	3.43656	179.3	3.35927	213.1	3.43564	213	3.43999	179.4	3.35956			84	1.1403e-08	46	2.2817e-08	46	1.68e-07	46	1.36e-07	46	1.0732e-08
											236.1	3.43656	179.4	3.35927	213.4	3.4359	213.2	3.43998	179.5	3.35954			84	1.1409e-08	46	1.812e-08	46	1.63e-07	46	1.36e-07	46	8.7242e-09
											236.3	3.43656	179.5	3.35927	213.5	3.4363	213.3	3.43996	179.8	3.35953			84	6.7056e-09	46	1.208e-08	46	1.66e-07	46	1.36e-07	46	1.0066e-08
											236.4	3.43656	179.6	3.35927	213.7	3.43637	213.6	3.43996	179.9	3.35953			85	1.0732e-08	47	1.6772e-08	47	1.62e-07	47	1.31e-07	47	6.0398e-09
											236.6	3.43653	179.9	3.35927	213.9	3.43639	213.7	3.43994	180.1	3.35954			85	1.2745e-08	47	2.3488e-08	47	1.66e-07	47	1.35e-07	47	8.7189e-09
											236.8	3.43651	180	3.35932	214.1	3.4361	213.9	3.43992	180.2	3.35957			85	1.5435e-08	47	1.5435e-08	47	1.65e-07	47	1.35e-07	47	6.0345e-09
											236.9	3.43653	180.2	3.35938	214.3	3.43586	214.1	3.43989	180.5	3.35957			86	9.3899e-09	47	1.9462e-08	47	1.61e-07	47	1.36e-07	47	8.7189e-09
											237.1	3.43653	180.5	3.3594	214.6	3.43586	214.2	3.43987	180.6	3.35954			86	8.7242e-09	47	1.8785e-08	47	1.6e-07	48	1.4e-07	47	1.0066e-08
											237.4	3.43653	180.6	3.3594	214.8	3.43592	214.4	3.43984	180.7	3.35951			86	6.7109e-09	48	1.208e-08	48	1.54e-07	48	1.3e-07	48	8.0478e-09
											237.5	3.43659	180.8	3.35938	214.9	3.43588	214.7	3.43984	181.1	3.35948			86	9.3953e-09	48	2.0799e-08	48	1.52e-07	48	1.3e-07	48	5.3634e-09
											237.7	3.43661	181	3.35935	215.1	3.43583	214.9	3.43982	181.2	3.35948			87	8.7189e-09	48	1.8114e-08	48	1.55e-07	48	1.34e-07	48	2.0079e-09
											238	3.43663	181.2	3.35934	215.3	3.43577	215	3.43977	181.5	3.3595			87	9.3953e-09	48	1.4764e-08	48	1.5e-07	48	1.32e-07	48	8.7189e-09
											238.1	3.43663	181.3	3.35931	215.5	3.43569	215.3	3.43975	181.6	3.35953			87	1.208e-08	49	1.4759e-08	48	1.49e-07	49	1.28e-07	48	5.3634e-09
											238.2	3.4366	181.5	3.35929	215.6	3.43567	215.4	3.43974	181.7	3.35958			87	6.7109e-09	49	1.7448e-08	49	1.47e-07	49	1.27e-07	49	-6.7646e-10
											238.5	3.43658	181.8	3.35926	215.9	3.43573	215.5	3.43974	181.9	3.35961			88	1.0738e-08	49	1.208e-08	49	1.49e-07	49	1.19e-07	49	6.7109e-09
											238.6	3.43656	181.9	3.35924	216	3.43577	215.7	3.43976	182.1	3.35963			88	7.3767e-09	49	1.7443e-08	49	1.42e-07	49	1.28e-07	49	5.3688e-09
											238.8	3.43656	182	3.3592	216.2	3.43573	215.9	3.43977	182.3	3.35965			88	1.1403e-08	49	1.543e-08	49	1.44e-07	50	1.32e-07	49	3.3501e-09
											239	3.43656	182.3	3.35912	216.4	3.43567	216.1	3.43979	182.4	3.35965			88	1.4093e-08	50	1.3417e-08	50	1.42e-07	50	1.28e-07	50	1.0061e-08
											239.2	3.43656	182.4	3.35912	216.6	3.43561	216.2	3.43982	182.7	3.35963			89	1.208e-08	50	1.543e-08	50	1.42e-07	50	1.34e-07	50	1.0732e-08
											239.3	3.43656	182.6	3.35912	216.7	3.43562	216.5	3.4398	182.8	3.35961			89	4.6977e-09	50	1.2751e-08	50	1.46e-07	50	1.26e-07	50	4.0266e-09
											239.5	3.43659	182.9	3.35915	217	3.43553	216.7	3.4398	183.1	3.35956			89	1.2745e-08	50	1.4088e-08	50	1.37e-07	50	1.19e-07	50	1.0066e-08
											239.7	3.43661	183	3.3592	217.1	3.43557	216.8	3.43969	183.2	3.35951			89	1.0061e-08	51	1.6772e-08	50	1.39e-07	51	1.28e-07	50	6.7056e-09
											239.8	3.43661	183.1	3.3592	217.2	3.43565	217.1	3.43957	183.4	3.3595			90	1.0061e-08	51	1.3417e-08	51	1.4e-07	51	1.3e-07	51	5.3688e-09
											240	3.43661	183.4	3.3592	217.5	3.43559	217.2	3.43952	183.6	3.3595			90	1.208e-08	51	2.3483e-08	51	1.35e-07	51	1.3e-07	51	4.6977e-09
											240.1	3.43658	183.5	3.35917	217.6	3.43552	217.4	3.43952	183.8	3.35951			90	1.1409e-08	51	1.6106e-08	51	1.31e-07	51	1.3e-07	51	4.6923e-09
											240.3	3.43651	183.7	3.35915	217.7	3.43561	217.6	3.43959	183.9	3.35954			90	1.4759e-08	51	1.208e-08	51	1.34e-07	51	1.27e-07	51	6.0398e-09
											240.5	3.43646	184	3.35909	218	3.43568	217.8	3.43965	184.1	3.35956			91	1.1403e-08	52	2.3488e-08	52	1.28e-07	52	1.27e-07	51	1.543e-08
											240.6	3.43642	184.1	3.35909	218.1	3.4357	218	3.43968	184.3	3.35956			91	5.3634e-09	52	1.4759e-08	52	1.39e-07	52	1.28e-07	52	1.1403e-08
											240.8	3.43642	184.2	3.35909	218.3	3.43583	218.2	3.43969	184.4	3.35955			91	1.3417e-08	52	1.3422e-08	52	1.31e-07	52	1.28e-07	52	5.3634e-09
											241	3.43642	184.4	3.35912	218.5	3.43592	218.4	3.43969	184.6	3.35953			91	9.3899e-09	52	1.8114e-08	52	1.31e-07	52	1.25e-07	52	2.0133e-09
											241.1	3.43642	184.7	3.35918	218.6	3.43592	218.5	3.43969	184.9	3.3595			92	1.1409e-08	52	2.1475e-08	52	1.26e-07	53	1.29e-07	52	5.3688e-09
											241.4	3.43642	184.8	3.3592	218.8	3.4359	218.7	3.43966	185	3.3595			92	1.4088e-08	53	2.0804e-08	53	1.25e-07	53	1.23e-07	53	2.0079e-09
											241.4	3.43641	185	3.3592	219	3.43577	218.9	3.43962	185.1	3.35948			92	8.7242e-09	53	2.0804e-08	53	1.26e-07	53	1.21e-07	53	1.1403e-08
											241.6	3.43643	185.2	3.35917	219.2	3.43552	219	3.43959	185.4	3.35943			93	8.7242e-09	53	2.3483e-08	53	1.24e-07	53	1.2e-07	53	1.0066e-08
											241.7	3.43641	185.4	3.35914	219.3	3.43533	219.3	3.43958	185.5	3.35943			93	1.1409e-08	53	1.6777e-08	53	1.24e-07	53	1.17e-07	53	1.5435e-08
											242	3.43641	185.5	3.35914	219.5	3.43533	219.4	3.43957	185.7	3.35943			93	1.208e-08	54	1.6101e-08	53	1.23e-07	54	1.24e-07	53	1.3417e-08
											242.2	3.4364	185.8	3.35912	219.7	3.43539	219.5	3.43954	185.8	3.35947			93	1.1403e-08	54	1.7448e-08	54	1.23e-07	54	1.28e-07	54	9.3899e-09
											242.3	3.4364	185.9	3.35913	219.8	3.43554	219.7	3.43954	186.1	3.35954			94	8.7189e-09	54	1.4759e-08	54	1.19e-07	54	1.2e-07	54	1.0066e-08
											242.5	3.4364	186.1	3.35913	219.9	3.4357	220	3.43953	186.2	3.35957			94	5.3634e-09	54	1.6101e-08	54	1.16e-07	54	1.17e-07	54	8.7189e-09
											242.7	3.4364	186.3	3.35915	220.2	3.43576	220.1	3.43953	186.4	3.35961			94	9.3899e-09	54	1.6772e-08	54	1.16e-07	54	1.25e-07	54	8.7189e-09
											242.8	3.43641	186.5	3.35916	220.3	3.43592	220.2	3.43954	186.6	3.35961			94	8.7242e-09	55	1.3417e-08	55	1.21e-07	55	1.24e-07	55	1.0066e-08
											243.1	3.43641	186.8	3.35921	220.4	3.43597	220.5	3.43955	186.8	3.35961			95	6.7056e-09	55	1.812e-08	55	1.15e-07	55	1.18e-07	55	7.382e-09
											243.2	3.43641	186.9	3.35925	220.6	3.43597	220.6	3.43955	186.9	3.35964			95	1.1409e-08	55	1.5435e-08	55	1.13e-07	55	1.21e-07	55	1.0066e-08
											243.5	3.43641	187	3.35927	220.8	3.43587	220.7	3.43955	187.2	3.35961			95	1.9462e-08	55	1.4093e-08	55	1.03e-07	55	1.21e-07	55	7.382e-09
											243.6	3.43641	187.1	3.35929	220.9	3.43551	221	3.43954	187.3	3.35959			95	8.7189e-09	55	1.1409e-08	55	1.05e-07	56	1.24e-07	55	6.0345e-09
											243.7	3.43638	187.3	3.35931	221.2	3.43537	221.1	3.43953	187.4	3.35957			96	8.0531e-09	56	1.7443e-08	56	1.08e-07	56	1.18e-07	56	9.3899e-09
											243.9	3.43636	187.6	3.35937	221.3	3.43537	221.3	3.43953	187.7	3.35956			96	8.0531e-09	56	1.6106e-08	56	1.15e-07	56	1.19e-07	56	8.0478e-09
											244.1	3.43633	187.7	3.35938	221.4	3.43543	221.5	3.43951	187.9	3.35954			96	8.7242e-09	56	1.6777e-08	56	1.07e-07	56	1.13e-07	56	6.7056e-09
											244.3	3.43633	187.8	3.35938	221.6	3.43566	221.6	3.43953	188	3.35951			96	9.3953e-09	56	1.7448e-08	56	1.14e-07	56	1.14e-07	56	5.3634e-09
											244.4	3.43634	188.1	3.35935	221.7	3.4358	221.8	3.43954	188.2	3.35948			97	1.2074e-08	57	1.3417e-08	56	1.14e-07	57	1.12e-07	56	8.0478e-09
											244.7	3.43637	188.2	3.3593	221.8	3.43584	222	3.43954	188.4	3.35945			97	1.4093e-08	57	1.6777e-08	57	1.05e-07	57	1.14e-07	57	1.0738e-08
											244.8	3.43639	188.3	3.35927	222.1	3.43589	222.2	3.43951	188.5	3.3594			97	9.3899e-09	57	1.6106e-08	57	1.04e-07	57	1.13e-07	57	1.0066e-08
											244.9	3.43641	188.6	3.35925	222.2	3.43592	222.3	3.43951	188.7	3.3594			97	6.7056e-09	57	2.0799e-08	57	9.46e-08	57	1.13e-07	57	6.0345e-09
											245.2	3.43641	188.8	3.35925	222.5	3.43595	222.6	3.43946	188.9	3.35938			98	1.1403e-08	57	8.7189e-09	57	1.08e-07	58	1.21e-07	57	4.6923e-09
											245.4	3.43641	188.9	3.35925	222.6	3.43595	222.7	3.43939	189	3.35935			98	1.5435e-08	58	1.6106e-08	58	9.73e-08	58	1.12e-07	58	1.0732e-08
											245.7	3.43641	189.2	3.35926	222.7	3.43595	222.8	3.43936	189.2	3.35938			98	1.1409e-08	58	1.0732e-08	58	1.01e-07	58	1.2e-07	58	8.7242e-09
											245.8	3.43641	189.3	3.35926	223	3.43593	223.1	3.43934	189.4	3.35943			99	6.7109e-09	58	1.2751e-08	58	9.93e-08	58	1.1e-07	58	1.0066e-08
											245.9	3.43641	189.4	3.35927	223.1	3.43587	223.3	3.43932	189.6	3.35943			99	1.6101e-08	58	8.7242e-09	58	1.01e-07	58	1.13e-07	58	5.3688e-09
											246.1	3.43641	189.7	3.3593	223.2	3.43585	223.4	3.43932	189.8	3.35947			99	4.6977e-09	59	1.2751e-08	58	1e-07	59	1.18e-07	58	1.3368e-09
											246.3	3.43641	189.8	3.35929	223.5	3.4358	223.7	3.43929	190	3.35949			99	8.0531e-09	59	1.4088e-08	59	9.73e-08	59	1.11e-07	59	2.0079e-09
											246.4	3.43639	190	3.35926	223.6	3.43575	223.8	3.43929	190.1	3.35954			100	9.3899e-09	59	1.6101e-08	59	9.13e-08	59	1.11e-07	59	9.3899e-09
											246.5	3.43637	190.1	3.35926	223.7	3.43571	223.9	3.43928	190.4	3.35961			100	8.0478e-09	59	1.4093e-08	59	9.19e-08	59	1.09e-07	59	4.0266e-09
											246.8	3.43634	190.4	3.35926	224	3.43567	224.2	3.43926	190.5	3.35966			100	1.1403e-08	59	1.4093e-08	59	9.33e-08	59	1.19e-07	59	9.3899e-09
											247	3.43634	190.5	3.35922	224.1	3.43567	224.3	3.43926	190.6	3.35966			100	9.3899e-09	60	1.1409e-08	60	9.4e-08	60	1.1e-07	60	2.0133e-09
											247.1	3.43636	190.8	3.35921	224.3	3.43562	224.4	3.43925	190.9	3.35962			101	1.0066e-08	60	1.6106e-08	60	8.99e-08	60	1.11e-07	60	5.3688e-09
											247.2	3.43638	190.9	3.35919	224.5	3.43562	224.7	3.43924	191	3.35954			101	1.1409e-08	60	1.3417e-08	60	9.53e-08	60	1.11e-07	60	1.0738e-08
											247.5	3.43638	191	3.3592	224.7	3.43557	224.8	3.43923	191.2	3.3595			101	1.4093e-08	60	1.543e-08	60	9.39e-08	60	1.15e-07	60	1.2751e-08
											247.6	3.43638	191.3	3.35921	224.8	3.43544	225	3.4392	191.3	3.3595			101	7.3767e-09	60	1.3417e-08	60	8.79e-08	61	1.08e-07	60	5.3634e-09
											247.9	3.43635	191.4	3.35921	225.1	3.43531	225.1	3.43918	191.6	3.3595			102	9.3953e-09	61	1.543e-08	61	8.72e-08	61	1.06e-07	61	8.7189e-09
											248.1	3.43635	191.6	3.35923	225.2	3.43531	225.4	3.43915	191.7	3.35945			102	1.3422e-08	61	1.543e-08	61	8.93e-08	61	1.11e-07	61	1.1403e-08
											248.2	3.43636	191.9	3.35925	225.3	3.43542	225.5	3.43915	191.9	3.3594			102	1.1403e-08	61	9.3953e-09	61	9.19e-08	61	1.13e-07	61	9.3953e-09
											248.5	3.43638	192	3.35923	225.6	3.43564	225.8	3.43915	192.1	3.35932			102	6.0398e-09	61	1.7443e-08	61	8.46e-08	61	1.06e-07	61	8.7189e-09
											248.6	3.43638	192.1	3.35921	225.7	3.43571	225.9	3.43914	192.2	3.35932			103	8.7242e-09	62	1.543e-08	61	7.78e-08	62	1.05e-07	61	1.1403e-08
											248.7	3.43638	192.4	3.35917	225.9	3.43571	226	3.43909	192.4	3.35932			103	1.812e-08	62	2.0799e-08	62	8.66e-08	62	1.11e-07	62	1.6106e-08
											249	3.43637	192.5	3.35911	226.2	3.43567	226.3	3.43906	192.5	3.3593			103	1.208e-08	62	8.7242e-09	62	7.92e-08	62	1.09e-07	62	6.7056e-09
											249.1	3.43635	192.7	3.35906	226.3	3.43557	226.5	3.43906	192.8	3.3593			103	8.0531e-09	62	1.7443e-08	62	8.25e-08	62	1.09e-07	62	6.0398e-09
											249.3	3.43635	192.9	3.35906	226.4	3.43548	226.6	3.43905	192.9	3.35932			104	6.7056e-09	62	1.4093e-08	62	8.12e-08	63	1.11e-07	62	9.3899e-09
											249.5	3.43635	193	3.35907	226.7	3.43542	226.7	3.4391	193	3.35932			104	7.382e-09	63	2.3488e-08	63	8.32e-08	63	1.13e-07	63	1.0066e-08
											249.7	3.43636	193.2	3.35909	226.9	3.43538	227	3.4391	193.3	3.35932			104	1.0738e-08	63	1.3422e-08	63	7.78e-08	63	1.03e-07	63	8.7189e-09
											249.8	3.43636	193.3	3.35915	227	3.43524	227.1	3.4391	193.4	3.35935			104	1.0061e-08	63	1.543e-08	63	7.78e-08	63	1.07e-07	63	1.0732e-08
											250.2	3.43639	193.6	3.35919	227.3	3.43524	227.3	3.43908	193.6	3.35935			105	1.3417e-08	63	1.4759e-08	63	8.12e-08	63	1.03e-07	63	5.3634e-09
											250.3	3.4364	193.7	3.35924	227.4	3.43524	227.4	3.4391	193.8	3.35938			105	6.7109e-09	64	1.1409e-08	63	7.92e-08	64	1.05e-07	63	3.3555e-09
											250.4	3.43641	193.9	3.35924	227.6	3.43528	227.7	3.4391	194	3.35943			105	7.3767e-09	64	1.4764e-08	64	7.78e-08	64	1.01e-07	64	8.7242e-09
											250.7	3.43641	194.1	3.35925	227.8	3.43533	227.8	3.4391	194.1	3.35945			106	7.3767e-09	64	1.8114e-08	64	7.78e-08	64	1.09e-07	64	1.6101e-08
											250.9	3.43641	194.2	3.3593	228	3.43541	227.9	3.43912	194.4	3.35945			106	1.0061e-08	64	1.4088e-08	64	6.91e-08	64	1.02e-07	64	1.3422e-09
											251	3.43641	194.4	3.3593	228.1	3.43547	228.2	3.43914	194.5	3.35948			106	4.0266e-09	64	1.4759e-08	64	6.98e-08	64	9.86e-08	64	8.0531e-09
											251.1	3.43642	194.7	3.35932	228.4	3.43547	228.4	3.43914	194.6	3.35945			106	9.3899e-09	65	1.7448e-08	65	7.45e-08	65	1.03e-07	65	5.3634e-09
											251.4	3.43642	194.8	3.35932	228.5	3.43547	228.6	3.43914	194.8	3.35943			107	1.1403e-08	65	1.812e-08	65	7.11e-08	65	1.03e-07	65	9.3899e-09
											251.5	3.43642	194.9	3.3593	228.7	3.43549	228.8	3.43915	195.1	3.35943			107	5.3688e-09	65	1.2074e-08	65	7.18e-08	65	1.07e-07	65	8.0531e-09
											251.8	3.43642	195.1	3.35927	228.8	3.4355	228.9	3.43915	195.2	3.3594			107	1.208e-08	65	1.6777e-08	65	6.98e-08	65	1.05e-07	65	5.3634e-09
											251.9	3.43643	195.3	3.3593	229.1	3.43553	229.1	3.43915	195.4	3.35937			107	8.0531e-09	65	1.4764e-08	65	6.64e-08	66	1.05e-07	65	4.0266e-09
											252.1	3.43644	195.4	3.35927	229.2	3.43555	229.3	3.43913	195.6	3.35934			108	1.2074e-08	66	1.3417e-08	66	7.18e-08	66	1.03e-07	66	9.3953e-09
											252.4	3.43646	195.6	3.35925	229.4	3.43557	229.4	3.43911	195.8	3.35932			108	8.7242e-09	66	1.208e-08	66	6.78e-08	66	1e-07	66	2.6844e-09
											252.5	3.43647	195.9	3.35923	229.7	3.4356	229.5	3.43906	195.9	3.35931			108	1.208e-08	66	1.6101e-08	66	6.78e-08	66	1.03e-07	66	4.6977e-09
											252.7	3.43648	196	3.35925	229.8	3.43562	229.8	3.43903	196	3.35932			108	1.0738e-08	66	9.3953e-09	66	7.05e-08	66	1.01e-07	66	7.382e-09
											252.9	3.43647	196.3	3.35925	229.9	3.43565	230	3.439	196.3	3.35934			109	1.0061e-08	67	1.9462e-08	66	6.17e-08	67	9.8e-08	66	4.0212e-09
											253.1	3.43645	196.4	3.35923	230.2	3.4357	230.1	3.439	196.5	3.35937			109	1.0066e-08	67	1.0066e-08	67	6.51e-08	67	1.01e-07	67	4.6923e-09
											253.2	3.43643	196.6	3.35923	230.4	3.43574	230.4	3.439	196.6	3.35944			109	4.6923e-09	67	1.2751e-08	67	6.58e-08	67	1.01e-07	67	4.6977e-09
											253.5	3.43641	196.9	3.35922	230.5	3.43576	230.5	3.43902	196.9	3.35949			109	6.7109e-09	67	1.4088e-08	67	6.17e-08	67	1.05e-07	67	6.0345e-09
											253.6	3.43639	197	3.3592	230.7	3.43579	230.8	3.43904	197	3.35949			110	1.1409e-08	67	1.3417e-08	67	6.38e-08	67	9.87e-08	67	7.3767e-09
											253.8	3.43638	197.1	3.3592	230.9	3.4358	230.9	3.43905	197.2	3.35951			110	1.0732e-08	68	1.208e-08	68	6.58e-08	68	9.73e-08	68	1.2745e-08
											254	3.43638	197.4	3.35922	231.1	3.43582	231.1	3.43907	197.4	3.35954			110	1.7443e-08	68	1.3422e-08	68	5.97e-08	68	1.01e-07	68	5.3634e-09
											254.1	3.43639	197.5	3.35925	231.2	3.43589	231.2	3.43908	197.6	3.35954			110	1.0061e-08	68	2.1475e-08	68	5.84e-08	68	9.93e-08	68	2.0079e-09
											254.5	3.43639	197.7	3.3593	231.5	3.43591	231.5	3.43908	197.7	3.35958			111	8.7189e-09	68	1.8114e-08	68	6.51e-08	68	9.66e-08	68	1.3368e-09
											254.6	3.43641	198	3.35931	231.7	3.4359	231.6	3.43907	197.8	3.35963			111	1.1403e-08	68	1.5435e-08	68	5.97e-08	69	9.06e-08	68	8.0478e-09
											254.8	3.43643	198.1	3.35931	231.8	3.43594	231.7	3.4391	198.1	3.35965			111	1.0061e-08	69	1.2074e-08	69	5.91e-08	69	9.93e-08	69	8.0531e-09
											255	3.43645	198.2	3.35931	232.1	3.43593	231.9	3.43909	198.3	3.35965			112	9.3899e-09	69	1.4759e-08	69	5.77e-08	69	9.73e-08	69	6.7056e-09
											255.2	3.43645	198.5	3.35928	232.2	3.43592	232.2	3.43907	198.5	3.35962			112	9.3899e-09	69	1.6101e-08	69	5.44e-08	69	9.66e-08	69	1.3422e-08
											255.3	3.43647	198.6	3.35927	232.4	3.43592	232.3	3.43909	198.7	3.3596			112	1.5435e-08	69	1.2074e-08	69	5.17e-08	69	9.4e-08	69	5.3688e-09
											255.6	3.43646	198.8	3.35927	232.7	3.43592	232.6	3.4391	198.9	3.35956			112	1.3417e-08	70	8.7242e-09	69	6.11e-08	70	9.93e-08	69	3.3501e-09
											255.7	3.43642	199.1	3.35927	232.8	3.43592	232.7	3.43906	199	3.35954			113	7.382e-09	70	1.0738e-08	70	5.77e-08	70	9.26e-08	70	3.3501e-09
											255.9	3.43637	199.2	3.35927	233	3.43592	232.9	3.43906	199.3	3.35951			113	9.3953e-09	70	1.6101e-08	70	6.11e-08	70	9.53e-08	70	6.0398e-09
											256.1	3.43637	199.4	3.35927	233.1	3.4359	233.1	3.43904	199.4	3.3595			113	1.0061e-08	70	1.5435e-08	70	5.37e-08	70	9.4e-08	70	6.7056e-09
											256.2	3.43637	199.6	3.35927	233.4	3.4359	233.2	3.43899	199.6	3.35949			113	1.2745e-08	70	1.0061e-08	70	5.5e-08	71	9.39e-08	70	1.1403e-08
											256.4	3.43638	199.8	3.35927	233.5	3.43589	233.4	3.43895	199.9	3.35947			114	1.2745e-08	71	1.6106e-08	71	5.7e-08	71	1e-07	71	8.7189e-09
											256.7	3.43641	199.9	3.35927	233.7	3.43586	233.7	3.43893	200	3.35945			114	8.0531e-09	71	1.3417e-08	71	5.57e-08	71	9.13e-08	71	8.0478e-09
											256.8	3.43641	200.2	3.35925	233.9	3.43585	233.8	3.43893	200.2	3.35943			114	1.208e-08	71	1.9462e-08	71	6.11e-08	71	8.72e-08	71	3.3501e-09
											257	3.43641	200.4	3.35922	234.1	3.43583	234	3.43893	200.4	3.35943			114	1.0732e-08	71	1.0738e-08	71	5.17e-08	71	8.66e-08	71	9.3899e-09
											257.2	3.4364	200.5	3.3592	234.2	3.43583	234.1	3.43893	200.6	3.35941			115	6.0345e-09	72	1.4764e-08	71	5.23e-08	72	8.39e-08	71	1.1409e-08
											257.4	3.43637	200.6	3.3592	234.5	3.43584	234.4	3.43893	200.8	3.35944			115	8.7242e-09	72	1.8785e-08	72	5.03e-08	72	9.06e-08	72	-2.6844e-09
											257.5	3.43637	200.9	3.3592	234.7	3.43586	234.5	3.4389	200.9	3.35948			115	1.3417e-08	72	1.6777e-08	72	4.9e-08	72	9.06e-08	72	6.7109e-09
											257.8	3.43637	201.1	3.3592	234.8	3.43587	234.8	3.4389	201.2	3.35951			115	1.0061e-08	72	1.3422e-08	72	4.83e-08	72	8.79e-08	72	8.7242e-09
											257.9	3.43638	201.2	3.3592	234.9	3.43587	234.9	3.4389	201.3	3.35953			116	1.208e-08	72	1.4759e-08	72	4.97e-08	72	8.99e-08	72	6.0345e-09
											258	3.43644	201.5	3.35921	235.2	3.43583	235	3.43893	201.4	3.35958			116	8.7189e-09	73	1.812e-08	73	4.9e-08	73	9.46e-08	73	1.0061e-08
											258.3	3.43644	201.6	3.35923	235.3	3.43581	235.3	3.43891	201.7	3.3596			116	6.0398e-09	73	1.0732e-08	73	4.56e-08	73	9.26e-08	73	1.543e-08
											258.4	3.43644	201.8	3.35925	235.5	3.43581	235.4	3.43891	201.9	3.35961			116	8.7189e-09	73	1.6106e-08	73	5.44e-08	73	8.72e-08	73	4.6923e-09
											258.6	3.43647	201.9	3.35925	235.7	3.43581	235.7	3.43891	202	3.35962			117	8.0478e-09	73	1.2745e-08	73	5.3e-08	73	8.46e-08	73	-2.0187e-09
											258.8	3.43646	202.2	3.35927	235.9	3.43585	235.8	3.43891	202.3	3.3596			117	7.382e-09	73	8.7189e-09	73	4.7e-08	74	8.66e-08	73	6.7109e-09
											259	3.43645	202.4	3.35927	236.1	3.43585	236	3.43888	202.4	3.35958			117	6.0345e-09	74	2.0799e-08	74	5.57e-08	74	8.79e-08	74	8.7242e-09
											259.1	3.43645	202.5	3.35927	236.2	3.43585	236.1	3.43888	202.6	3.35955			117	1.2074e-08	74	1.543e-08	74	5.17e-08	74	8.52e-08	74	6.0398e-09
											259.4	3.43645	202.8	3.35925	236.4	3.43582	236.4	3.4389	202.7	3.3595			118	1.1403e-08	74	1.7448e-08	74	4.43e-08	74	8.39e-08	74	8.0531e-09
											259.6	3.43643	202.9	3.35925	236.6	3.43582	236.5	3.43892	203	3.35945			118	1.208e-08	74	1.4764e-08	74	4.97e-08	74	9.19e-08	74	1.0732e-08
											259.6	3.43641	203.1	3.35926	236.7	3.4358	236.6	3.43892	203.2	3.35943			118	1.208e-08	75	1.812e-08	74	4.9e-08	75	8.66e-08	74	1.0066e-08
											259.9	3.43641	203.4	3.35929	236.8	3.4358	236.9	3.43897	203.4	3.35942			119	8.7189e-09	75	1.4088e-08	75	4.09e-08	75	9.8e-08	75	5.3634e-09
											260.1	3.43638	203.5	3.35934	236.9	3.43578	237	3.43897	203.5	3.35939			119	1.0066e-08	75	1.4764e-08	75	4.23e-08	75	8.72e-08	75	1.3422e-09
											260.2	3.43638	203.6	3.35934	237.2	3.43575	237.1	3.43897	203.7	3.35934			119	8.7242e-09	75	1.0738e-08	75	4.63e-08	75	7.99e-08	75	9.3953e-09
											260.4	3.43636	203.8	3.3593	237.4	3.43572	237.5	3.43893	204	3.35931			119	1.0061e-08	75	1.7443e-08	75	5.03e-08	76	8.19e-08	75	5.3688e-09
											260.6	3.43636	204.1	3.35924	237.5	3.43576	237.6	3.43886	204.1	3.35931			120	2.6844e-09	76	1.4759e-08	76	4.3e-08	76	8.93e-08	76	4.0266e-09
											260.7	3.43636	204.2	3.35916	237.7	3.43573	237.7	3.4388	204.3	3.35932			120	1.2074e-08	76	1.6772e-08	76	4.63e-08	76	8.59e-08	76	1.6106e-08
											261	3.43638	204.4	3.35914	237.9	3.4357	238	3.43877	204.4	3.3594			120	8.0478e-09	76	1.208e-08	76	4.23e-08	76	8.12e-08	76	8.0478e-09
											261.1	3.43641	204.6	3.35913	238	3.43571	238.1	3.43877	204.7	3.3595			120	1.0066e-08	76	1.7448e-08	76	4.5e-08	76	7.92e-08	76	4.0212e-09
											261.2	3.43641	204.8	3.35915	238.3	3.43571	238.3	3.43877	204.8	3.35955			121	3.3555e-09	77	1.3417e-08	76	4.43e-08	77	8.32e-08	76	7.3767e-09
											261.5	3.43641	204.9	3.35915	238.4	3.4357	238.5	3.43877	205	3.35955			121	1.4759e-08	77	1.1403e-08	77	4.16e-08	77	8.25e-08	77	6.0398e-09
											261.6	3.43642	205.2	3.35917	238.5	3.43567	238.6	3.43877	205.2	3.35955			121	1.1403e-08	77	7.382e-09	77	4.36e-08	77	8.66e-08	77	8.7242e-09
											261.8	3.43647	205.4	3.35919	238.8	3.43569	238.8	3.43877	205.4	3.35953			121	4.6977e-09	77	2.2146e-08	77	4.7e-08	77	7.78e-08	77	1.208e-08
											262.1	3.43652	205.5	3.35919	238.9	3.43572	239	3.43877	205.5	3.3595			122	9.3899e-09	77	1.208e-08	77	4.76e-08	77	7.72e-08	77	4.0212e-09
											262.1	3.43656	205.8	3.35916	239	3.43573	239.2	3.43875	205.6	3.3595			122	1.1409e-08	78	7.3767e-09	78	3.89e-08	78	7.92e-08	78	7.382e-09
											262.3	3.43656	205.9	3.35915	239.2	3.43576	239.3	3.43875	205.9	3.35948			122	9.3953e-09	78	1.208e-08	78	3.89e-08	78	8.25e-08	78	2.0079e-09
											262.6	3.43652	206.1	3.35912	239.5	3.43577	239.6	3.43877	206.1	3.35944			122	6.0398e-09	78	1.6106e-08	78	3.96e-08	78	8.19e-08	78	7.3767e-09
											262.7	3.43645	206.2	3.35911	239.6	3.43574	239.7	3.43878	206.2	3.35939			123	4.6977e-09	78	2.0804e-08	78	4.3e-08	78	8.19e-08	78	5.3688e-09
											262.8	3.43637	206.5	3.35908	239.7	3.43573	239.8	3.43876	206.5	3.35937			123	6.7056e-09	78	1.2074e-08	78	3.89e-08	79	8.59e-08	78	1.4088e-08
											263.1	3.43634	206.6	3.35908	240	3.43569	240.1	3.43876	206.6	3.35937			123	1.3422e-08	79	1.0061e-08	79	4.09e-08	79	7.92e-08	79	4.0212e-09
											263.3	3.43633	206.8	3.35911	240.1	3.43564	240.3	3.43876	206.7	3.35937			123	1.4759e-08	79	1.543e-08	79	4.3e-08	79	8.46e-08	79	1.0061e-08
											263.3	3.43633	207	3.35911	240.3	3.43563	240.4	3.43872	207	3.35939			124	1.0061e-08	79	1.1409e-08	79	4.36e-08	79	7.58e-08	79	6.7056e-09
											263.6	3.43633	207.2	3.35912	240.5	3.43563	240.6	3.4387	207.1	3.35939			124	1.1409e-08	79	2.3488e-08	79	3.96e-08	79	7.92e-08	79	1.0738e-08
											263.7	3.43633	207.3	3.35912	240.7	3.43571	240.8	3.43872	207.3	3.35939			124	2.6844e-09	80	1.0066e-08	79	4.43e-08	80	8.39e-08	79	4.6923e-09
											263.9	3.43633	207.6	3.35912	240.8	3.43581	240.9	3.43872	207.5	3.35938			124	1.1409e-08	80	1.4764e-08	80	3.49e-08	80	8.32e-08	80	8.7242e-09
											264	3.43633	207.7	3.35912	241.1	3.43587	241	3.4387	207.7	3.35935			125	6.7056e-09	80	1.6101e-08	80	3.02e-08	80	7.52e-08	80	1.0738e-08
											264.3	3.43635	208	3.35915	241.2	3.43587	241.3	3.43872	207.8	3.35935			125	9.3953e-09	80	1.6777e-08	80	3.69e-08	80	7.45e-08	80	2.0079e-09
											264.4	3.43635	208.1	3.35917	241.3	3.43587	241.4	3.43875	207.9	3.35932			125	8.0531e-09	80	1.2074e-08	80	3.96e-08	80	7.38e-08	80	7.3767e-09
											264.7	3.43635	208.2	3.35917	241.5	3.4359	241.6	3.43875	208.2	3.35932			126	6.7056e-09	81	1.7443e-08	81	3.22e-08	81	7.38e-08	81	4.6977e-09
											264.8	3.4364	208.4	3.35915	241.7	3.43592	241.9	3.43876	208.3	3.35932			126	1.208e-08	81	2.3483e-08	81	3.69e-08	81	7.72e-08	81	8.7189e-09
											264.9	3.43641	208.7	3.35912	241.9	3.43592	242	3.43876	208.5	3.35932			126	9.3899e-09	81	1.208e-08	81	3.62e-08	81	7.31e-08	81	1.2751e-08
											265.2	3.43642	208.8	3.35912	242	3.43588	242.2	3.43874	208.7	3.35936			126	6.7109e-09	81	1.3422e-08	81	3.76e-08	81	7.31e-08	81	4.6977e-09
											265.4	3.43643	209	3.35909	242.3	3.43579	242.4	3.4387	208.8	3.35937			127	4.0212e-09	82	1.3417e-08	81	3.56e-08	82	7.72e-08	81	5.3688e-09
											265.5	3.43642	209.2	3.35907	242.4	3.43573	242.5	3.43866	209	3.35937			127	8.0478e-09	82	1.8791e-08	82	3.62e-08	82	7.85e-08	82	2.679e-09
											265.7	3.43642	209.4	3.35907	242.5	3.43573	242.8	3.43864	209.2	3.35936			127	8.0531e-09	82	1.8114e-08	82	3.76e-08	82	7.85e-08	82	9.3899e-09
											265.8	3.43644	209.4	3.35908	242.8	3.43577	243	3.43864	209.3	3.35935			127	7.382e-09	82	1.2745e-08	82	3.29e-08	82	7.25e-08	82	1.2745e-08
											266	3.43644	209.7	3.35908	243	3.43583	243.1	3.43866	209.5	3.35934			128	8.7242e-09	82	1.2751e-08	82	3.89e-08	82	7.52e-08	82	4.6977e-09
											266.3	3.43646	209.9	3.35915	243.1	3.43585	243.3	3.43868	209.8	3.35934			128	1.4093e-08	83	1.0738e-08	82	3.49e-08	83	8.32e-08	82	1.2751e-08
											266.4	3.43646	210	3.35915	243.2	3.43586	243.5	3.43871	209.9	3.35938			128	8.7189e-09	83	9.3899e-09	83	3.69e-08	83	7.25e-08	83	6.7109e-09
											266.5	3.43641	210.3	3.35915	243.5	3.43585	243.6	3.43871	210	3.35938			128	9.3953e-09	83	1.3417e-08	83	3.36e-08	83	7.72e-08	83	1.0066e-08
											266.6	3.43633	210.4	3.35911	243.7	3.43582	243.7	3.4387	210.3	3.35938			129	1.0061e-08	83	1.4764e-08	83	3.15e-08	83	7.31e-08	83	7.382e-09
											266.9	3.43628	210.5	3.35909	243.7	3.43579	244	3.43868	210.4	3.35938			129	7.382e-09	83	1.0738e-08	83	3.69e-08	84	7.85e-08	83	6.7056e-09
											267	3.43626	210.8	3.35906	244	3.43573	244.1	3.43865	210.6	3.35933			129	8.7242e-09	84	1.7448e-08	84	3.02e-08	84	7.38e-08	84	6.7056e-09
											267.2	3.43626	210.9	3.35906	244.1	3.43573	244.3	3.43863	210.7	3.35927			129	5.3688e-09	84	1.9462e-08	84	2.95e-08	84	7.18e-08	84	7.382e-09
											267.5	3.43626	211	3.35906	244.2	3.43567	244.5	3.43864	211	3.35926			130	7.382e-09	84	2.147e-08	84	3.09e-08	84	7.52e-08	84	1.0066e-08
											267.6	3.43628	211.2	3.35906	244.4	3.43565	244.7	3.43862	211.1	3.35926			130	1.543e-08	84	1.4093e-08	84	3.49e-08	84	7.05e-08	84	8.7242e-09
											267.8	3.43631	211.4	3.35906	244.6	3.43567	244.8	3.43859	211.2	3.35931			130	8.7189e-09	85	1.1409e-08	84	3.02e-08	85	7.38e-08	84	3.3501e-09
											268	3.43631	211.5	3.35906	244.8	3.43573	245.1	3.43859	211.5	3.35939			130	8.7189e-09	85	1.4764e-08	85	2.95e-08	85	7.58e-08	85	5.3688e-09
											268.1	3.43631	211.7	3.35909	244.9	3.43575	245.2	3.43857	211.6	3.35939			131	1.1403e-08	85	1.7443e-08	85	3.22e-08	85	6.78e-08	85	2.0079e-09
											268.2	3.4363	211.9	3.35909	245.2	3.43581	245.4	3.43857	211.7	3.35943			131	7.3767e-09	85	1.2751e-08	85	3.09e-08	85	7.25e-08	85	2.679e-09
											268.5	3.43627	212.1	3.35907	245.4	3.43583	245.6	3.43857	211.9	3.35938			131	1.4764e-08	85	1.4093e-08	85	2.89e-08	85	7.25e-08	85	1.0066e-08
											268.7	3.43627	212.3	3.35903	245.5	3.43586	245.8	3.43859	212.1	3.35936			132	9.3899e-09	86	8.7242e-09	86	2.82e-08	86	7.31e-08	86	4.6977e-09
											268.8	3.43627	212.5	3.35898	245.6	3.43587	245.9	3.43859	212.3	3.35935			132	8.0531e-09	86	1.5435e-08	86	3.02e-08	86	7.45e-08	86	4.0212e-09
											269.1	3.43629	212.6	3.35897	245.9	3.43585	246	3.43859	212.4	3.35935			132	8.7189e-09	86	9.3953e-09	86	3.02e-08	86	6.91e-08	86	6.7109e-09
											269.2	3.43632	212.9	3.35897	246.1	3.43582	246.3	3.43857	212.6	3.35935			132	9.3953e-09	86	1.2074e-08	86	3.02e-08	86	7.05e-08	86	-6.7646e-10
											269.3	3.43632	213	3.35897	246.3	3.43585	246.4	3.43854	212.8	3.35932			133	1.0732e-08	86	1.6101e-08	86	2.95e-08	87	6.78e-08	86	6.0398e-09
											269.5	3.43632	213.1	3.35897	246.4	3.43585	246.5	3.43852	212.9	3.3593			133	1.208e-08	87	8.0478e-09	87	3.02e-08	87	6.85e-08	87	9.3953e-09
											269.7	3.43629	213.2	3.35897	246.5	3.43583	246.8	3.43849	213	3.3593			133	8.7242e-09	87	1.812e-08	87	3.42e-08	87	6.78e-08	87	1.1403e-08
											269.9	3.43628	213.5	3.35897	246.7	3.43585	247	3.43844	213.3	3.35931			133	8.0531e-09	87	1.4764e-08	87	2.62e-08	87	7.25e-08	87	1.3368e-09
											270.1	3.43627	213.6	3.35897	247	3.43589	247.1	3.43842	213.5	3.35937			134	1.1409e-08	87	1.0061e-08	87	3.15e-08	87	6.98e-08	87	7.382e-09
											270.3	3.43627	213.8	3.35899	247.1	3.43593	247.4	3.43842	213.6	3.35942			134	4.6977e-09	88	1.4088e-08	87	3.02e-08	88	7.31e-08	87	5.3688e-09
											270.5	3.43628	214	3.35902	247.2	3.43608	247.5	3.43844	213.8	3.35943			134	6.0345e-09	88	1.6772e-08	88	2.75e-08	88	7.31e-08	88	2.6844e-09
											270.6	3.43629	214.1	3.35904	247.5	3.43611	247.6	3.43844	214	3.35948			134	6.7109e-09	88	1.2751e-08	88	2.68e-08	88	6.78e-08	88	1.3417e-08
											270.9	3.43628	214.2	3.35905	247.7	3.43611	248	3.43847	214.1	3.3595			135	1.208e-08	88	6.7056e-09	88	3.09e-08	88	6.91e-08	88	8.0478e-09
											271	3.43628	214.5	3.35908	247.8	3.43606	248.1	3.43847	214.4	3.35952			135	2.0079e-09	88	1.543e-08	88	2.48e-08	89	7.25e-08	88	8.0531e-09
											271.3	3.4363	214.6	3.35909	248	3.43585	248.2	3.43846	214.5	3.35953			135	1.2074e-08	89	1.812e-08	89	2.35e-08	89	7.25e-08	89	4.6977e-09
											271.4	3.43632	214.7	3.35909	248.2	3.43578	248.5	3.43843	214.6	3.35949			135	6.0398e-09	89	9.3953e-09	89	2.75e-08	89	7.11e-08	89	1.1403e-08
											271.6	3.43632	215	3.35911	248.4	3.43578	248.6	3.43841	214.7	3.35947			136	8.0478e-09	89	5.3634e-09	89	1.81e-08	89	5.91e-08	89	8.7242e-09
											271.9	3.43634	215.1	3.35913	248.5	3.43583	248.7	3.43839	215	3.35942			136	8.0478e-09	89	1.2751e-08	89	2.95e-08	89	7.18e-08	89	1.1409e-08
											272	3.43634	215.3	3.35913	248.8	3.43579	249	3.43839	215.1	3.35938			136	8.0478e-09	90	1.1409e-08	89	2.48e-08	90	6.31e-08	89	7.3767e-09
											272.1	3.43633	215.6	3.35913	248.9	3.43579	249.2	3.43841	215.3	3.35935			136	1.4088e-08	90	1.4759e-08	90	2.28e-08	90	6.78e-08	90	5.3634e-09
											272.5	3.43633	215.7	3.35912	249	3.43572	249.3	3.43843	215.6	3.35935			137	1.1403e-08	90	1.7448e-08	90	2.55e-08	90	6.37e-08	90	6.7056e-09
											272.6	3.43631	215.8	3.35912	249.3	3.43557	249.4	3.43846	215.7	3.35938			137	8.7242e-09	90	1.9456e-08	90	2.75e-08	90	6.71e-08	90	2.6844e-09
											272.7	3.43631	216	3.35909	249.5	3.43549	249.7	3.43847	216	3.35939			137	9.3899e-09	90	1.6101e-08	90	2.68e-08	90	6.51e-08	90	2.679e-09
											273	3.43631	216.2	3.35907	249.6	3.43554	249.9	3.43849	216.1	3.35943			137	7.382e-09	91	1.8114e-08	91	2.68e-08	91	6.85e-08	91	9.3899e-09
											273.1	3.43633	216.4	3.35906	249.9	3.43547	250	3.43851	216.2	3.35943			138	8.7242e-09	91	1.4759e-08	91	2.21e-08	91	6.91e-08	91	4.6923e-09
											273.2	3.43633	216.5	3.35904	250.1	3.43541	250.2	3.43853	216.4	3.35944			138	1.2074e-08	91	1.7443e-08	91	2.55e-08	91	6.38e-08	91	7.382e-09
											273.5	3.43636	216.8	3.35906	250.3	3.43547	250.4	3.43853	216.7	3.35941			138	9.3899e-09	91	1.1409e-08	91	3.29e-08	91	6.51e-08	91	1.0061e-08
											273.7	3.43638	216.9	3.35909	250.5	3.43544	250.6	3.43853	216.8	3.3594			139	1.0732e-08	91	1.4764e-08	91	3.02e-08	92	6.31e-08	91	2.0079e-09
											273.8	3.43638	217	3.35913	250.7	3.43543	250.7	3.43852	217	3.35939			139	8.0531e-09	92	1.2751e-08	92	2.55e-08	92	5.57e-08	92	8.0531e-09
											274.1	3.4364	217.2	3.35916	250.8	3.43543	251	3.43849	217.3	3.35939			139	6.7056e-09	92	1.1409e-08	92	2.75e-08	92	6.71e-08	92	8.7189e-09
											274.3	3.43637	217.5	3.35916	251.1	3.43551	251.1	3.43847	217.4	3.35937			139	9.3899e-09	92	1.5435e-08	92	2.28e-08	92	6.51e-08	92	9.3899e-09
											274.6	3.43635	217.6	3.35915	251.3	3.43556	251.2	3.43844	217.5	3.35938			140	1.0061e-08	92	1.0732e-08	92	2.62e-08	92	6.71e-08	92	7.382e-09
											274.7	3.43633	217.7	3.35912	251.4	3.43565	251.5	3.43844	217.8	3.35938			140	6.7056e-09	93	1.208e-08	92	2.68e-08	93	6.84e-08	92	8.7189e-09
											274.9	3.43633	218	3.35907	251.7	3.43567	251.7	3.43844	218	3.35935			140	8.7189e-09	93	9.3899e-09	93	2.95e-08	93	5.5e-08	93	1.0061e-08
											275.1	3.43631	218.1	3.35905	251.8	3.43564	251.8	3.43842	218.1	3.35938			140	9.3953e-09	93	1.6777e-08	93	2.68e-08	93	6.24e-08	93	1.0738e-08
											275.3	3.43631	218.2	3.35904	252.1	3.43561	252.1	3.43844	218.4	3.35938			141	6.0345e-09	93	1.8785e-08	93	2.48e-08	93	5.64e-08	93	8.7189e-09
											275.5	3.43631	218.5	3.35905	252.3	3.43559	252.2	3.43844	218.6	3.35935			141	6.0398e-09	93	1.1403e-08	93	3.02e-08	94	5.97e-08	93	1.208e-08
											275.6	3.43631	218.7	3.35905	252.4	3.43559	252.4	3.43842	218.7	3.35935			141	6.7056e-09	94	2.4159e-08	94	2.42e-08	94	5.64e-08	94	4.0266e-09
											275.8	3.43632	218.8	3.35905	252.7	3.43561	252.7	3.43842	219	3.35938			141	8.0478e-09	94	1.3417e-08	94	2.89e-08	94	5.1e-08	94	4.6977e-09
											276	3.43632	219	3.35902	252.9	3.43564	252.8	3.43844	219.1	3.35935			142	9.3953e-09	94	9.3953e-09	94	2.62e-08	94	6.11e-08	94	7.3767e-09
											276.2	3.4363	219.2	3.359	253	3.43562	253	3.43842	219.3	3.35937			142	2.0133e-09	94	1.3422e-08	94	2.55e-08	94	6.11e-08	94	5.3688e-09
											276.4	3.43628	219.4	3.35895	253.3	3.43563	253.1	3.43841	219.6	3.35937			142	1.2751e-08	95	1.1409e-08	94	1.74e-08	95	6.44e-08	94	1.3368e-09
											276.5	3.43626	219.5	3.35895	253.5	3.43558	253.4	3.43841	219.7	3.35939			142	7.382e-09	95	1.4759e-08	95	2.68e-08	95	6.44e-08	95	8.7189e-09
											276.6	3.43626	219.8	3.35897	253.5	3.43558	253.5	3.43838	220	3.35941			143	1.2751e-08	95	1.6772e-08	95	2.68e-08	95	5.57e-08	95	9.3899e-09
											276.9	3.43628	219.9	3.35901	253.7	3.43556	253.7	3.43838	220.1	3.35946			143	4.6977e-09	95	1.4759e-08	95	2.75e-08	95	5.44e-08	95	1.2074e-08
											277	3.43631	220.1	3.35909	254	3.43556	253.7	3.43841	220.3	3.35949			143	1.4088e-08	95	2.147e-08	95	2.21e-08	95	5.57e-08	95	1.0738e-08
											277.2	3.43633	220.3	3.35911	254.1	3.43558	254	3.43844	220.4	3.3595			143	7.3767e-09	96	1.4759e-08	95	2.62e-08	96	5.7e-08	95	1.2074e-08
											277.3	3.43633	220.5	3.35911	254.4	3.43576	254.2	3.43847	220.7	3.3595			144	8.7189e-09	96	1.4764e-08	96	2.21e-08	96	5.91e-08	96	8.0531e-09
											277.6	3.43633	220.7	3.35909	254.5	3.43605	254.3	3.43847	220.8	3.35949			144	8.0531e-09	96	1.4088e-08	96	2.08e-08	96	5.5e-08	96	3.3555e-09
											277.7	3.43631	220.9	3.35904	254.7	3.4363	254.6	3.43847	221	3.35949			144	5.3688e-09	96	1.4759e-08	96	2.42e-08	96	5.57e-08	96	6.7109e-09
											277.8	3.43628	221.1	3.35902	255	3.43635	254.7	3.43844	221.1	3.35949			145	1.0738e-08	96	1.6106e-08	96	1.81e-08	97	5.37e-08	96	8.7242e-09
											278.1	3.43628	221.2	3.35902	255.1	3.43635	254.9	3.43836	221.4	3.35947			145	1.0738e-08	97	1.2745e-08	97	2.28e-08	97	6.17e-08	97	4.6977e-09
											278.3	3.43628	221.5	3.35902	255.4	3.43617	255	3.43831	221.5	3.35943			145	8.0531e-09	97	1.0738e-08	97	1.95e-08	97	5.44e-08	97	3.3501e-09
											278.4	3.43631	221.6	3.35904	255.5	3.43614	255.3	3.43827	221.6	3.35936			145	4.0212e-09	97	1.543e-08	97	2.68e-08	97	5.3e-08	97	-6.7109e-10
											278.6	3.43636	221.7	3.35904	255.7	3.43614	255.4	3.43824	221.9	3.35931			146	3.3501e-09	97	1.3422e-08	97	1.81e-08	97	5.64e-08	97	-5.3688e-12
											278.7	3.43638	222	3.35904	255.8	3.43618	255.6	3.43827	222	3.35931			146	2.679e-09	98	1.3422e-08	97	2.15e-08	98	5.57e-08	97	8.0478e-09
											278.9	3.43641	222.1	3.35905	256	3.43627	255.8	3.43829	222.2	3.35936			146	1.2074e-08	98	1.2074e-08	98	2.28e-08	98	5.77e-08	98	9.3953e-09
											279.1	3.43638	222.3	3.35904	256.2	3.43627	256	3.43827	222.5	3.35944			146	1.2751e-08	98	1.543e-08	98	1.68e-08	98	6.24e-08	98	6.0345e-09
											279.3	3.43638	222.6	3.35903	256.3	3.43617	256.1	3.43827	222.6	3.35947			147	6.0345e-09	98	1.2745e-08	98	2.82e-08	98	5.97e-08	98	4.0212e-09
											279.4	3.43636	222.7	3.35901	256.4	3.43599	256.3	3.43827	222.7	3.35949			147	1.4088e-08	98	1.3422e-08	98	1.54e-08	98	5.97e-08	98	2.6844e-09
											279.7	3.43633	222.9	3.35899	256.7	3.43597	256.5	3.43824	223	3.35953			147	1.208e-08	99	1.208e-08	99	1.88e-08	99	5.5e-08	99	8.7242e-09
											279.9	3.43633	223.1	3.35899	256.8	3.43592	256.6	3.43821	223.2	3.35955			147	8.7189e-09	99	1.4088e-08	99	1.74e-08	99	4.9e-08	99	1.0061e-08
											279.9	3.43636	223.3	3.359	257	3.43586	256.9	3.43821	223.4	3.35958			148	1.2751e-08	99	1.208e-08	99	2.21e-08	99	5.44e-08	99	7.382e-09
											280.1	3.43637	223.4	3.35903	257.3	3.43586	257	3.43821	223.6	3.35958			148	6.0398e-09	99	1.6101e-08	99	2.28e-08	99	5.91e-08	99	4.6923e-09
											280.4	3.43637	223.7	3.35905	257.4	3.43586	257.2	3.43821	223.7	3.35957			148	1.208e-08	99	1.4759e-08	99	2.68e-08	100	5.64e-08	99	1.0066e-08
											280.4	3.43636	223.8	3.35908	257.5	3.43579	257.4	3.43824	224	3.35957			148	1.0061e-08	100	1.7448e-08	100	1.61e-08	100	5.77e-08	100	6.7056e-09
											280.6	3.43633	224.1	3.35909	257.8	3.43571	257.6	3.43824	224.1	3.35955			149	8.7189e-09	100	1.1409e-08	100	2.08e-08	100	5.17e-08	100	6.7109e-09
											280.7	3.43632	224.3	3.35912	257.9	3.43565	257.7	3.43824	224.2	3.35953			149	8.0478e-09	100	2.3483e-08	100	1.81e-08	100	5.5e-08	100	6.7056e-09
											281	3.43632	224.4	3.35916	258	3.43557	258	3.43821	224.4	3.35953			149	8.0478e-09	100	1.0061e-08	100	2.68e-08	100	5.5e-08	100	9.3953e-09
											281.1	3.43633	224.5	3.35916	258.2	3.43565	258.1	3.43816	224.6	3.35953			149	1.0061e-08	101	1.4759e-08	100	1.88e-08	101	5.3e-08	100	1.2745e-08
											281.3	3.43633	224.7	3.35914	258.4	3.43565	258.3	3.43814	224.8	3.35951			150	8.0478e-09	101	1.8791e-08	101	1.95e-08	101	4.43e-08	101	1.0061e-08
											281.5	3.43636	225	3.35911	258.5	3.43559	258.5	3.43811	224.9	3.35948			150	1.208e-08	101	1.8114e-08	101	1.68e-08	101	4.83e-08	101	9.3899e-09
											281.7	3.43638	225.1	3.35907	258.6	3.43559	258.6	3.43811	225.2	3.3595			150	1.1409e-08	101	2.1475e-08	101	2.42e-08	101	6.04e-08	101	1.0732e-08
											281.8	3.43641	225.3	3.35904	259	3.43563	258.9	3.43814	225.3	3.3595			150	8.0531e-09	101	1.208e-08	101	1.61e-08	102	5.57e-08	101	7.3767e-09
											282.1	3.43641	225.5	3.35904	259	3.43558	259	3.43816	225.9	3.35948			151	1.2074e-08	102	1.2745e-08	102	1.95e-08	102	5.3e-08	102	6.0345e-09
											282.2	3.43641	225.7	3.35905	259.2	3.43554	259.2	3.43814	226	3.35946			151	1.2074e-08	102	2.2146e-08	102	1.81e-08	102	5.03e-08	102	1.1409e-08
											282.3	3.43641	225.8	3.35904	259.5	3.43551	259.4	3.43816	226.1	3.35943			151	5.3688e-09	102	1.7443e-08	102	2.42e-08	102	5.44e-08	102	6.7109e-09
											282.6	3.43642	225.9	3.35905	259.5	3.43552	259.6	3.43816	226.4	3.35943			152	1.6101e-08	102	9.3899e-09	102	2.42e-08	102	5.57e-08	102	1.2751e-08
											282.7	3.43642	226.2	3.3591	259.7	3.43554	259.7	3.43816	226.5	3.35941			152	4.6923e-09	103	1.9456e-08	102	2.28e-08	103	5.64e-08	102	8.7189e-09
											283	3.43642	226.3	3.35913	259.8	3.43556	259.9	3.43814	226.6	3.3594			152	1.0732e-08	103	6.0345e-09	103	2.08e-08	103	5.64e-08	103	5.3688e-09
											283.1	3.43642	226.6	3.35912	259.9	3.43555	260.1	3.43816	226.9	3.35943			152	8.7242e-09	103	1.4093e-08	103	1.28e-08	103	4.83e-08	103	3.3555e-09
											283.2	3.43641	226.7	3.35915	260.2	3.43555	260.3	3.43816	227.1	3.35945			153	6.7056e-09	103	1.2751e-08	103	1.95e-08	103	4.9e-08	103	7.3767e-09
											283.4	3.43638	226.9	3.35912	260.4	3.43537	260.4	3.43814	227.2	3.35945			153	6.0345e-09	103	1.0732e-08	103	2.42e-08	103	5.3e-08	103	7.3767e-09
											283.6	3.43636	227	3.35909	260.6	3.43521	260.7	3.43812	227.3	3.35948			153	1.2745e-08	104	1.0066e-08	104	1.81e-08	104	5.1e-08	104	6.7109e-09
											283.7	3.43633	227.3	3.35907	260.7	3.43521	260.8	3.43811	227.6	3.35951			153	7.382e-09	104	1.4759e-08	104	2.48e-08	104	4.83e-08	104	4.6923e-09
											283.9	3.43633	227.4	3.35909	260.8	3.43524	261	3.43809	227.7	3.35951			154	2.0079e-09	104	1.5435e-08	104	1.88e-08	104	4.97e-08	104	7.382e-09
											284	3.43633	227.6	3.35909	261.1	3.43538	261.1	3.43807	227.9	3.35949			154	1.0732e-08	104	1.4764e-08	104	2.08e-08	104	5.1e-08	104	8.0531e-09
											284.3	3.43632	227.9	3.35911	261.2	3.43551	261.3	3.43806	228.1	3.35945			154	1.1403e-08	104	1.7443e-08	104	1.95e-08	105	4.83e-08	104	2.6844e-09
											284.4	3.43632	228	3.35915	261.3	3.43551	261.4	3.43806	228.3	3.35942			154	4.6977e-09	105	1.0066e-08	105	1.74e-08	105	4.36e-08	105	1.1409e-08
											284.5	3.43629	228.1	3.35917	261.5	3.43546	261.7	3.43806	228.4	3.35942			155	8.7242e-09	105	2.0133e-08	105	2.21e-08	105	5.17e-08	105	6.0398e-09
											284.8	3.43628	228.2	3.35917	261.7	3.43554	261.8	3.43808	228.5	3.35939			155	6.0345e-09	105	1.4093e-08	105	2.21e-08	105	5.03e-08	105	1.0732e-08
											284.9	3.43626	228.6	3.35919	261.8	3.43552	261.9	3.43808	228.7	3.35939			155	9.3953e-09	105	1.543e-08	105	2.35e-08	105	5.17e-08	105	1.3422e-09
											285.1	3.43626	228.7	3.3592	262	3.43545	262.2	3.43808	228.9	3.3594			155	9.3953e-09	106	1.6777e-08	105	1.81e-08	106	5.17e-08	105	6.7056e-09
											285.4	3.43628	228.8	3.3592	262.1	3.43551	262.4	3.43808	229	3.3594			156	8.7189e-09	106	8.7189e-09	106	2.15e-08	106	4.3e-08	106	6.7056e-09
											285.5	3.43631	229.1	3.3592	262.3	3.43554	262.5	3.43808	229.2	3.35937			156	1.1409e-08	106	1.4759e-08	106	1.54e-08	106	5.03e-08	106	5.3634e-09
											285.7	3.43633	229.2	3.3592	262.5	3.43543	262.6	3.43808	229.4	3.35937			156	2.0133e-09	106	1.0732e-08	106	2.01e-08	106	4.9e-08	106	8.0478e-09
											285.8	3.43633	229.3	3.35917	262.8	3.43543	262.9	3.43808	229.5	3.35939			156	1.3422e-08	106	1.1403e-08	106	1.61e-08	107	4.83e-08	106	9.3899e-09
											286	3.43631	229.4	3.35916	262.9	3.43548	263.1	3.43806	229.7	3.35939			157	1.4088e-08	107	1.4093e-08	107	2.01e-08	107	4.9e-08	107	1.2074e-08
											286.1	3.43626	229.7	3.35916	263	3.43555	263.2	3.43804	229.9	3.35942			157	1.4759e-08	107	8.7189e-09	107	1.48e-08	107	4.56e-08	107	6.7109e-09
											286.5	3.43624	229.9	3.35916	263.3	3.43561	263.4	3.43798	230	3.35947			157	1.0066e-08	107	1.0732e-08	107	1.81e-08	107	4.83e-08	107	5.3634e-09
											286.6	3.43621	230.1	3.35917	263.4	3.43561	263.5	3.43796	230.2	3.35947			158	6.7056e-09	107	1.3422e-08	107	1.74e-08	107	5.44e-08	107	1.0061e-08
											286.7	3.43621	230.3	3.35917	263.5	3.43565	263.7	3.43791	230.4	3.35948			158	1.1409e-08	108	1.4759e-08	107	2.08e-08	108	4.9e-08	107	7.3767e-09
											286.9	3.43621	230.4	3.35916	263.6	3.4356	263.9	3.43789	230.6	3.35945			158	1.2751e-08	108	1.7443e-08	108	1.88e-08	108	4.9e-08	108	6.7056e-09
											287.2	3.43621	230.5	3.35916	263.9	3.43549	264	3.43789	230.7	3.35945			158	8.0531e-09	108	8.0478e-09	108	2.08e-08	108	5.03e-08	108	8.7242e-09
											287.3	3.43621	230.8	3.35916	264.1	3.43532	264.2	3.43789	231	3.35948			159	2.0133e-09	108	1.4764e-08	108	2.15e-08	108	4.43e-08	108	8.0531e-09
											287.4	3.43623	230.9	3.35915	264.2	3.43538	264.5	3.43792	231.1	3.35948			159	6.7056e-09	108	8.0478e-09	108	1.95e-08	108	5.1e-08	108	1.0066e-08
											287.7	3.43621	231.1	3.35917	264.5	3.43538	264.6	3.43797	231.2	3.35952			159	6.0345e-09	109	1.4093e-08	108	1.88e-08	109	4.83e-08	108	8.7242e-09
											287.8	3.43621	231.3	3.3592	264.6	3.43566	264.7	3.43799	231.4	3.35957			159	9.3953e-09	109	1.0738e-08	109	1.88e-08	109	4.56e-08	109	9.3899e-09
											288	3.43624	231.5	3.3592	264.7	3.43581	265	3.43799	231.6	3.35957			160	1.208e-08	109	1.4088e-08	109	2.15e-08	109	4.9e-08	109	2.679e-09
											288.2	3.43624	231.7	3.3592	265	3.43581	265.1	3.43797	231.7	3.35957			160	6.7056e-09	109	1.6106e-08	109	2.21e-08	109	4.5e-08	109	2.0133e-09
											288.4	3.43622	231.9	3.3592	265.2	3.43576	265.3	3.43792	231.9	3.35957			160	8.7189e-09	109	1.3422e-08	109	1.95e-08	110	4.29e-08	109	1.543e-08
											288.5	3.43622	232	3.35917	265.3	3.43551	265.6	3.43791	232.2	3.35956			160	8.0478e-09	110	1.4759e-08	110	2.55e-08	110	4.56e-08	110	1.0732e-08
											288.8	3.43621	232.1	3.35914	265.4	3.43541	265.7	3.43791	232.3	3.35954			161	4.6977e-09	110	1.1403e-08	110	1.88e-08	110	3.96e-08	110	8.0478e-09
											288.9	3.43622	232.3	3.35914	265.7	3.43535	265.8	3.43788	232.4	3.35951			161	9.3899e-09	110	1.208e-08	110	2.35e-08	110	4.3e-08	110	6.0398e-09
											289.1	3.43622	232.5	3.35914	265.8	3.43531	265.9	3.43788	232.7	3.35949			161	6.7109e-09	110	2.0799e-08	110	1.95e-08	110	5.5e-08	110	8.0478e-09
											289.4	3.43626	232.7	3.3592	266.1	3.43531	266.2	3.43786	232.8	3.35944			161	1.0066e-08	111	1.5435e-08	110	1.48e-08	111	4.56e-08	110	3.3501e-09
											289.5	3.43631	232.9	3.35925	266.2	3.43531	266.3	3.43778	233	3.35939			162	8.0478e-09	111	1.2074e-08	111	2.15e-08	111	4.03e-08	111	1.0061e-08
											289.6	3.43631	233	3.35925	266.3	3.43542	266.6	3.43777	233.3	3.35935			162	1.1409e-08	111	1.8785e-08	111	2.15e-08	111	4.3e-08	111	3.3501e-09
											289.9	3.43631	233.2	3.35927	266.5	3.43546	266.8	3.43777	233.4	3.35935			162	5.3688e-09	111	1.812e-08	111	1.88e-08	111	4.23e-08	111	6.0398e-09
											290.1	3.4363	233.3	3.35925	266.7	3.4355	267	3.43782	233.6	3.35935			162	9.3953e-09	111	1.0066e-08	111	2.28e-08	111	4.16e-08	111	7.382e-09
											290.2	3.4363	233.6	3.35923	266.9	3.43552	267.1	3.43787	233.8	3.35936			163	8.7242e-09	112	1.0732e-08	112	1.41e-08	112	4.36e-08	112	6.7056e-09
											290.4	3.4363	233.7	3.35918	267	3.4355	267.3	3.43787	234	3.35937			163	8.0531e-09	112	8.7242e-09	112	2.21e-08	112	4.36e-08	112	6.0345e-09
											290.7	3.43632	233.8	3.35915	267.3	3.4355	267.6	3.43787	234.1	3.35937			163	7.382e-09	112	4.0266e-09	112	1.68e-08	112	4.56e-08	112	8.0478e-09
											290.8	3.43635	233.9	3.35912	267.4	3.43558	267.7	3.43782	234.4	3.35936			163	9.3899e-09	112	1.2074e-08	112	1.48e-08	112	4.76e-08	112	4.6923e-09
											290.9	3.43637	234.2	3.35912	267.6	3.43558	267.8	3.4378	234.5	3.35935			164	1.0066e-08	112	1.8114e-08	112	1.61e-08	113	3.96e-08	112	3.3555e-09
											291.2	3.43637	234.4	3.35912	267.8	3.43559	268	3.4378	234.7	3.35931			164	2.0079e-09	113	8.0531e-09	113	1.68e-08	113	4.43e-08	113	4.6977e-09
											291.4	3.43637	234.5	3.35909	267.9	3.43565	268.3	3.43781	235	3.35931			164	1.0732e-08	113	1.6777e-08	113	2.08e-08	113	4.16e-08	113	1.0732e-08
											291.5	3.43637	234.8	3.35904	268	3.43561	268.4	3.43783	235.1	3.35931			165	4.0266e-09	113	1.7448e-08	113	2.28e-08	113	4.43e-08	113	1.3422e-08
											291.8	3.43638	234.9	3.35904	268.4	3.43555	268.6	3.43786	235.2	3.35935			165	4.6923e-09	113	1.8791e-08	113	1.61e-08	113	5.37e-08	113	5.3634e-09
											291.9	3.43636	235.2	3.35907	268.5	3.43547	268.9	3.43788	235.4	3.35938			165	1.1409e-08	114	1.2074e-08	113	1.61e-08	114	4.56e-08	113	-1.3476e-09
											292.1	3.43637	235.3	3.35912	268.6	3.43531	269	3.43786	235.6	3.35938			165	6.0398e-09	114	1.4764e-08	114	1.95e-08	114	4.09e-08	114	7.3767e-09
											292.4	3.43638	235.4	3.3592	268.9	3.43508	269.1	3.43788	235.8	3.35933			166	8.0531e-09	114	1.3422e-08	114	1.61e-08	114	4.23e-08	114	6.7109e-09
											292.5	3.43636	235.7	3.3592	269	3.43508	269.4	3.43788	235.9	3.35928			166	7.382e-09	114	8.7242e-09	114	2.89e-08	114	4.5e-08	114	6.0345e-09
											292.8	3.43634	235.8	3.3592	269.2	3.43519	269.5	3.43788	236.2	3.35925			166	1.0732e-08	114	1.3422e-08	114	2.01e-08	115	4.3e-08	114	1.0738e-08
											292.9	3.43632	236	3.35916	269.5	3.43537	269.7	3.43783	236.3	3.35925			166	9.3953e-09	115	1.0738e-08	115	1.54e-08	115	4.23e-08	115	7.3767e-09
											293.1	3.43629	236.2	3.35913	269.6	3.43562	269.8	3.43782	236.4	3.35926			167	4.6923e-09	115	1.543e-08	115	1.27e-08	115	4.23e-08	115	5.3634e-09
											293.1	3.43629	236.4	3.3591	269.8	3.43569	270.1	3.43781	236.6	3.35927			167	7.382e-09	115	1.3417e-08	115	1.74e-08	115	4.03e-08	115	8.0531e-09
											293.4	3.43628	236.5	3.3591	270.1	3.43569	270.3	3.43779	236.8	3.35932			167	2.6844e-09	115	1.6777e-08	115	1.41e-08	115	4.03e-08	115	8.0531e-09
											293.6	3.43628	236.7	3.35913	270.1	3.43565	270.5	3.43779	237	3.35938			167	1.0061e-08	116	1.0732e-08	115	1.88e-08	116	4.36e-08	115	6.0398e-09
											293.7	3.4363	236.9	3.35916	270.3	3.43559	270.7	3.43779	237.3	3.35945			168	8.0531e-09	116	1.3417e-08	116	1.81e-08	116	3.76e-08	116	3.3555e-09
											294	3.43632	237	3.35916	270.6	3.43559	270.8	3.43778	237.4	3.35947			168	1.1409e-08	116	1.4764e-08	116	1.88e-08	116	4.03e-08	116	1.0066e-08
											294.2	3.43632	237.3	3.35916	270.8	3.43545	271	3.43778	237.6	3.35951			168	2.6844e-09	116	1.4759e-08	116	2.21e-08	116	4.36e-08	116	1.0061e-08
											294.3	3.43631	237.4	3.35913	270.9	3.4354	271.2	3.43776	237.9	3.35951			168	4.6923e-09	116	1.9462e-08	116	2.01e-08	116	3.82e-08	116	7.3767e-09
											294.6	3.43633	237.6	3.3591	271.1	3.43534	271.4	3.43771	238	3.35951			169	6.7056e-09	117	1.3417e-08	117	2.21e-08	117	4.43e-08	117	4.6977e-09
											294.7	3.43631	237.8	3.35908	271.3	3.43531	271.5	3.43768	238.1	3.35949			169	9.3953e-09	117	8.0531e-09	117	1.14e-08	117	3.96e-08	117	4.0212e-09
											295	3.43628	238	3.35907	271.5	3.43531	271.8	3.43768	238.3	3.35945			169	4.0212e-09	117	1.543e-08	117	1.54e-08	117	3.49e-08	117	6.0345e-09
											295.1	3.43626	238.2	3.3591	271.6	3.43534	272	3.4377	238.6	3.35945			169	9.3953e-09	117	1.4764e-08	117	1.95e-08	117	3.96e-08	117	1.3368e-09
											295.2	3.43626	238.4	3.35912	271.9	3.43545	272.1	3.43773	238.7	3.3594			170	8.7242e-09	117	1.3422e-08	117	1.81e-08	118	4.3e-08	117	7.3767e-09
											295.4	3.43626	238.6	3.35915	272.1	3.43545	272.4	3.43775	238.8	3.3594			170	4.6977e-09	118	8.7242e-09	118	1.48e-08	118	3.76e-08	118	6.0398e-09
											295.7	3.43626	238.7	3.35917	272.2	3.43545	272.5	3.43777	239.1	3.35945			170	9.3953e-09	118	1.208e-08	118	1.68e-08	118	3.22e-08	118	1.1409e-08
											295.8	3.43626	238.9	3.35917	272.5	3.43544	272.7	3.43778	239.2	3.35948			170	4.0266e-09	118	1.4759e-08	118	2.01e-08	118	3.96e-08	118	9.3953e-09
											295.9	3.43625	239.1	3.35918	272.7	3.43538	272.9	3.43778	239.4	3.35948			171	1.2745e-08	118	1.0738e-08	118	2.08e-08	118	3.76e-08	118	9.3899e-09
											296.2	3.43623	239.2	3.35918	272.8	3.43538	273.1	3.43778	239.7	3.3595			171	7.382e-09	119	1.4088e-08	118	1.88e-08	119	3.69e-08	118	4.0266e-09
											296.3	3.43623	239.3	3.35918	273.1	3.43536	273.2	3.43778	239.8	3.3595			171	1.2074e-08	119	1.5435e-08	119	1.74e-08	119	4.36e-08	119	4.6977e-09
											296.6	3.43624	239.6	3.3592	273.2	3.43536	273.5	3.43778	240	3.35948			172	6.0398e-09	119	1.208e-08	119	1.74e-08	119	3.69e-08	119	3.3555e-09
											296.7	3.43626	239.8	3.3592	273.4	3.43539	273.6	3.43778	240.3	3.35946			172	3.3501e-09	119	1.0738e-08	119	1.61e-08	119	4.09e-08	119	2.0133e-09
											296.8	3.43628	240.1	3.35922	273.7	3.43542	273.8	3.43776	240.4	3.35946			172	8.0478e-09	119	1.2074e-08	119	1.88e-08	120	3.69e-08	119	6.7109e-09
											297.1	3.43628	240.2	3.35922	273.8	3.43545	273.9	3.43773	240.5	3.35945			172	7.3767e-09	120	1.6772e-08	120	1.41e-08	120	3.82e-08	120	7.382e-09
											297.2	3.43628	240.3	3.35922	274	3.4355	274.1	3.43771	240.7	3.35945			173	5.3688e-09	120	1.6772e-08	120	2.15e-08	120	3.29e-08	120	8.7189e-09
											297.4	3.43626	240.6	3.35922	274.3	3.43553	274.3	3.43771	240.9	3.35945			173	1.1409e-08	120	6.7056e-09	120	1.74e-08	120	3.89e-08	120	1.3368e-09
											297.5	3.43626	240.8	3.35922	274.4	3.43555	274.4	3.43771	241.1	3.35947			173	6.7109e-10	120	1.543e-08	120	1.54e-08	120	3.42e-08	120	6.7109e-09
											297.7	3.43626	240.9	3.35917	274.6	3.43554	274.6	3.43771	241.2	3.35947			173	1.0061e-08	121	1.0732e-08	120	2.08e-08	121	3.35e-08	120	1.0061e-08
											297.9	3.43623	241.2	3.35918	274.9	3.43549	274.8	3.43773	241.5	3.3595			174	1.1409e-08	121	1.3417e-08	121	1.41e-08	121	3.89e-08	121	4.6923e-09
											298	3.43621	241.3	3.35916	275	3.43544	274.9	3.43777	241.6	3.35958			174	4.0266e-09	121	1.3422e-08	121	1.88e-08	121	3.62e-08	121	9.3953e-09
											298.2	3.43618	241.4	3.35916	275.1	3.43539	275	3.43775	241.8	3.35958			174	9.3953e-09	121	1.3417e-08	121	1.28e-08	121	4.29e-08	121	6.7109e-09
											298.4	3.43618	241.7	3.35916	275.4	3.43537	275.3	3.43777	241.9	3.35958			174	1.4759e-08	121	1.3422e-08	121	1.74e-08	121	4.29e-08	121	1.0732e-08
											298.5	3.43618	241.8	3.35917	275.5	3.43531	275.5	3.43778	242.2	3.35955			175	1.2074e-08	122	1.6101e-08	122	1.81e-08	122	3.96e-08	121	6.7109e-09
											298.8	3.43618	242.2	3.35916	275.8	3.43529	275.7	3.43777	242.3	3.35955			175	6.7056e-09	122	9.3899e-09	122	2.01e-08	122	3.96e-08	122	4.6923e-09
											298.9	3.43618	242.2	3.35916	275.9	3.43529	275.9	3.43777	242.5	3.35955			175	4.0212e-09	122	1.1403e-08	122	1.68e-08	122	3.49e-08	122	4.6977e-09
											299	3.43618	242.4	3.35916	276	3.43532	276	3.43776	242.7	3.35955			175	1.0061e-08	122	1.0061e-08	122	1.54e-08	122	3.76e-08	122	4.0266e-09
											299.3	3.4362	242.6	3.35914	276.4	3.43542	276.3	3.43773	242.8	3.35955			176	6.7056e-09	122	1.812e-08	122	1.74e-08	123	3.29e-08	122	7.3767e-09
											299.4	3.4362	242.9	3.35913	276.5	3.43553	276.4	3.43772	243	3.35955			176	1.4088e-08	123	9.3899e-09	123	1.21e-08	123	2.95e-08	123	7.3767e-09
											299.6	3.43621	243	3.35914	276.6	3.43554	276.6	3.43772	243.3	3.35955			176	1.0738e-08	123	1.6101e-08	123	2.15e-08	123	4.09e-08	123	1.0061e-08
											299.8	3.43622	243.1	3.35914	276.8	3.4356	276.8	3.43771	243.4	3.35954			176	1.0732e-08	123	1.2074e-08	123	1.68e-08	123	3.36e-08	123	6.7109e-09
											299.9	3.4362	243.4	3.35914	277	3.43559	276.9	3.4377	243.7	3.35954			177	6.7109e-09	123	1.7443e-08	123	1.74e-08	123	3.62e-08	123	3.3501e-09
											300.1	3.43619	243.6	3.35917	277.3	3.43561	277.1	3.43768	243.8	3.35956			177	8.0531e-09	124	1.6106e-08	123	1.88e-08	124	3.69e-08	123	6.7056e-09
											300.3	3.43619	243.7	3.35916	277.4	3.43564	277.2	3.43768	243.9	3.35956			177	6.7056e-09	124	1.7448e-08	124	1.74e-08	124	3.69e-08	124	6.0345e-09
											300.5	3.43618	244	3.35915	277.5	3.43564	277.5	3.43768	244.2	3.35954			177	5.3688e-09	124	1.543e-08	124	1.68e-08	124	3.22e-08	124	9.3953e-09
											300.6	3.43618	244.1	3.35915	277.8	3.43562	277.6	3.4377	244.3	3.35953			178	4.6977e-09	124	8.0531e-09	124	1.61e-08	124	3.29e-08	124	4.0212e-09
											300.7	3.43618	244.2	3.35912	278	3.43559	277.8	3.43769	244.5	3.35949			178	6.0345e-09	124	1.4088e-08	124	1.54e-08	124	3.02e-08	124	1.1403e-08
											301	3.43618	244.5	3.35909	278.1	3.43557	278	3.43769	244.8	3.35944			178	9.3899e-09	125	1.9462e-08	125	1.07e-08	125	3.89e-08	125	6.6573e-10
											301.1	3.43618	244.7	3.35909	278.4	3.43553	278.2	3.43766	244.9	3.35942			179	3.3555e-09	125	1.3422e-08	125	1.88e-08	125	3.56e-08	125	4.0266e-09
											301.3	3.43619	244.8	3.35907	278.5	3.43551	278.3	3.43764	245	3.35942			179	1.3417e-08	125	6.0345e-09	125	1.81e-08	125	3.96e-08	125	7.382e-09
											301.5	3.43621	245.1	3.35907	278.6	3.43551	278.5	3.43763	245.1	3.35945			179	8.7242e-09	125	1.1409e-08	125	1.95e-08	125	3.56e-08	125	1.0738e-08
											301.6	3.43623	245.2	3.3591	278.8	3.43547	278.7	3.4376	245.3	3.35945			179	5.3688e-09	125	1.4759e-08	125	1.48e-08	126	3.15e-08	125	3.3555e-09
											301.8	3.43628	245.4	3.35916	279	3.43545	278.8	3.43758	245.5	3.35945			180	1.0061e-08	126	1.543e-08	126	2.01e-08	126	3.89e-08	126	5.3688e-09
											301.9	3.43628	245.5	3.35918	279.3	3.43542	279.1	3.43755	245.7	3.35945			180	9.3953e-09	126	1.543e-08	126	1.81e-08	126	2.95e-08	126	4.6977e-09
											302.2	3.43628	245.7	3.35922	279.4	3.43539	279.3	3.43753	245.9	3.35945			180	3.3555e-09	126	1.2074e-08	126	1.88e-08	126	3.02e-08	126	1.0732e-08
											302.3	3.43628	245.9	3.35927	279.5	3.43535	279.4	3.43753	246	3.35945			180	8.0478e-09	126	1.543e-08	126	2.01e-08	126	3.42e-08	126	4.6977e-09
											302.5	3.43626	246.1	3.35928	279.8	3.43535	279.5	3.43753	246.2	3.35948			181	1.1403e-08	127	1.543e-08	126	1.74e-08	127	4.3e-08	126	5.3688e-09
											302.7	3.43626	246.3	3.35928	279.9	3.43535	279.8	3.43753	246.3	3.3595			181	8.7189e-09	127	6.7109e-09	127	2.55e-08	127	3.09e-08	127	6.0398e-09
											302.8	3.43623	246.4	3.35927	280.1	3.43533	279.9	3.43753	246.6	3.3595			181	8.7242e-09	127	1.2751e-08	127	1.95e-08	127	3.69e-08	127	3.3501e-09
											302.9	3.43623	246.6	3.35922	280.3	3.43543	280	3.43752	246.7	3.35949			181	6.7056e-09	127	8.7242e-09	127	2.08e-08	127	3.36e-08	127	9.3899e-09
											303.3	3.43623	246.8	3.35921	280.4	3.43551	280.3	3.4375	246.8	3.35949			182	1.2751e-08	127	9.3953e-09	127	1.61e-08	128	3.36e-08	127	5.3688e-09
											303.4	3.43623	246.9	3.35918	280.5	3.43542	280.4	3.4375	247.1	3.35949			182	2.0079e-09	128	1.1403e-08	128	1.48e-08	128	4.03e-08	128	6.0398e-09
											303.5	3.43628	247.1	3.35919	280.8	3.43531	280.5	3.43745	247.3	3.35949			182	1.0061e-08	128	1.812e-08	128	1.41e-08	128	3.62e-08	128	7.382e-09
											303.8	3.43628	247.4	3.35919	280.9	3.43531	280.8	3.43743	247.4	3.3595			182	7.3767e-09	128	2.2812e-08	128	1.74e-08	128	3.22e-08	128	6.0398e-09
											303.9	3.43628	247.5	3.35926	281	3.43521	281	3.4374	247.5	3.3595			183	5.3634e-09	128	1.208e-08	128	1.68e-08	128	2.82e-08	128	6.7109e-09
											304	3.43627	247.6	3.35932	281.2	3.4352	281.1	3.4374	247.8	3.35946			183	4.6977e-09	129	1.2745e-08	128	2.01e-08	129	3.62e-08	128	7.382e-09
											304.3	3.43625	247.9	3.35934	281.5	3.43527	281.4	3.4374	247.9	3.35942			183	8.7242e-09	129	1.2751e-08	129	1.88e-08	129	2.75e-08	129	6.0398e-09
											304.4	3.43625	248	3.35934	281.5	3.43534	281.5	3.4374	248.1	3.3594			183	9.3953e-09	129	1.8114e-08	129	2.28e-08	129	3.42e-08	129	7.3767e-09
											304.6	3.43625	248.1	3.3593	281.8	3.43541	281.6	3.4374	248.2	3.3594			184	3.3501e-09	129	1.543e-08	129	1.81e-08	129	3.49e-08	129	3.3555e-09
											304.9	3.43625	248.4	3.35927	281.9	3.43547	281.8	3.43741	248.5	3.3594			184	5.3688e-09	129	1.208e-08	129	1.21e-08	129	3.15e-08	129	2.6844e-09
											305	3.43626	248.6	3.35927	282.1	3.43547	282	3.43744	248.6	3.35941			184	1.1409e-08	130	9.3899e-09	130	1.28e-08	130	3.49e-08	130	-2.0187e-09
											305.1	3.43626	248.7	3.35927	282.2	3.43545	282.2	3.43745	248.6	3.35945			185	4.0266e-09	130	1.543e-08	130	1.68e-08	130	3.22e-08	130	1.0061e-08
											305.3	3.43626	248.9	3.35927	282.4	3.43543	282.3	3.43747	248.9	3.35948			185	2.679e-09	130	1.4759e-08	130	2.08e-08	130	3.69e-08	130	4.0266e-09
											305.6	3.43628	249	3.35929	282.5	3.43542	282.6	3.43747	249.1	3.35948			185	1.208e-08	130	1.4088e-08	130	1.68e-08	130	3.22e-08	130	1.4759e-08
											305.7	3.4363	249.2	3.3593	282.6	3.43542	282.7	3.43744	249.2	3.35948			185	8.0478e-09	130	1.6772e-08	130	2.21e-08	131	2.89e-08	130	8.7242e-09
											305.8	3.43632	249.5	3.35936	282.9	3.43542	282.8	3.43742	249.5	3.35945			186	2.679e-09	131	6.7056e-09	131	1.41e-08	131	3.36e-08	131	3.3555e-09
											306.1	3.43632	249.6	3.35942	283	3.4354	283.1	3.4374	249.6	3.35943			186	6.7056e-09	131	8.7189e-09	131	1.61e-08	131	3.42e-08	131	5.3688e-09
											306.2	3.43632	249.8	3.35945	283.2	3.43538	283.2	3.4374	249.9	3.35943			186	5.3688e-09	131	1.7448e-08	131	2.01e-08	131	3.02e-08	131	1.3422e-08
											306.4	3.4363	249.9	3.35946	283.4	3.43535	283.4	3.43737	250	3.35943			186	4.0212e-09	131	8.0478e-09	131	2.01e-08	131	3.15e-08	131	7.3767e-09
											306.7	3.43626	250	3.35946	283.6	3.4353	283.7	3.43736	250.1	3.35943			187	9.3899e-09	132	2.1475e-08	131	1.74e-08	132	3.29e-08	131	6.7056e-09
											306.8	3.43621	250.3	3.35938	283.7	3.43529	283.8	3.43736	250.4	3.35943			187	4.6977e-09	132	1.4764e-08	132	1.68e-08	132	3.56e-08	132	3.3501e-09
											306.9	3.43619	250.4	3.35935	284	3.43526	284	3.43736	250.6	3.35943			187	5.3688e-09	132	1.0061e-08	132	1.27e-08	132	3.29e-08	132	2.0079e-09
											307.1	3.43619	250.7	3.35935	284.1	3.43524	284	3.43739	250.7	3.35943			187	2.679e-09	132	1.6772e-08	132	1.81e-08	132	3.29e-08	132	4.6923e-09
											307.4	3.43621	250.8	3.35935	284.2	3.43523	284.3	3.43739	250.9	3.35943			188	8.7242e-09	132	1.6777e-08	132	2.35e-08	133	2.95e-08	132	3.3501e-09
											307.5	3.43623	251	3.3594	284.4	3.4352	284.4	3.43738	251.1	3.35943			188	5.3688e-09	133	1.9456e-08	133	2.01e-08	133	3.09e-08	133	1.1409e-08
											307.6	3.43625	251.2	3.35943	284.7	3.4352	284.6	3.43733	251.2	3.3594			188	1.2074e-08	133	1.2751e-08	133	2.01e-08	133	2.75e-08	133	6.7109e-09
											307.9	3.43625	251.3	3.35943	284.8	3.4352	284.8	3.43727	251.3	3.35935			188	8.7242e-09	133	1.2074e-08	133	1.88e-08	133	2.68e-08	133	4.0266e-09
											308.1	3.43622	251.5	3.35943	284.9	3.4352	285	3.43725	251.6	3.35927			189	1.0066e-08	133	1.7448e-08	133	1.07e-08	133	2.89e-08	133	6.7109e-09
											308.2	3.43622	251.6	3.3594	285.2	3.4352	285.1	3.43725	251.7	3.35922			189	9.3899e-09	134	1.3417e-08	133	2.28e-08	134	3.02e-08	133	1.3422e-09
											308.3	3.43621	251.9	3.3594	285.3	3.43522	285.4	3.43725	251.9	3.3592			189	1.2745e-08	134	1.7448e-08	134	1.68e-08	134	3.49e-08	134	4.0266e-09
											308.6	3.4362	252	3.35939	285.4	3.43525	285.6	3.43725	252.1	3.3592			189	6.7056e-09	134	1.0738e-08	134	1.81e-08	134	2.82e-08	134	5.3634e-09
											308.8	3.43622	252.3	3.35937	285.7	3.43529	285.7	3.43726	252.3	3.35922			190	1.2074e-08	134	1.4764e-08	134	2.21e-08	134	2.42e-08	134	6.7056e-09
											308.9	3.43622	252.4	3.35937	285.8	3.43537	285.8	3.43728	252.4	3.35928			190	1.0061e-08	134	1.8785e-08	134	1.34e-08	134	2.95e-08	134	8.7189e-09
											309.1	3.43622	252.6	3.35937	285.9	3.43542	286.1	3.4373	252.5	3.35941			190	7.3767e-09	135	1.0738e-08	135	1.74e-08	135	3.02e-08	134	6.7056e-09
											309.3	3.43623	252.8	3.35935	286.2	3.43544	286.2	3.4373	252.8	3.35952			190	2.679e-09	135	1.3417e-08	135	1.61e-08	135	2.95e-08	135	1.0732e-08
											309.4	3.43626	253	3.35935	286.4	3.43544	286.3	3.43732	253	3.35959			191	4.0212e-09	135	1.2745e-08	135	1.54e-08	135	2.89e-08	135	1.3422e-08
											309.7	3.43623	253.1	3.35935	286.5	3.43537	286.5	3.43732	253.1	3.35959			191	1.2751e-08	135	1.0061e-08	135	1.21e-08	135	2.75e-08	135	9.3953e-09
											309.8	3.43626	253.4	3.35936	286.8	3.43531	286.7	3.43732	253.4	3.35956			191	6.7109e-09	135	1.543e-08	135	1.74e-08	136	3.56e-08	135	4.0266e-09
											310	3.43626	253.5	3.35939	287	3.43524	286.9	3.43731	253.5	3.35953			192	1.0066e-08	136	1.812e-08	136	1.74e-08	136	3.35e-08	136	2.6844e-09
											310.2	3.43628	253.6	3.35944	287.1	3.43516	287	3.4373	253.6	3.3595			192	2.0133e-09	136	9.3953e-09	136	2.01e-08	136	3.09e-08	136	6.0345e-09
											310.4	3.43631	253.9	3.35948	287.3	3.43511	287.3	3.43725	253.9	3.35948			192	1.0738e-08	136	1.0738e-08	136	2.01e-08	136	2.89e-08	136	6.6573e-10
											310.5	3.43631	254	3.35948	287.6	3.43511	287.4	3.4372	254	3.35942			192	1.208e-08	136	1.2751e-08	136	1.61e-08	136	2.95e-08	136	6.7056e-09
											310.8	3.43631	254.2	3.35948	287.7	3.43511	287.5	3.43717	254.2	3.35932			193	8.0478e-09	137	1.2074e-08	136	8.72e-09	137	2.75e-08	136	3.3501e-09
											310.9	3.43629	254.3	3.35944	287.8	3.43519	287.8	3.43714	254.3	3.35926			193	1.543e-08	137	1.1409e-08	137	1.68e-08	137	3.15e-08	137	4.0266e-09
											311	3.43626	254.6	3.35942	288.1	3.43527	287.9	3.43712	254.6	3.35926			193	8.7242e-09	137	1.543e-08	137	1.68e-08	137	2.68e-08	137	8.0531e-09
											311.3	3.43625	254.7	3.35942	288.2	3.43527	288.1	3.43709	254.7	3.35927			193	1.543e-08	137	1.4088e-08	137	1.61e-08	137	2.75e-08	137	2.0079e-09
											311.4	3.43625	255	3.35942	288.4	3.43532	288.3	3.43709	254.9	3.35931			194	7.3767e-09	137	1.8791e-08	137	1.74e-08	137	3.09e-08	137	3.3555e-09
											311.5	3.43622	255.2	3.35943	288.7	3.43533	288.5	3.43707	255	3.35934			194	1.4093e-08	138	1.2751e-08	138	1.27e-08	138	3.15e-08	138	8.7189e-09
											311.8	3.43622	255.3	3.35943	288.8	3.43532	288.6	3.43707	255.3	3.35938			194	7.3767e-09	138	5.3688e-09	138	2.01e-08	138	2.42e-08	138	8.0478e-09
											312	3.43621	255.4	3.35943	289	3.43531	288.8	3.43703	255.4	3.35937			194	7.3767e-09	138	2.147e-08	138	1.54e-08	138	2.89e-08	138	6.6573e-10
											312	3.43618	255.7	3.35944	289.3	3.43531	289	3.43701	255.7	3.35937			195	1.3417e-08	138	1.7448e-08	138	1.61e-08	138	2.75e-08	138	1.4088e-08
											312.4	3.43618	255.9	3.35944	289.5	3.43531	289.2	3.437	255.9	3.35934			195	1.2745e-08	138	1.2751e-08	138	1.61e-08	139	2.35e-08	138	6.7109e-09
											312.5	3.43618	256	3.35944	289.6	3.43532	289.4	3.43701	256	3.35934			195	4.0212e-09	139	1.3422e-08	139	1.54e-08	139	2.35e-08	139	6.7056e-09
											312.6	3.43621	256.1	3.35941	289.7	3.43533	289.5	3.437	256.1	3.35934			195	9.3899e-09	139	8.0478e-09	139	1.54e-08	139	3.42e-08	139	6.0345e-09
											312.9	3.43623	256.4	3.35935	290	3.43538	289.7	3.43698	256.4	3.35935			196	1.208e-08	139	1.4759e-08	139	1.34e-08	139	3.09e-08	139	1.0732e-08
											313	3.43628	256.6	3.3593	290.1	3.43544	289.8	3.43698	256.5	3.35934			196	1.208e-08	139	1.8114e-08	139	1.54e-08	139	3.02e-08	139	8.0478e-09
											313.2	3.43631	256.7	3.3593	290.5	3.43548	290	3.43699	256.7	3.35938			196	1.0732e-08	140	2.0799e-08	139	1.88e-08	140	3.42e-08	139	3.3501e-09
											313.4	3.43631	257	3.3593	290.6	3.4355	290.2	3.43697	257	3.35932			196	1.0738e-08	140	1.0066e-08	140	1.74e-08	140	3.56e-08	140	6.0345e-09
											313.5	3.43631	257.1	3.3593	290.8	3.4355	290.4	3.43697	257.1	3.35925			197	1.3417e-08	140	1.0066e-08	140	1.74e-08	140	2.55e-08	140	1.0738e-08
											313.6	3.43628	257.3	3.35935	290.9	3.43547	290.5	3.43694	257.3	3.35915			197	7.3767e-09	140	1.1409e-08	140	1.01e-08	140	2.21e-08	140	1.3368e-09
											313.8	3.43626	257.5	3.3594	291.2	3.43544	290.8	3.43684	257.6	3.35913			197	5.3634e-09	140	1.3422e-08	140	1.48e-08	141	2.62e-08	140	1.0732e-08
											314	3.43626	257.7	3.35943	291.3	3.43542	291	3.43676	257.7	3.35908			197	1.0066e-08	141	1.8114e-08	141	1.14e-08	141	3.42e-08	141	6.7056e-09
											314.2	3.43628	257.8	3.35945	291.5	3.43542	291.1	3.43674	257.9	3.35908			198	8.0531e-09	141	1.1403e-08	141	1.88e-08	141	2.48e-08	141	7.382e-09
											314.3	3.43628	257.9	3.35947	291.8	3.43542	291.3	3.43669	258	3.35912			198	0	141	1.7443e-08	141	2.08e-08	141	3.15e-08	141	8.0531e-09
											314.6	3.43628	258.2	3.35946	292	3.4354	291.4	3.43669	258.3	3.35917			198	7.3767e-09	141	1.6106e-08	141	1.54e-08	141	3.02e-08	141	4.6923e-09
											314.7	3.43626	258.4	3.35948	292.1	3.43538	291.6	3.43674	258.4	3.35918			199	7.382e-09	142	1.812e-08	141	1.41e-08	142	3.56e-08	141	7.3767e-09
											314.9	3.43623	258.5	3.35953	292.4	3.43539	291.8	3.43675	258.6	3.35918			199	9.3899e-09	142	1.0732e-08	142	1.28e-08	142	2.62e-08	142	4.0212e-09
											315.1	3.43623	258.8	3.35952	292.6	3.43539	292	3.43675	258.8	3.35916			199	8.7242e-09	142	1.2751e-08	142	1.61e-08	142	2.68e-08	142	1.2745e-08
											315.3	3.43623	258.9	3.3595	292.7	3.43543	292.2	3.43676	259	3.35913			199	7.382e-09	142	1.2074e-08	142	1.01e-08	142	3.15e-08	142	1.208e-08
											315.4	3.43626	259	3.35947	293	3.43548	292.3	3.43676	259.1	3.35907			200	7.382e-09	142	1.0732e-08	142	1.54e-08	142	3.02e-08	142	4.6923e-09
											315.7	3.43626	259.3	3.35939	293.1	3.43548	292.6	3.43674	259.4	3.35904			200	1.0738e-08	143	1.2751e-08	143	1.54e-08	143	3.42e-08	143	2.6844e-09
											315.8	3.43624	259.5	3.35938	293.2	3.43548	292.7	3.43671	259.5	3.35904			200	8.0531e-09	143	1.3417e-08	143	2.35e-08	143	2.68e-08	143	6.0398e-09
											316	3.43624	259.6	3.35938	293.5	3.43542	292.9	3.43669	259.7	3.35904			200	8.7189e-09	143	1.4093e-08	143	1.28e-08	143	2.55e-08	143	5.3634e-09
											316.2	3.43624	259.8	3.35944	293.7	3.43537	293.1	3.43669	260	3.3591			201	1.3417e-08	143	1.5435e-08	143	1.07e-08	143	2.82e-08	143	1.1409e-08
											316.3	3.43625	260.1	3.35949	293.8	3.43537	293.3	3.43667	260.1	3.35916			201	2.6844e-09	143	1.3422e-08	143	1.48e-08	144	2.95e-08	143	2.679e-09
											316.4	3.43627	260.2	3.35949	294	3.43539	293.4	3.43667	260.4	3.35918			201	1.1409e-08	144	7.3767e-09	144	1.81e-08	144	3.35e-08	144	8.7242e-09
											316.7	3.43627	260.4	3.35949	294.2	3.43545	293.5	3.43665	260.5	3.35931			201	4.0212e-09	144	7.382e-09	144	2.28e-08	144	2.68e-08	144	8.7189e-09
											316.9	3.43627	260.6	3.35945	294.4	3.43553	293.8	3.43665	260.7	3.35943			202	3.3501e-09	144	1.6777e-08	144	1.61e-08	144	3.22e-08	144	3.3555e-09
											317	3.43627	260.8	3.35944	294.7	3.43555	294	3.43664	260.9	3.35954			202	6.7056e-09	144	1.208e-08	144	5.36e-09	144	2.89e-08	144	8.0478e-09
											317.3	3.43627	261	3.35943	294.8	3.43555	294.1	3.43664	261	3.35954			202	9.3899e-09	145	8.0478e-09	144	1.34e-08	145	2.48e-08	144	7.382e-09
											317.4	3.43628	261.1	3.35944	294.9	3.43554	294.4	3.43664	261.2	3.35951			202	7.382e-09	145	1.4759e-08	145	2.55e-08	145	2.75e-08	145	-5.3688e-12
											317.5	3.43628	261.3	3.35944	295.1	3.43549	294.5	3.43661	261.5	3.35956			203	4.6923e-09	145	1.0732e-08	145	1.07e-08	145	2.35e-08	145	7.3767e-09
											317.8	3.43628	261.4	3.35944	295.3	3.43542	294.7	3.43659	261.6	3.35962			203	1.2745e-08	145	9.3953e-09	145	1.48e-08	145	2.82e-08	145	8.7242e-09
											317.9	3.43629	261.6	3.35946	295.4	3.4354	294.9	3.43656	261.7	3.35964			203	8.7189e-09	145	1.2751e-08	145	9.4e-09	146	2.68e-08	145	1.1409e-08
											318	3.43629	261.9	3.35948	295.7	3.43537	295	3.43656	261.8	3.35977			203	1.0061e-08	146	1.3422e-08	146	1.95e-08	146	2.55e-08	146	6.0345e-09
											318.4	3.43628	262	3.35954	295.8	3.43537	295.2	3.43656	262.2	3.3598			204	0	146	6.7109e-09	146	1.74e-08	146	2.28e-08	146	9.3953e-09
											318.5	3.43628	262.1	3.3596	295.9	3.4354	295.4	3.43656	262.3	3.35978			204	6.7056e-09	146	1.4764e-08	146	1.54e-08	146	2.28e-08	146	8.7242e-09
											318.6	3.4363	262.2	3.35963	296.1	3.43544	295.6	3.43655	262.4	3.35978			204	1.2751e-08	146	1.3422e-08	146	1.34e-08	146	2.68e-08	146	8.7189e-09
											318.8	3.43628	262.5	3.35963	296.3	3.43546	295.7	3.43654	262.6	3.35971			205	-2.0187e-09	147	1.4764e-08	146	1.74e-08	147	2.82e-08	146	6.7109e-09
											319	3.43626	262.6	3.35961	296.4	3.43548	296	3.43652	262.9	3.35959			205	2.679e-09	147	4.6923e-09	147	1.61e-08	147	2.15e-08	147	6.7109e-09
											319.1	3.43628	262.9	3.35961	296.5	3.43549	296.1	3.43652	263	3.35949			205	1.1403e-08	147	1.6106e-08	147	1.61e-08	147	2.28e-08	147	7.382e-09
											319.4	3.43631	263.1	3.35961	296.8	3.43551	296.3	3.4365	263.2	3.35948			205	2.0133e-09	147	1.7448e-08	147	1.54e-08	147	2.62e-08	147	1.0061e-08
											319.5	3.43632	263.2	3.35963	296.9	3.43551	296.5	3.43649	263.3	3.35946			206	9.3899e-09	147	1.5435e-08	147	2.21e-08	147	2.28e-08	147	1.0061e-08
											319.7	3.43632	263.4	3.35964	297.1	3.4355	296.7	3.43649	263.5	3.35948			206	8.0478e-09	148	8.7242e-09	148	1.41e-08	148	2.75e-08	147	1.3422e-08
											319.9	3.43632	263.5	3.35964	297.3	3.43549	296.8	3.43646	263.6	3.35949			206	6.7056e-09	148	1.6101e-08	148	1.34e-08	148	2.21e-08	148	6.7109e-09
											320	3.4363	263.6	3.35963	297.5	3.43545	296.9	3.43644	263.9	3.35955			206	1.0732e-08	148	6.0398e-09	148	1.95e-08	148	2.55e-08	148	9.3953e-09
											320.2	3.43626	263.8	3.35963	297.6	3.43545	297.2	3.43642	264	3.3596			207	5.3634e-09	148	1.2751e-08	148	2.01e-08	148	3.09e-08	148	6.6573e-10
											320.4	3.43623	264	3.35964	297.8	3.43546	297.3	3.43641	264.3	3.35967			207	2.6844e-09	148	1.208e-08	148	1.74e-08	149	2.68e-08	148	4.0266e-09
											320.6	3.43622	264.2	3.35966	297.9	3.43548	297.5	3.43641	264.5	3.35967			207	1.0732e-08	149	8.7242e-09	149	2.01e-08	149	2.82e-08	149	6.7109e-09
											320.9	3.4362	264.3	3.35967	298.1	3.43553	297.7	3.43641	264.6	3.35966			207	6.7109e-09	149	1.1409e-08	149	1.88e-08	149	2.35e-08	149	2.6844e-09
											321	3.4362	264.6	3.35967	298.3	3.43556	297.9	3.43641	264.7	3.35957			208	1.208e-08	149	1.543e-08	149	1.48e-08	149	3.29e-08	149	8.0531e-09
											321.1	3.4362	264.7	3.35967	298.5	3.43556	298.2	3.43641	264.9	3.3595			208	7.382e-09	149	7.382e-09	149	1.01e-08	149	3.22e-08	149	1.1403e-08
											321.4	3.43619	264.9	3.35968	298.6	3.43555	298.3	3.43641	265.1	3.35946			208	4.0266e-09	150	1.4093e-08	149	1.01e-08	150	1.81e-08	149	1.0061e-08
											321.6	3.43617	265.1	3.3597	298.8	3.43552	298.4	3.43641	265.3	3.35945			208	2.6844e-09	150	1.3422e-08	150	1.61e-08	150	2.62e-08	150	-5.3688e-12
											321.7	3.43618	265.3	3.35969	298.9	3.43549	298.6	3.43641	265.4	3.35946			209	1.2745e-08	150	1.5435e-08	150	1.48e-08	150	2.28e-08	150	8.0531e-09
											321.8	3.43617	265.4	3.35969	299	3.43549	298.8	3.43639	265.7	3.35947			209	3.3555e-09	150	6.0398e-09	150	8.72e-09	150	2.48e-08	150	6.0345e-09
											322.1	3.43619	265.5	3.35965	299.2	3.43544	298.9	3.43637	265.8	3.35945			209	8.0531e-09	150	2.147e-08	150	1.27e-08	150	2.55e-08	150	2.6844e-09
											322.2	3.43619	265.8	3.35962	299.4	3.43539	299.1	3.43634	265.8	3.35944			209	7.382e-09	151	1.0061e-08	151	1.54e-08	151	2.55e-08	151	1.0738e-08
											322.4	3.43619	265.9	3.3596	299.6	3.43539	299.2	3.43633	266.2	3.3594			210	1.1409e-08	151	1.2074e-08	151	1.34e-08	151	1.95e-08	151	4.6923e-09
											322.6	3.43618	266	3.3596	299.8	3.43539	299.5	3.43633	266.3	3.35933			210	1.6106e-08	151	8.7242e-09	151	1.95e-08	151	2.82e-08	151	4.6977e-09
											322.8	3.43618	266.3	3.35962	300	3.43544	299.6	3.43632	266.4	3.35925			210	6.7109e-09	151	1.6101e-08	151	1.74e-08	151	2.68e-08	151	3.3501e-09
											322.9	3.43617	266.4	3.35965	300.1	3.43554	299.8	3.4363	266.6	3.35919			210	8.0478e-09	151	1.208e-08	151	1.68e-08	152	2.15e-08	151	4.6977e-09
											323.2	3.43614	266.5	3.35967	300.2	3.43562	300.1	3.43628	266.8	3.35916			211	6.7056e-09	152	1.1409e-08	152	1.74e-08	152	2.68e-08	152	4.6977e-09
											323.3	3.43612	266.8	3.35968	300.5	3.4357	300.2	3.43628	266.9	3.35916			211	1.208e-08	152	1.4759e-08	152	1.41e-08	152	2.35e-08	152	9.3953e-09
											323.4	3.43612	266.9	3.35968	300.7	3.4357	300.4	3.43628	267.2	3.35917			211	9.3953e-09	152	8.7189e-09	152	1.14e-08	152	2.08e-08	152	1.0738e-08
											323.8	3.43613	267.1	3.35971	300.8	3.4357	300.6	3.43631	267.4	3.3592			212	2.6844e-09	152	1.0732e-08	152	1.61e-08	152	2.28e-08	152	4.0266e-09
											323.9	3.43615	267.3	3.35969	300.9	3.43562	300.7	3.43633	267.5	3.35924			212	3.3555e-09	153	8.7189e-09	152	1.54e-08	153	2.01e-08	152	4.0266e-09
											324	3.43617	267.5	3.35967	301.2	3.43552	301	3.43634	267.7	3.35927			212	2.6844e-09	153	1.3417e-08	153	1.14e-08	153	2.01e-08	153	2.6844e-09
											324.3	3.43617	267.6	3.35967	301.3	3.43543	301.1	3.43635	267.8	3.35931			212	1.4759e-08	153	1.0732e-08	153	1.48e-08	153	2.75e-08	153	2.0133e-09
											324.4	3.43614	267.8	3.35967	301.5	3.43538	301.2	3.43635	268	3.35936			213	6.0345e-09	153	1.0732e-08	153	1.61e-08	153	2.55e-08	153	8.0531e-09
											324.5	3.4361	268	3.35966	301.7	3.43537	301.5	3.43633	268.2	3.35939			213	7.3767e-09	153	1.1409e-08	153	1.74e-08	154	2.15e-08	153	9.3953e-09
											324.8	3.4361	268.1	3.35964	301.8	3.43535	301.6	3.43631	268.4	3.3594			213	9.3899e-09	154	1.2074e-08	154	2.21e-08	154	2.15e-08	154	6.7056e-09
											324.9	3.43608	268.2	3.35961	301.9	3.43534	301.8	3.43628	268.5	3.3594			213	2.0133e-09	154	1.4088e-08	154	1.74e-08	154	2.35e-08	154	3.3555e-09
											325.2	3.43608	268.5	3.35961	302.2	3.43535	302	3.43628	268.8	3.35936			214	6.7056e-09	154	1.4093e-08	154	1.74e-08	154	2.21e-08	154	5.3688e-09
											325.3	3.43612	268.6	3.35963	302.3	3.43538	302.2	3.43627	269	3.35931			214	1.0732e-08	154	1.7443e-08	154	1.61e-08	154	2.48e-08	154	6.7056e-09
											325.5	3.43615	268.7	3.35965	302.5	3.43539	302.3	3.43627	269	3.35927			214	1.0738e-08	155	1.208e-08	154	1.27e-08	155	2.15e-08	154	4.0212e-09
											325.6	3.43619	269.1	3.3597	302.6	3.43547	302.6	3.43629	269.3	3.35927			214	6.6573e-10	155	1.3422e-08	155	1.21e-08	155	2.82e-08	155	1.1403e-08
											325.9	3.43624	269.2	3.35972	302.8	3.43551	302.7	3.43628	269.4	3.35929			215	8.7189e-09	155	1.1403e-08	155	2.01e-08	155	1.41e-08	155	8.0531e-09
											326	3.43627	269.3	3.35977	302.9	3.43553	302.8	3.43626	269.5	3.35931			215	4.0212e-09	155	1.1403e-08	155	1.21e-08	155	2.82e-08	155	6.7056e-09
											326.1	3.43627	269.4	3.35979	303.2	3.43553	303	3.43628	269.9	3.35935			215	7.382e-09	155	6.0345e-09	155	1.34e-08	155	2.35e-08	155	3.3555e-09
											326.4	3.43626	269.7	3.35979	303.3	3.43547	303.3	3.43628	270	3.35935			215	1.0738e-08	156	1.2074e-08	156	1.14e-08	156	1.74e-08	156	1.543e-08
											326.5	3.43626	269.8	3.35977	303.5	3.43541	303.4	3.43626	270.1	3.35931			216	1.543e-08	156	1.6101e-08	156	1.28e-08	156	2.42e-08	156	5.3688e-09
											326.7	3.43626	270	3.3597	303.8	3.43533	303.5	3.43625	270.3	3.35932			216	1.3368e-09	156	2.0799e-08	156	1.27e-08	156	2.42e-08	156	1.0061e-08
											326.9	3.43626	270.2	3.35968	303.9	3.43529	303.7	3.43623	270.5	3.35931			216	1.208e-08	156	1.0738e-08	156	2.15e-08	156	2.89e-08	156	4.6977e-09
											327.1	3.43626	270.4	3.35966	304	3.43526	303.9	3.43619	270.7	3.3593			216	8.7189e-09	156	6.7056e-09	156	1.81e-08	157	2.35e-08	156	8.7189e-09
											327.2	3.43623	270.7	3.35966	304.2	3.43526	304.1	3.43614	270.8	3.35936			217	4.0212e-09	157	1.208e-08	157	1.28e-08	157	2.01e-08	157	6.0398e-09
											327.3	3.43623	270.8	3.35966	304.4	3.43526	304.2	3.43611	271.1	3.35939			217	8.7242e-09	157	8.0531e-09	157	2.08e-08	157	2.42e-08	157	6.7109e-09
											327.6	3.43623	270.9	3.35968	304.5	3.43529	304.3	3.4361	271.2	3.3594			217	8.7242e-09	157	1.2751e-08	157	1.27e-08	157	2.42e-08	157	8.7242e-09
											327.7	3.43626	271.2	3.35968	304.7	3.43531	304.5	3.4361	271.3	3.35941			217	1.3422e-08	157	1.0732e-08	157	1.21e-08	157	2.28e-08	157	1.1403e-08
											327.9	3.43623	271.3	3.35973	304.9	3.43537	304.7	3.4361	271.4	3.35941			218	8.7242e-09	158	1.208e-08	157	1.34e-08	158	2.01e-08	157	6.7056e-09
											328.1	3.43623	271.5	3.3598	305.1	3.43539	304.8	3.43613	271.6	3.35939			218	1.2074e-08	158	1.5435e-08	158	1.34e-08	158	2.21e-08	158	4.6923e-09
											328.3	3.43621	271.6	3.35985	305.2	3.43542	305.2	3.43615	271.8	3.35936			218	4.0266e-09	158	1.2745e-08	158	7.38e-09	158	2.28e-08	158	6.7056e-09
											328.4	3.43618	271.9	3.35985	305.4	3.43542	305.3	3.43618	271.9	3.35935			219	9.3899e-09	158	1.0732e-08	158	2.01e-08	158	2.28e-08	158	8.7189e-09
											328.7	3.43618	272	3.35989	305.6	3.43541	305.5	3.43618	272.3	3.35935			219	8.0531e-09	158	1.4088e-08	158	1.54e-08	159	2.42e-08	158	4.0266e-09
											328.9	3.43621	272.2	3.35989	305.7	3.43541	305.7	3.43615	272.5	3.35935			219	9.3953e-09	159	1.6101e-08	159	1.88e-08	159	2.68e-08	159	1.0066e-08
											329	3.43623	272.5	3.35985	305.9	3.43543	305.8	3.43612	272.7	3.35935			219	6.0398e-09	159	1.3417e-08	159	1.34e-08	159	2.15e-08	159	1.6106e-08
											329.2	3.43624	272.6	3.35982	306.2	3.43548	305.9	3.43609	272.8	3.35935			220	6.0345e-09	159	1.543e-08	159	1.95e-08	159	2.01e-08	159	4.0212e-09
											329.4	3.43626	272.9	3.35983	306.3	3.43554	306	3.43607	273.1	3.35935			220	7.3767e-09	159	1.4759e-08	159	1.54e-08	159	2.28e-08	159	1.0066e-08
											329.5	3.43626	273.1	3.35983	306.4	3.43555	306.3	3.43605	273.2	3.35935			220	9.3899e-09	160	1.0066e-08	160	1.01e-08	160	2.42e-08	159	8.0478e-09
											329.7	3.43626	273.1	3.35988	306.7	3.43555	306.5	3.43601	273.3	3.35935			220	4.6923e-09	160	1.6106e-08	160	1.54e-08	160	2.68e-08	160	8.0531e-09
											329.9	3.43624	273.3	3.35992	306.8	3.43558	306.6	3.43598	273.5	3.35932			221	1.2074e-08	160	1.1403e-08	160	1.07e-08	160	1.61e-08	160	6.7056e-09
											330	3.43623	273.5	3.35992	307.1	3.43561	306.9	3.43597	273.8	3.35932			221	7.3767e-09	160	9.3953e-09	160	1.88e-08	160	2.08e-08	160	3.3555e-09
											330.2	3.43623	273.7	3.35992	307.3	3.43558	307	3.43595	273.9	3.35927			221	1.0066e-08	160	1.1409e-08	160	1.61e-08	160	2.42e-08	160	9.3953e-09
											330.5	3.43623	273.8	3.35986	307.4	3.43562	307.1	3.43595	274	3.35922			221	1.4093e-08	161	1.0066e-08	161	1.21e-08	161	1.95e-08	160	4.0212e-09
											330.6	3.43621	274.1	3.35986	307.7	3.43562	307.4	3.43595	274.3	3.35922			222	8.0531e-09	161	1.3417e-08	161	1.48e-08	161	2.01e-08	161	7.382e-09
											330.8	3.43622	274.2	3.35986	307.9	3.43561	307.6	3.43592	274.5	3.35922			222	8.0531e-09	161	1.4759e-08	161	1.07e-08	161	2.48e-08	161	3.3555e-09
											330.9	3.43622	274.4	3.35986	308	3.43561	307.7	3.43592	274.6	3.35925			222	7.382e-09	161	1.0738e-08	161	1.54e-08	161	2.01e-08	161	6.7109e-09
											331.2	3.4362	274.7	3.35984	308.1	3.43561	308	3.43592	274.9	3.35927			222	8.7189e-09	161	1.0732e-08	161	9.39e-09	162	1.81e-08	161	-6.7109e-10
											331.3	3.4362	274.8	3.35976	308.4	3.43564	308.1	3.43593	275	3.35935			223	1.3422e-08	162	1.208e-08	162	1.14e-08	162	2.68e-08	162	1.2074e-08
											331.5	3.4362	274.9	3.3597	308.6	3.43575	308.3	3.43593	275.3	3.35944			223	8.7189e-09	162	8.0478e-09	162	1.28e-08	162	2.42e-08	162	4.6923e-09
											331.8	3.43621	275.2	3.3597	308.7	3.43586	308.5	3.43592	275.4	3.35952			223	8.7189e-09	162	1.4759e-08	162	1.34e-08	162	1.68e-08	162	1.0066e-08
											331.9	3.43624	275.3	3.35975	309	3.43586	308.7	3.4359	275.5	3.35952			223	4.0212e-09	162	1.8114e-08	162	1.54e-08	162	1.81e-08	162	1.0066e-08
											332	3.43623	275.5	3.35988	309.2	3.43588	308.8	3.4359	275.9	3.35949			224	9.3953e-09	163	1.6772e-08	163	1.54e-08	163	1.54e-08	162	1.0066e-08
											332.3	3.43621	275.7	3.35994	309.4	3.43581	309.1	3.4359	276	3.35945			224	3.3501e-09	163	1.0732e-08	163	1.27e-08	163	1.81e-08	163	1.2074e-08
											332.4	3.4362	275.9	3.35999	309.6	3.43572	309.2	3.43597	276.1	3.35941			224	8.7242e-09	163	1.0738e-08	163	1.81e-08	163	1.81e-08	163	9.3899e-09
											332.6	3.43617	276	3.35999	309.7	3.43567	309.4	3.43599	276.4	3.35936			224	4.0212e-09	163	1.0732e-08	163	1.34e-08	163	1.95e-08	163	1.4759e-08
											332.9	3.43617	276.2	3.35999	310	3.43562	309.6	3.43603	276.6	3.35936			225	9.3899e-09	163	1.0732e-08	163	1.48e-08	163	1.74e-08	163	1.0061e-08
											333	3.4362	276.5	3.36001	310.1	3.43562	309.8	3.43605	276.7	3.35936			225	6.7056e-09	164	1.543e-08	164	1.21e-08	164	1.81e-08	164	6.0398e-09
											333.1	3.43623	276.6	3.35999	310.3	3.43562	309.9	3.43601	277	3.35938			225	4.6923e-09	164	1.1409e-08	164	1.48e-08	164	2.75e-08	164	2.0133e-09
											333.4	3.43626	276.7	3.35996	310.6	3.43567	310.2	3.43598	277.1	3.3594			226	6.7109e-09	164	1.3422e-08	164	2.42e-08	164	1.88e-08	164	8.7189e-09
											333.6	3.43626	277	3.35993	310.7	3.43576	310.3	3.43597	277.2	3.35943			226	3.3501e-09	164	1.4088e-08	164	1.41e-08	164	1.21e-08	164	2.0133e-09
											333.7	3.43623	277.1	3.35988	310.8	3.43582	310.5	3.43592	277.5	3.35943			226	6.0345e-09	165	1.4093e-08	164	1.34e-08	165	1.68e-08	164	6.7109e-09
											334	3.43621	277.3	3.35988	310.9	3.43585	310.6	3.43591	277.7	3.3594			226	1.2745e-08	165	9.3953e-09	165	1.54e-08	165	2.48e-08	165	9.3899e-09
											334.1	3.43618	277.6	3.35988	311.2	3.43585	310.8	3.4359	277.8	3.35935			227	1.6777e-08	165	1.0738e-08	165	1.61e-08	165	2.01e-08	165	6.7109e-09
											334.3	3.43618	277.8	3.35991	311.4	3.4358	311	3.43586	278.1	3.35932			227	7.3767e-09	165	1.1403e-08	165	1.74e-08	165	2.01e-08	165	1.0061e-08
											334.6	3.43621	277.9	3.35996	311.6	3.43567	311.1	3.43585	278.3	3.35927			227	6.0398e-09	165	1.6772e-08	165	1.14e-08	165	2.95e-08	165	9.3953e-09
											334.7	3.43623	278.1	3.35996	311.7	3.43563	311.4	3.43584	278.4	3.35927			227	1.0061e-08	166	1.0061e-08	166	1.88e-08	166	1.01e-08	165	6.7109e-10
											334.8	3.43624	278.3	3.35993	311.9	3.43556	311.5	3.43582	278.6	3.3593			228	9.3899e-09	166	9.3899e-09	166	1.34e-08	166	1.95e-08	166	5.3634e-09
											335.1	3.43626	278.5	3.35993	312.1	3.4355	311.7	3.43581	278.8	3.35935			228	5.3688e-09	166	1.0066e-08	166	1.54e-08	166	2.35e-08	166	1.2074e-08
											335.2	3.43624	278.6	3.35993	312.3	3.4355	311.9	3.43581	278.9	3.35943			228	9.3953e-09	166	1.0738e-08	166	1.27e-08	166	2.15e-08	166	8.0531e-09
											335.3	3.43624	278.9	3.35993	312.5	3.4355	312.1	3.43581	279	3.35948			228	1.0066e-08	166	1.7448e-08	166	1.34e-08	167	1.54e-08	166	6.0345e-09
											335.5	3.43624	279.1	3.35993	312.6	3.4355	312.2	3.43583	279.3	3.35948			229	4.0266e-09	167	1.1409e-08	167	1.48e-08	167	1.81e-08	167	7.3767e-09
											335.8	3.43626	279.2	3.35993	312.7	3.43552	312.5	3.43585	279.5	3.3595			229	1.0732e-08	167	1.2745e-08	167	1.74e-08	167	2.01e-08	167	2.679e-09
											335.9	3.43626	279.5	3.35991	313	3.43561	312.6	3.43585	279.6	3.35948			229	1.3422e-08	167	1.4764e-08	167	1.68e-08	167	2.42e-08	167	3.3501e-09
											336.2	3.43626	279.6	3.35987	313.2	3.43564	312.7	3.43585	279.9	3.35945			229	1.0738e-08	167	1.8114e-08	167	1.68e-08	167	1.61e-08	167	6.7109e-09
											336.3	3.43626	279.8	3.35987	313.3	3.43569	313	3.43583	280	3.35945			230	1.3422e-09	168	1.6101e-08	168	9.39e-09	168	2.82e-08	167	4.0266e-09
											336.4	3.43626	280	3.35987	313.5	3.43576	313.2	3.43583	280.2	3.35945			230	1.0061e-08	168	1.4759e-08	168	1.21e-08	168	2.15e-08	168	4.6923e-09
											336.7	3.43628	280.2	3.35989	313.6	3.43581	313.3	3.43583	280.3	3.35943			230	1.208e-08	168	3.3501e-09	168	2.01e-08	168	2.21e-08	168	8.7242e-09
											336.8	3.43626	280.3	3.3599	313.9	3.43574	313.5	3.43584	280.5	3.35943			230	2.6844e-09	168	6.7109e-09	168	1.81e-08	168	2.01e-08	168	5.3688e-09
											337	3.43626	280.5	3.3599	314	3.43573	313.7	3.43588	280.7	3.35943			231	8.7242e-09	168	1.3422e-08	168	1.74e-08	168	1.81e-08	168	4.0212e-09
											337.2	3.43626	280.7	3.35988	314.1	3.43562	313.8	3.4359	280.8	3.35943			231	4.6977e-09	169	1.2745e-08	169	1.34e-08	169	1.88e-08	169	1.3417e-08
											337.4	3.43626	280.9	3.35986	314.4	3.43553	313.9	3.43588	281.1	3.35943			231	1.2751e-08	169	1.3417e-08	169	1.88e-08	169	2.01e-08	169	7.382e-09
											337.5	3.43626	281.2	3.35986	314.5	3.43553	314.2	3.43587	281.2	3.35942			232	6.7109e-09	169	8.7242e-09	169	1.14e-08	169	2.08e-08	169	1.0732e-08
											337.8	3.43626	281.3	3.35988	314.7	3.43559	314.4	3.43586	281.4	3.35944			232	8.7242e-09	169	1.1403e-08	169	1.54e-08	169	2.01e-08	169	8.7242e-09
											337.9	3.43626	281.4	3.35993	314.8	3.43564	314.5	3.43581	281.7	3.35946			232	5.3634e-09	170	1.7443e-08	169	1.34e-08	170	1.74e-08	169	6.0345e-09
											338.1	3.43628	281.7	3.35997	315	3.4357	314.7	3.43576	281.8	3.35948			232	6.0398e-09	170	1.4088e-08	170	1.54e-08	170	1.95e-08	170	2.679e-09
											338.2	3.43628	281.9	3.35997	315.2	3.43574	314.8	3.43574	281.9	3.35948			233	5.3634e-09	170	1.2074e-08	170	2.15e-08	170	1.81e-08	170	1.3368e-09
											338.5	3.43628	282	3.35997	315.4	3.43574	315	3.43573	282.2	3.35948			233	9.3953e-09	170	1.4764e-08	170	1.68e-08	170	2.48e-08	170	1.2751e-08
											338.6	3.43628	282.1	3.36	315.5	3.43577	315.3	3.43574	282.3	3.35945			233	6.0398e-09	170	1.0738e-08	170	1.74e-08	170	1.34e-08	170	7.3767e-09
											338.7	3.43626	282.3	3.36	315.7	3.43577	315.4	3.43576	282.4	3.35947			233	1.3422e-09	171	7.382e-09	171	1.61e-08	171	1.88e-08	170	5.3688e-09
											338.9	3.43626	282.4	3.36	315.8	3.43581	315.5	3.43578	282.7	3.35945			234	1.0061e-08	171	1.4088e-08	171	1.88e-08	171	1.81e-08	171	9.3953e-09
											339.2	3.43627	282.6	3.36005	316.1	3.43585	315.8	3.4358	282.9	3.35943			234	1.3368e-09	171	1.543e-08	171	1.21e-08	171	1.34e-08	171	3.3555e-09
											339.2	3.43627	282.7	3.36005	316.2	3.43586	315.9	3.4358	283	3.35945			234	7.3767e-09	171	2.0804e-08	171	1.88e-08	171	1.48e-08	171	7.382e-09
											339.5	3.43627	283	3.36003	316.4	3.43581	316	3.4358	283.2	3.35948			234	6.7056e-09	171	1.4759e-08	171	2.08e-08	172	1.48e-08	171	1.0738e-08
											339.6	3.43627	283.2	3.36001	316.5	3.43581	316.2	3.43581	283.4	3.35948			235	6.0398e-09	172	1.4088e-08	172	1.54e-08	172	2.21e-08	172	1.0738e-08
											339.8	3.43628	283.2	3.35996	316.8	3.43581	316.4	3.43581	283.6	3.3595			235	1.0061e-08	172	1.812e-08	172	1.14e-08	172	1.74e-08	172	2.6844e-09
											340	3.43628	283.5	3.35996	317	3.43581	316.6	3.4358	283.9	3.3595			235	1.0732e-08	172	1.0066e-08	172	1.95e-08	172	2.01e-08	172	-6.7109e-10
											340.2	3.43628	283.7	3.35998	317.2	3.43574	316.7	3.43577	284	3.3595			235	2.0133e-09	172	1.208e-08	172	1.48e-08	172	2.48e-08	172	4.6977e-09
											340.3	3.43628	283.8	3.36	317.3	3.43574	316.9	3.43575	284.1	3.35948			236	7.382e-09	173	1.812e-08	173	1.54e-08	173	2.01e-08	172	6.0398e-09
											340.4	3.43628	284	3.36003	317.5	3.43571	317.1	3.43575	284.2	3.35945			236	7.382e-09	173	8.0478e-09	173	1.41e-08	173	1.74e-08	173	7.3767e-09
											340.7	3.43623	284.1	3.36003	317.6	3.4356	317.2	3.43577	284.5	3.35943			236	1.0738e-08	173	8.0478e-09	173	1.41e-08	173	1.68e-08	173	1.4088e-08
											340.9	3.43621	284.3	3.36002	317.9	3.4356	317.4	3.43575	284.6	3.35941			236	6.7056e-09	173	8.0478e-09	173	1.74e-08	173	2.01e-08	173	4.0212e-09
											341	3.43618	284.5	3.36002	318.1	3.4356	317.6	3.43575	284.7	3.35938			237	1.0738e-08	173	8.7189e-09	173	1.41e-08	173	1.88e-08	173	8.0531e-09
											341.2	3.43618	284.7	3.36	318.3	3.43565	317.7	3.43575	284.9	3.35927			237	1.812e-08	174	1.4759e-08	174	1.88e-08	174	2.28e-08	173	2.0133e-09
											341.3	3.43618	284.8	3.36	318.5	3.4357	318	3.4357	285.2	3.35922			237	5.3634e-09	174	1.543e-08	174	1.81e-08	174	1.95e-08	174	4.0212e-09
											341.5	3.43621	284.9	3.36002	318.6	3.43575	318.1	3.4357	285.3	3.35922			237	8.0531e-09	174	1.4093e-08	174	1.34e-08	174	1.54e-08	174	4.6977e-09
											341.7	3.43621	285.2	3.36008	318.7	3.43576	318.3	3.4357	285.5	3.35926			238	9.3899e-09	174	7.382e-09	174	1.88e-08	174	1.54e-08	174	4.6977e-09
											341.9	3.43621	285.3	3.3601	319.1	3.43578	318.4	3.43571	285.7	3.35936			238	1.0061e-08	174	1.7443e-08	174	2.01e-08	175	2.55e-08	174	6.7109e-09
											342	3.43622	285.5	3.36012	319.2	3.43584	318.6	3.43574	285.8	3.35943			238	6.0345e-09	175	1.4088e-08	175	1.48e-08	175	2.15e-08	175	4.0212e-09
											342.2	3.43623	285.6	3.36013	319.3	3.43586	318.8	3.43574	285.9	3.35943			239	1.208e-08	175	1.8791e-08	175	1.68e-08	175	1.68e-08	175	4.0266e-09
											342.4	3.43624	285.8	3.36011	319.6	3.43591	318.9	3.43569	286.3	3.35943			239	3.3501e-09	175	1.4088e-08	175	1.07e-08	175	2.21e-08	175	7.3767e-09
											342.5	3.43629	286	3.36011	319.8	3.43594	319.2	3.43566	286.3	3.35943			239	1.4093e-08	175	1.1409e-08	175	1.88e-08	175	1.95e-08	175	8.7189e-09
											342.8	3.43632	286.1	3.3601	319.9	3.43593	319.3	3.4356	286.5	3.35943			239	1.208e-08	176	8.7189e-09	176	1.48e-08	176	2.48e-08	175	1.0061e-08
											342.9	3.43633	286.2	3.36009	320.2	3.43593	319.5	3.4356	286.8	3.35944			240	1.2074e-08	176	1.0066e-08	176	8.72e-09	176	2.35e-08	176	1.0061e-08
											343.1	3.43632	286.5	3.36006	320.3	3.43595	319.7	3.43562	286.9	3.35946			240	7.382e-09	176	1.3417e-08	176	1.74e-08	176	2.01e-08	176	1.0738e-08
											343.2	3.43631	286.6	3.36004	320.5	3.43595	319.8	3.43562	287	3.35949			240	5.3688e-09	176	9.3899e-09	176	1.88e-08	176	1.74e-08	176	4.0266e-09
											343.4	3.43631	286.9	3.36004	320.6	3.43598	320	3.4356	287.3	3.35951			240	6.7056e-09	176	1.0066e-08	176	1.54e-08	176	2.08e-08	176	2.0133e-09
											343.6	3.43632	287.1	3.36005	320.9	3.43603	320.3	3.4356	287.4	3.35951			241	1.0732e-08	177	8.7242e-09	177	1.28e-08	177	1.95e-08	177	1.3417e-08
											343.7	3.43631	287.2	3.36007	321	3.43606	320.4	3.43557	287.6	3.35953			241	2.679e-09	177	1.6106e-08	177	1.27e-08	177	1.48e-08	177	9.3953e-09
											344	3.43633	287.4	3.36008	321.2	3.43606	320.5	3.43557	287.8	3.35952			241	8.0531e-09	177	1.0061e-08	177	1.74e-08	177	1.68e-08	177	6.7109e-09
											344.1	3.43633	287.6	3.36008	321.5	3.43606	320.8	3.43557	287.9	3.3595			241	1.0061e-08	177	1.2751e-08	177	1.34e-08	177	1.68e-08	177	4.6977e-09
											344.3	3.43631	287.7	3.36004	321.6	3.43601	321	3.43556	288.1	3.35948			242	2.6844e-09	178	1.0732e-08	177	2.21e-08	178	1.61e-08	177	1.2751e-08
											344.4	3.43628	287.8	3.35999	321.7	3.43593	321.1	3.43557	288.2	3.35946			242	8.7189e-09	178	1.6772e-08	178	1.34e-08	178	2.42e-08	178	-6.7646e-10
											344.6	3.43626	288.1	3.35999	321.8	3.43589	321.4	3.43556	288.5	3.35941			242	6.7056e-09	178	1.6777e-08	178	1.48e-08	178	1.81e-08	178	1.3368e-09
											344.8	3.43626	288.2	3.35996	322.2	3.43589	321.5	3.43556	288.6	3.35938			242	1.2751e-08	178	1.0061e-08	178	1.21e-08	178	1.81e-08	178	6.0345e-09
											345.1	3.43626	288.4	3.35999	322.3	3.43597	321.8	3.43556	288.7	3.35935			243	5.3688e-09	178	9.3953e-09	178	2.08e-08	178	2.28e-08	178	1.0738e-08
											345.2	3.43628	288.5	3.36001	322.5	3.43604	321.9	3.43557	289	3.35935			243	6.7109e-09	179	1.0061e-08	179	1.61e-08	179	1.61e-08	178	8.0531e-09
											345.3	3.43631	288.8	3.36004	322.6	3.43606	322.1	3.43557	289.1	3.35938			243	5.3688e-09	179	1.1409e-08	179	1.34e-08	179	2.15e-08	179	5.3634e-09
											345.5	3.43631	288.9	3.36004	322.8	3.4361	322.2	3.4356	289.3	3.35943			243	5.3634e-09	179	1.3422e-08	179	1.61e-08	179	1.54e-08	179	3.3501e-09
											345.7	3.43631	289	3.36006	323.1	3.43609	322.5	3.4356	289.5	3.35948			244	1.1403e-08	179	1.208e-08	179	1.74e-08	179	1.54e-08	179	8.0478e-09
											345.8	3.43633	289.3	3.36009	323.2	3.43609	322.6	3.4356	289.6	3.35949			244	6.7109e-09	179	7.382e-09	179	1.27e-08	180	2.21e-08	179	4.6977e-09
											346.2	3.43633	289.4	3.36009	323.4	3.43618	322.9	3.43563	289.8	3.35952			244	1.3368e-09	180	1.5435e-08	180	1.27e-08	180	1.88e-08	180	1.208e-08
											346.2	3.43633	289.5	3.36011	323.7	3.43621	323	3.43563	290.1	3.35953			244	6.7109e-09	180	1.2745e-08	180	1.74e-08	180	1.95e-08	180	1.208e-08
											346.3	3.43636	289.8	3.36011	323.8	3.43621	323.2	3.43563	290.2	3.35954			245	1.4093e-08	180	1.3417e-08	180	2.08e-08	180	1.68e-08	180	1.3417e-08
											346.6	3.43637	289.9	3.36014	323.9	3.43619	323.5	3.43565	290.5	3.35954			245	4.6923e-09	180	1.1409e-08	180	1.88e-08	180	1.61e-08	180	2.6844e-09
											346.8	3.43637	290.1	3.36015	324.2	3.43619	323.6	3.43565	290.6	3.35954			245	0	181	1.1409e-08	181	1.21e-08	181	1.41e-08	180	4.0266e-09
											346.9	3.43637	290.3	3.36015	324.3	3.43616	323.7	3.43565	290.7	3.35951			246	6.0345e-09	181	8.0531e-09	181	1.48e-08	181	1.61e-08	181	5.3634e-09
											347.2	3.43632	290.4	3.36015	324.5	3.43615	323.9	3.43565	291	3.35949			246	1.0732e-08	181	1.2751e-08	181	2.08e-08	181	1.41e-08	181	1.1409e-08
											347.3	3.43628	290.6	3.36013	324.6	3.43615	324.2	3.43565	291.1	3.35949			246	1.1409e-08	181	1.4764e-08	181	1.07e-08	181	2.01e-08	181	6.7109e-09
											347.5	3.43623	290.8	3.36011	324.9	3.43615	324.3	3.43567	291.3	3.35947			246	4.0266e-09	181	1.2745e-08	181	7.38e-09	181	1.48e-08	181	2.6844e-09
											347.7	3.43623	291	3.36009	325	3.4361	324.6	3.43567	291.5	3.35947			247	5.3688e-09	182	8.7189e-09	182	1.74e-08	182	1.74e-08	182	8.7242e-09
											347.9	3.43623	291.2	3.36006	325.3	3.43608	324.7	3.43569	291.7	3.35949			247	6.7109e-09	182	1.543e-08	182	1.27e-08	182	1.68e-08	182	4.6977e-09
											348	3.43626	291.3	3.36006	325.4	3.43608	324.9	3.43571	291.8	3.35948			247	6.7056e-09	182	1.543e-08	182	1.07e-08	182	2.21e-08	182	6.7056e-09
											348.1	3.43631	291.5	3.36013	325.5	3.4361	325.1	3.43569	292	3.35945			247	6.0345e-09	182	1.2074e-08	182	1.68e-08	182	2.21e-08	182	2.0133e-09
											348.4	3.43633	291.6	3.3602	325.8	3.43616	325.3	3.43567	292.2	3.35944			248	6.0345e-09	183	1.2745e-08	182	1.74e-08	183	2.21e-08	182	3.3501e-09
											348.5	3.43633	291.8	3.36023	325.9	3.43619	325.4	3.4357	292.4	3.35939			248	1.0061e-08	183	1.2745e-08	183	1.95e-08	183	1.48e-08	183	5.3688e-09
											348.8	3.43633	292.1	3.36023	326.2	3.43619	325.7	3.4357	292.6	3.35939			248	4.6977e-09	183	8.7242e-09	183	1.21e-08	183	1.95e-08	183	6.0398e-09
											348.9	3.43631	292.2	3.36022	326.3	3.43619	325.9	3.43567	292.7	3.3594			248	5.3634e-09	183	1.4759e-08	183	1.74e-08	183	2.15e-08	183	6.7056e-09
											349.1	3.43627	292.3	3.36021	326.4	3.43621	325.9	3.43567	292.9	3.35944			249	7.382e-09	183	8.0478e-09	183	1.54e-08	183	1.74e-08	183	1.4093e-08
											349.4	3.43627	292.6	3.36019	326.6	3.43623	326.2	3.43567	293.2	3.35952			249	1.1403e-08	184	9.3899e-09	184	1.74e-08	184	1.14e-08	183	6.7109e-10
											349.5	3.43627	292.7	3.36018	326.8	3.43631	326.3	3.43567	293.3	3.35954			249	5.3688e-09	184	1.4764e-08	184	2.08e-08	184	1.41e-08	184	4.0266e-09
											349.6	3.4363	292.9	3.3602	326.9	3.43641	326.6	3.43567	293.4	3.35954			249	8.7242e-09	184	1.0066e-08	184	1.14e-08	184	1.81e-08	184	6.0345e-09
											349.9	3.43633	293.1	3.36018	327	3.43646	326.8	3.43569	293.6	3.35951			250	1.1403e-08	184	7.3767e-09	184	1.68e-08	184	2.01e-08	184	7.3767e-09
											350.1	3.43633	293.3	3.36017	327.3	3.43648	326.9	3.43569	293.9	3.35945			250	1.3417e-08	184	9.3899e-09	184	1.34e-08	185	1.88e-08	184	1.0066e-08
											350.2	3.43633	293.4	3.36017	327.5	3.43651	327	3.43569	294	3.35939			250	5.3634e-09	185	1.0061e-08	185	1.74e-08	185	1.68e-08	185	9.3899e-09
											350.4	3.43632	293.7	3.36019	327.6	3.43651	327.3	3.43567	294.3	3.35939			250	8.7242e-09	185	1.208e-08	185	1.74e-08	185	1.61e-08	185	1.3422e-09
											350.6	3.43629	293.8	3.36019	327.8	3.43653	327.4	3.43567	294.5	3.35942			251	3.3555e-09	185	1.4088e-08	185	1.27e-08	185	2.21e-08	185	4.6923e-09
											350.7	3.43627	294	3.36019	328	3.43656	327.7	3.43567	294.6	3.35944			251	8.0531e-09	185	1.4759e-08	185	1.41e-08	185	1.95e-08	185	5.3634e-09
											351	3.43625	294.3	3.3602	328.1	3.43656	327.9	3.43569	294.7	3.35949			251	4.0212e-09	186	1.208e-08	186	1.68e-08	186	2.35e-08	185	6.0345e-09
											351.1	3.43625	294.4	3.36022	328.3	3.43653	328	3.43571	295	3.35951			252	6.7056e-09	186	1.1403e-08	186	1.07e-08	186	1.41e-08	186	9.3953e-09
											351.3	3.43626	294.6	3.36023	328.5	3.43653	328.1	3.43573	295.1	3.35948			252	6.7056e-09	186	1.2745e-08	186	1.54e-08	186	1.34e-08	186	7.3767e-09
											351.5	3.43626	294.7	3.36022	328.6	3.43651	328.4	3.43573	295.3	3.35945			252	1.2751e-08	186	1.3422e-08	186	1.81e-08	186	1.48e-08	186	4.0212e-09
											351.7	3.43628	295	3.36021	328.8	3.43648	328.6	3.43573	295.4	3.35938			252	1.2745e-08	186	1.1409e-08	186	1.21e-08	186	2.21e-08	186	6.0345e-09
											351.8	3.43629	295.1	3.36016	329	3.43648	328.7	3.43575	295.7	3.35935			253	8.0531e-09	187	1.208e-08	187	1.41e-08	187	1.81e-08	186	4.6923e-09
											352.1	3.43629	295.3	3.36016	329.2	3.43648	329	3.4358	295.8	3.35933			253	9.3953e-09	187	1.2074e-08	187	1.41e-08	187	1.81e-08	187	8.0478e-09
											352.2	3.43627	295.6	3.36015	329.3	3.43649	329.1	3.43581	296.1	3.35933			253	6.0398e-09	187	4.6923e-09	187	2.21e-08	187	1.88e-08	187	6.7109e-09
											352.4	3.43629	295.7	3.36017	329.4	3.43652	329.3	3.43585	296.3	3.3594			253	9.3953e-09	187	1.2745e-08	187	1.34e-08	187	1.74e-08	187	5.3688e-09
											352.6	3.43629	295.9	3.36022	329.7	3.43657	329.5	3.43585	296.4	3.35943			254	6.0398e-09	188	1.0738e-08	187	1.14e-08	188	1.41e-08	187	1.208e-08
											352.7	3.43628	296.2	3.36024	329.8	3.43661	329.7	3.43582	296.7	3.35942			254	5.3688e-09	188	8.7242e-09	188	1.34e-08	188	1.54e-08	188	3.3555e-09
											352.9	3.4363	296.3	3.36025	329.9	3.43661	329.8	3.4358	296.8	3.35943			254	8.7189e-09	188	1.2751e-08	188	1.27e-08	188	2.01e-08	188	7.382e-09
											353.2	3.43631	296.4	3.36028	330.2	3.43662	330	3.43579	296.9	3.35945			254	4.0212e-09	188	1.208e-08	188	1.34e-08	188	2.48e-08	188	8.0478e-09
											353.3	3.43631	296.6	3.36028	330.3	3.4366	330.2	3.43576	297.2	3.35943			255	4.0266e-09	188	1.2074e-08	188	1.54e-08	188	1.95e-08	188	1.2074e-08
											353.5	3.43631	296.9	3.36027	330.5	3.43654	330.3	3.43574	297.4	3.35942			255	8.0478e-09	189	1.2745e-08	189	1.95e-08	189	1.48e-08	188	2.0133e-09
											353.6	3.43632	297	3.36027	330.7	3.43653	330.6	3.43572	297.6	3.35942			255	1.3417e-08	189	1.4088e-08	189	1.28e-08	189	1.88e-08	189	6.7056e-09
											353.8	3.43633	297.2	3.36028	330.9	3.43653	330.8	3.43571	297.6	3.35944			255	8.7189e-09	189	1.2074e-08	189	1.74e-08	189	2.01e-08	189	1.0738e-08
											354	3.43633	297.5	3.36026	331.1	3.43651	330.9	3.43571	297.9	3.35944			256	-5.3688e-12	189	4.6977e-09	189	1.88e-08	189	1.61e-08	189	6.0345e-09
											354.1	3.43631	297.6	3.36028	331.2	3.43653	331	3.4357	298.1	3.35946			256	8.7242e-09	189	1.6772e-08	189	1.74e-08	190	1.54e-08	189	6.7056e-09
											354.4	3.43628	297.9	3.36027	331.4	3.43657	331.3	3.43567	298.2	3.35948			256	1.4759e-08	190	8.7189e-09	190	1.54e-08	190	2.01e-08	190	6.7056e-09
											354.5	3.43626	298	3.36022	331.7	3.43662	331.4	3.43566	298.5	3.35948			256	7.382e-09	190	1.208e-08	190	1.34e-08	190	1.41e-08	190	6.0398e-09
											354.6	3.43626	298.2	3.36022	331.8	3.43662	331.6	3.43569	298.7	3.35946			257	1.0732e-08	190	1.7443e-08	190	1.27e-08	190	1.81e-08	190	9.3953e-09
											354.8	3.43628	298.3	3.36027	332	3.43665	331.7	3.43571	298.8	3.35946			257	9.3899e-09	190	6.7056e-09	190	1.54e-08	190	1.07e-08	190	3.3501e-09
											355	3.43631	298.6	3.36029	332.2	3.43666	332	3.43573	298.9	3.35944			257	4.0212e-09	191	1.6777e-08	190	1.07e-08	191	1.41e-08	190	2.679e-09
											355.2	3.43631	298.8	3.36034	332.5	3.43666	332.1	3.43573	299.2	3.35943			257	2.6844e-09	191	7.382e-09	191	1.34e-08	191	1.34e-08	191	4.0212e-09
											355.4	3.43631	298.9	3.36034	332.6	3.43666	332.2	3.43572	299.3	3.35941			258	1.0061e-08	191	9.3899e-09	191	1.61e-08	191	1.28e-08	191	4.0266e-09
											355.6	3.43631	299.1	3.36037	332.7	3.43669	332.3	3.43568	299.5	3.35939			258	8.0531e-09	191	6.7056e-09	191	1.68e-08	191	1.54e-08	191	0
											355.7	3.43631	299.3	3.36039	333	3.43676	332.7	3.43568	299.7	3.35939			258	8.0531e-09	191	1.4093e-08	191	1.95e-08	191	1.88e-08	191	4.6923e-09
											355.9	3.43631	299.4	3.36041	333.1	3.43682	332.7	3.43568	299.9	3.35944			259	7.3767e-09	192	9.3899e-09	192	1.54e-08	192	1.61e-08	191	7.3767e-09
											356.1	3.43636	299.7	3.36041	333.3	3.43685	332.9	3.4357	300	3.35945			259	4.6977e-09	192	1.6101e-08	192	1.54e-08	192	1.88e-08	192	1.3422e-08
											356.3	3.43639	299.8	3.36037	333.6	3.43687	333.1	3.43571	300.2	3.35945			259	4.0212e-09	192	8.7242e-09	192	1.88e-08	192	1.88e-08	192	2.6844e-09
											356.4	3.43644	300.1	3.36032	333.7	3.43689	333.3	3.43571	300.4	3.35946			259	1.2745e-08	192	1.0066e-08	192	1.88e-08	192	1.88e-08	192	8.0531e-09
											356.7	3.43644	300.2	3.3603	333.9	3.43692	333.5	3.43571	300.6	3.35944
											356.8	3.43643	300.4	3.3603	334.1	3.43689	333.7	3.43568	300.7	3.35944
											357	3.4364	300.5	3.36031	334.3	3.43691	333.8	3.43567	300.9	3.35949
											357.2	3.43635	300.8	3.36034	334.4	3.43691	334.1	3.43563	301.1	3.35955
											357.4	3.43633	301	3.36037	334.7	3.43689	334.2	3.43563	301.2	3.35958
											357.5	3.43633	301.1	3.36039	334.8	3.43689	334.3	3.43563	301.5	3.35958
											357.6	3.43635	301.3	3.36041	334.9	3.43694	334.5	3.4356	301.6	3.35955
											357.9	3.43637	301.5	3.36042	335.2	3.43697	334.8	3.43563	301.7	3.35955
											358	3.4364	301.6	3.36042	335.3	3.43704	335.1	3.43567	302	3.35953
											358.3	3.43641	301.7	3.36039	335.5	3.43707	335.1	3.43567	302.1	3.3595
											358.4	3.43641	302	3.36039	335.8	3.43709	335.2	3.43567	302.3	3.35948
											358.6	3.43641	302.1	3.36039	335.9	3.43709	335.5	3.43567	302.6	3.35945
											358.6	3.43638	302.3	3.36038	336	3.43714	335.6	3.43567	302.7	3.35936
											358.9	3.43638	302.6	3.36038	336.3	3.4372	335.8	3.43567	302.8	3.3593
											359.1	3.43638	302.7	3.36038	336.5	3.43726	336.1	3.43569	303.1	3.35927
											359.2	3.4364	302.8	3.36035	336.6	3.43726	336.1	3.43566	303.2	3.35927
											359.3	3.43645	303.1	3.36033	336.7	3.43728	336.3	3.43569	303.4	3.35932
											359.6	3.43645	303.1	3.36033	337	3.43727	336.4	3.43565	303.5	3.35935
											359.7	3.43645	303.3	3.36033	337.1	3.43725	336.7	3.43562	303.8	3.35935
											359.9	3.43642	303.4	3.36033	337.3	3.43727	336.8	3.43562	303.9	3.35932
											360.1	3.43637	303.6	3.36033	337.6	3.43728	337	3.43562	304.1	3.35932
											360.3	3.43635	303.8	3.36032	337.7	3.43727	337.2	3.43562	304.3	3.35935
											360.4	3.43637	303.9	3.36032	337.8	3.4373	337.3	3.43565	304.4	3.35936
											360.6	3.43637	304.2	3.36027	338.2	3.43731	337.4	3.43565	304.5	3.35936
											360.8	3.43637	304.3	3.36027	338.2	3.43731	337.7	3.43565	304.8	3.35937
											360.9	3.43637	304.4	3.36028	338.4	3.43735	337.8	3.43566	305	3.35936
											361	3.43637	304.7	3.36033	338.7	3.43737	338	3.43568	305.1	3.35932
											361.3	3.43632	304.9	3.36039	338.8	3.43739	338.2	3.43568	305.2	3.35928
											361.5	3.43628	305	3.3604	339.1	3.43744	338.3	3.43568	305.5	3.35927
											361.6	3.43628	305.1	3.36042	339.2	3.43749	338.5	3.43563	305.6	3.35921
											361.8	3.43628	305.4	3.36044	339.4	3.43755	338.8	3.43561	305.7	3.35917
											362	3.43631	305.5	3.36046	339.6	3.43763	338.9	3.43561	306	3.35913
											362.1	3.43631	305.7	3.36046	339.8	3.43768	339	3.43559	306.1	3.35911
											362.4	3.43631	305.9	3.36046	339.9	3.43771	339.3	3.43559	306.3	3.35911
											362.5	3.43628	306	3.36043	340.1	3.43777	339.4	3.43559	306.6	3.35914
											362.6	3.43628	306.2	3.36038	340.3	3.43782	339.6	3.43558	306.7	3.35915
											362.9	3.43628	306.5	3.36038	340.5	3.43785	339.7	3.43558	306.8	3.35921
											363	3.43633	306.6	3.36037	340.6	3.43785	340	3.43558	306.9	3.35928
											363.1	3.43636	306.8	3.36037	340.9	3.43779	340.1	3.43558	307.2	3.35933
											363.4	3.43637	307	3.36032	341	3.43777	340.3	3.43558	307.3	3.35938
											363.5	3.43637	307.1	3.36032	341.1	3.43776	340.4	3.43561	307.5	3.3594
											363.7	3.43634	307.3	3.36032	341.2	3.43776	340.7	3.43563	307.7	3.35943
											363.9	3.43631	307.4	3.36032	341.5	3.43782	340.8	3.43567	307.9	3.35943
											364.1	3.43628	307.7	3.36035	341.6	3.43787	341	3.43568	308	3.35942
											364.2	3.43626	307.9	3.36036	341.8	3.43792	341.2	3.43568	308.2	3.35939
											364.5	3.43626	308	3.36039	342	3.43793	341.4	3.43568	308.3	3.35937
											364.7	3.43628	308.2	3.36036	342.1	3.43793	341.5	3.43566	308.5	3.35937
											364.7	3.43631	308.3	3.36035	342.2	3.43793	341.8	3.43566	308.8	3.35935
											365	3.43631	308.5	3.36035	342.5	3.43793	342	3.4357	308.9	3.35935
											365.2	3.43631	308.8	3.36034	342.6	3.43793	342.1	3.43572	309.2	3.35938
											365.3	3.43629	308.9	3.36033	342.9	3.43794	342.3	3.43572	309.4	3.35938
											365.6	3.43629	309	3.36033	343	3.43797	342.5	3.43572	309.4	3.35935
											365.7	3.43629	309.2	3.36036	343.1	3.43801	342.6	3.43567	309.7	3.35935
											365.8	3.43633	309.3	3.36041	343.3	3.43808	342.9	3.43565	309.9	3.35934
											366	3.43638	309.6	3.36044	343.5	3.43813	343.1	3.43564	310	3.35934
											366.3	3.4364	309.7	3.36044	343.6	3.43816	343.2	3.43564	310.3	3.35937
											366.4	3.4364	309.8	3.36042	343.9	3.43816	343.4	3.43564	310.4	3.35941
											366.6	3.43637	310.2	3.36037	344	3.43816	343.6	3.43564	310.5	3.35947
											366.7	3.43635	310.3	3.36034	344.1	3.43816	343.7	3.43565	310.8	3.35955
											366.9	3.43633	310.4	3.36033	344.3	3.43816	343.8	3.43567	310.9	3.35958
											367.1	3.43633	310.7	3.36033	344.5	3.43816	344.2	3.4357	311	3.35958
											367.2	3.43633	310.7	3.36033	344.6	3.43816	344.3	3.43574	311.3	3.35958
											367.5	3.43631	310.9	3.36034	344.8	3.43816	344.4	3.43576	311.5	3.3595
											367.7	3.43629	311.1	3.36035	345.1	3.43819	344.7	3.43576	311.6	3.35945
											367.8	3.43627	311.3	3.36035	345.2	3.43821	344.8	3.43576	311.8	3.35942
											367.9	3.4363	311.4	3.36038	345.4	3.43824	344.9	3.43576	312	3.35939
											368.1	3.43632	311.7	3.36039	345.6	3.43824	345.2	3.43571	312.1	3.35937
											368.3	3.43637	311.8	3.36039	345.7	3.43827	345.4	3.43569	312.3	3.35935
											368.4	3.43641	312	3.36042	345.8	3.4383	345.5	3.43569	312.4	3.35937
											368.7	3.43641	312.2	3.36044	346.1	3.43833	345.8	3.43567	312.7	3.35938
											368.8	3.43641	312.3	3.36047	346.3	3.43833	345.9	3.43567	312.8	3.35939
											369	3.43641	312.4	3.36047	346.3	3.43833	346	3.43569	312.9	3.35941
											369.3	3.43641	312.7	3.36047	346.7	3.43833	346.2	3.43572	313.3	3.35943
											369.4	3.43641	312.9	3.36047	346.8	3.43837	346.4	3.43577	313.4	3.35941
											369.6	3.43641	313	3.36047	347	3.43837	346.5	3.4358	313.5	3.35941
											369.8	3.43641	313.2	3.36047	347.1	3.4384	346.6	3.4358	313.8	3.35943
											370	3.43641	313.4	3.36048	347.4	3.43844	346.9	3.4358	313.9	3.3594
											370.1	3.43641	313.5	3.36049	347.5	3.43844	347	3.43579	314.1	3.35938
											370.4	3.43638	313.6	3.36052	347.7	3.43848	347.2	3.43579	314.3	3.3594
											370.6	3.43633	313.9	3.36055	347.9	3.43852	347.4	3.43578	314.5	3.35938
											370.7	3.43631	314.1	3.36058	348.1	3.43854	347.5	3.43578	314.7	3.35935
											371	3.43631	314.2	3.36058	348.3	3.43855	347.7	3.43578	314.8	3.35935
											371.1	3.43631	314.5	3.36055	348.5	3.43857	347.8	3.43576	315.1	3.35932
											371.3	3.43636	314.6	3.36054	348.6	3.43857	348.1	3.43576	315.2	3.3593
											371.5	3.43641	314.9	3.36054	348.9	3.43859	348.2	3.43575	315.3	3.3593
											371.7	3.43641	315	3.36054	349	3.43863	348.4	3.43572	315.5	3.35931
											371.9	3.43641	315.2	3.36059	349.1	3.43867	348.6	3.4357	315.8	3.35933
											372.1	3.43638	315.3	3.36059	349.3	3.4387	348.7	3.43575	316	3.35933
											372.2	3.43636	315.6	3.36061	349.5	3.4387	348.9	3.43574	316	3.35933
											372.4	3.43636	315.7	3.36061	349.7	3.43872	349	3.43574	316.3	3.3593
											372.5	3.43641	315.9	3.3606	349.9	3.43875	349.3	3.43574	316.5	3.35927
											372.8	3.43644	316	3.36054	350	3.43878	349.4	3.43574	316.6	3.35927
											372.9	3.43644	316.2	3.36054	350.2	3.43881	349.5	3.4357	316.9	3.35927
											373.1	3.43641	316.4	3.36054	350.3	3.43886	349.6	3.43567	317.1	3.3593
											373.3	3.43636	316.5	3.36054	350.5	3.4389	349.9	3.43565	317.3	3.35933
											373.5	3.43633	316.8	3.36057	350.7	3.43895	350.1	3.43565	317.5	3.35936
											373.6	3.43633	317	3.36061	350.9	3.43897	350.2	3.43567	317.6	3.35936
											373.8	3.43635	317.2	3.36064	351.1	3.43902	350.4	3.4357	317.9	3.35937
											374.1	3.43637	317.4	3.36064	351.2	3.43905	350.6	3.43572	318	3.35939
											374.2	3.4364	317.5	3.36061	351.3	3.43907	350.7	3.43572	318.2	3.35936
											374.4	3.43641	317.7	3.36055	351.5	3.43907	350.9	3.43572	318.5	3.35938
											374.6	3.43641	317.9	3.36055	351.7	3.43907	351.4	3.4357	318.6	3.35938
											374.7	3.43642	318.1	3.36055	351.8	3.43907	351.6	3.43569	318.9	3.35937
											375	3.43646	318.2	3.36061	352	3.43907	351.8	3.43569	319	3.35932
											375.1	3.43648	318.5	3.36062	352.3	3.43911	352	3.43569	319.1	3.35932
											375.2	3.4365	318.6	3.36062	352.4	3.43919	352.3	3.43572	319.4	3.35931
											375.4	3.43652	318.8	3.3606	352.5	3.43927	352.4	3.43575	319.6	3.35928
											375.7	3.43653	319	3.3606	352.8	3.43933	352.5	3.43577	319.7	3.35928
											375.8	3.43652	319.2	3.36057	352.9	3.43938	352.6	3.43578	319.9	3.35928
											375.9	3.43652	319.4	3.36058	353	3.43943	352.9	3.43578	320	3.35928
											376.2	3.43652	319.6	3.36058	353.3	3.43943	353.1	3.43577	320.3	3.35927
											376.4	3.43653	319.8	3.36058	353.5	3.43943	353.2	3.43577	320.4	3.35927
											376.6	3.43653	320	3.36057	353.6	3.43941	353.5	3.43577	320.5	3.35927
											376.8	3.43651	320.2	3.36057	353.7	3.43938	353.6	3.43575	320.8	3.35928
											376.9	3.43651	320.3	3.36054	354	3.43938	353.7	3.43576	321	3.35928
											377.1	3.43653	320.6	3.36049	354.2	3.43941	354	3.43579	321.1	3.35928
											377.3	3.43653	320.7	3.36047	354.3	3.43946	354.2	3.43581	321.3	3.35928
											377.4	3.43653	320.9	3.36045	354.6	3.43954	354.3	3.43583	321.4	3.35926
											377.6	3.43653	321.2	3.36043	354.7	3.4396	354.6	3.43584	321.6	3.35925
											377.9	3.43655	321.3	3.36045	354.9	3.4397	354.7	3.43584	321.9	3.35922
											378	3.43654	321.4	3.36047	355.2	3.4398	355	3.43582	322	3.35922
											378.1	3.43651	321.7	3.36049	355.4	3.4398	355.1	3.43582	322.1	3.35924
											378.2	3.43649	321.8	3.36051	355.5	3.4398	355.2	3.43582	322.4	3.35926
											378.5	3.43649	322	3.36051	355.8	3.43976	355.4	3.43585	322.5	3.35926
											378.6	3.43649	322.3	3.36051	355.9	3.43974	355.6	3.43585	322.6	3.35926
											378.9	3.43651	322.4	3.36054	356.2	3.43974	355.8	3.43585	322.9	3.35925
											379	3.43651	322.5	3.36054	356.4	3.4398	355.9	3.43583	323	3.35924
											379.1	3.43651	322.8	3.36054	356.5	3.43983	356.2	3.43583	323.2	3.35924
											379.4	3.43648	322.9	3.36056	356.7	3.43984	356.3	3.43583	323.3	3.35924
											379.6	3.43643	323.1	3.36059	356.9	3.43987	356.4	3.43582	323.6	3.35928
											379.7	3.43643	323.2	3.36059	357	3.43995	356.7	3.43585	323.7	3.35928
											379.8	3.43641	323.5	3.36062	357.2	3.44005	356.8	3.43587	323.9	3.35928
											380.1	3.43643	323.7	3.36062	357.5	3.44018	357	3.43587	324	3.35925
											380.2	3.43643	323.9	3.3606	357.6	3.44023	357.2	3.43585	324.2	3.35925
											380.4	3.43642	324.1	3.3606	357.7	3.44028	357.3	3.43587	324.4	3.35925
											380.6	3.4364	324.2	3.3606	358	3.44034	357.5	3.43587	324.5	3.35929
											380.8	3.43642	324.4	3.3606	358.1	3.44039	357.7	3.43587	324.7	3.35931
											380.9	3.43642	324.7	3.36063	358.2	3.44041	357.9	3.43587	324.9	3.35937
											381.1	3.43646	324.8	3.36063	358.4	3.44044	358	3.43587	325	3.35937
											381.3	3.43646	325.1	3.36062	358.7	3.44047	358.3	3.43587	325.2	3.35935
											381.4	3.43646	325.2	3.3606	358.8	3.44049	358.4	3.4359	325.4	3.35932
											381.6	3.43645	325.3	3.36058	359	3.44054	358.5	3.43592	325.5	3.3593
											381.8	3.43643	325.6	3.36057	359.2	3.44059	358.8	3.43593	325.8	3.3593
											381.9	3.43642	325.7	3.36057	359.4	3.44064	358.9	3.43595	325.9	3.35932
											382.2	3.43642	325.9	3.36057	359.5	3.44071	359.1	3.43593	326	3.35932
											382.3	3.43642	326	3.36057	359.8	3.4408	359.3	3.43593	326.3	3.35927
											382.5	3.43641	326.3	3.36057	359.9	3.44081	359.4	3.43593	326.5	3.35927
											382.6	3.43641	326.4	3.36054	360.1	3.44081	359.6	3.43595	326.7	3.35927
											382.8	3.43641	326.7	3.36056	360.3	3.44082	359.9	3.43595	326.8	3.35927
											383	3.43641	326.8	3.36056	360.4	3.44077	360	3.43595	326.9	3.35925
											383.1	3.43641	326.9	3.36056	360.6	3.44074	360.1	3.43595	327.2	3.35925
											383.3	3.43641	327.2	3.36056	360.8	3.44078	360.3	3.43594	327.4	3.3592
											383.5	3.43642	327.3	3.36056	361	3.4408	360.5	3.43591	327.5	3.35912
											383.7	3.43644	327.4	3.36052	361.1	3.44089	360.7	3.43591	327.8	3.35909
											383.8	3.43646	327.7	3.36049	361.2	3.44102	360.8	3.43591	327.9	3.35909
											384	3.43644	327.8	3.36049	361.5	3.44115	361.1	3.43595	328	3.35912
											384.1	3.43646	328	3.36052	361.6	3.44115	361.2	3.43597	328.3	3.35912
											384.3	3.43646	328.2	3.36054	361.7	3.44109	361.4	3.43597	328.5	3.35912
											384.6	3.43643	328.3	3.36057	361.8	3.44102	361.5	3.43593	328.6	3.35912
											384.7	3.43643	328.5	3.36057	362.1	3.44094	361.7	3.43596	328.9	3.35909
											384.8	3.43646	328.7	3.36057	362.2	3.44094	361.9	3.43593	329	3.35907
											385.1	3.43643	328.8	3.36057	362.4	3.44099	362	3.4359	329.1	3.35904
											385.3	3.43643	329	3.36055	362.6	3.44108	362.3	3.4359	329.4	3.35904
											385.4	3.43646	329.1	3.36053	362.7	3.44114	362.4	3.4359	329.5	3.35904
											385.6	3.43646	329.3	3.36053	363	3.44121	362.6	3.43587	329.6	3.35903
											385.8	3.43646	329.4	3.3605	363.1	3.44126	362.8	3.43585	329.9	3.35902
											385.9	3.43646	329.7	3.36049	363.2	3.44128	362.9	3.43583	330	3.35901
											386	3.43646	329.8	3.36052	363.5	3.44133	363.1	3.43581	330.2	3.35901
											386.3	3.43646	329.9	3.36056	363.6	3.44133	363.4	3.4358	330.3	3.35903
											386.4	3.43646	330.2	3.36054	363.7	3.44133	363.5	3.43577	330.6	3.35911
											386.6	3.43643	330.3	3.36059	364	3.44132	363.7	3.43575	330.8	3.35915
											386.8	3.43643	330.6	3.36059	364.1	3.44132	363.9	3.43574	330.9	3.35915
											387	3.43646	330.7	3.36056	364.2	3.44133	364	3.43576	331.1	3.35915
											387.1	3.43646	330.9	3.36052	364.5	3.44138	364.2	3.43576	331.3	3.35912
											387.4	3.43646	331	3.36049	364.6	3.44144	364.4	3.4358	331.4	3.35912
											387.5	3.43648	331.2	3.36049	364.8	3.44147	364.6	3.43581	331.7	3.35911
											387.6	3.43653	331.3	3.36052	365	3.4415	364.7	3.43581	331.8	3.35912
											388	3.43659	331.6	3.36054	365.1	3.4415	364.8	3.43581	332	3.35909
											388.1	3.43664	331.8	3.36057	365.4	3.44148	365	3.43583	332.2	3.35907
											388.3	3.43664	331.9	3.36057	365.6	3.44148	365.3	3.43583	332.4	3.35904
											388.5	3.43664	332.1	3.36057	365.7	3.44154	365.5	3.43585	332.6	3.35907
											388.6	3.43661	332.3	3.36052	366	3.44161	365.5	3.43585	332.8	3.35904
											388.9	3.43659	332.5	3.36047	366.1	3.44172	365.8	3.43585	333	3.35905
											389	3.43656	332.6	3.36045	366.2	3.44178	366	3.43585	333.2	3.35905
											389.1	3.43656	332.9	3.36045	366.5	3.44178	366.1	3.43585	333.3	3.35908
											389.4	3.43656	333.1	3.3605	366.6	3.44183	366.4	3.43585	333.5	3.3591
											389.5	3.43656	333.2	3.3605	366.8	3.44189	366.5	3.4359	333.6	3.35916
											389.7	3.43656	333.5	3.3605	367.1	3.44184	366.7	3.43591	333.9	3.35924
											389.8	3.43656	333.7	3.36047	367.2	3.44181	366.9	3.43592	334.1	3.35926
											390.1	3.43659	333.8	3.36045	367.5	3.44178	367	3.43594	334.1	3.35933
											390.2	3.43662	334.1	3.36045	367.6	3.44172	367.2	3.43594	334.5	3.35938
											390.5	3.43662	334.2	3.36044	367.8	3.44172	367.5	3.43594	334.6	3.35944
											390.6	3.43662	334.5	3.36044	367.9	3.44182	367.6	3.43594	334.9	3.35938
											390.8	3.43659	334.6	3.36044	368.2	3.44195	367.8	3.43594	335	3.35938
											390.9	3.43659	334.8	3.36039	368.4	3.44205	368	3.43591	335.1	3.35937
											391.2	3.43659	334.9	3.36037	368.6	3.44205	368.2	3.4359	335.4	3.35931
											391.3	3.43661	335.2	3.36035	368.8	3.44205	368.3	3.4359	335.5	3.35931
											391.4	3.43664	335.3	3.36034	369	3.44208	368.5	3.43595	335.7	3.35931
											391.7	3.43665	335.5	3.36033	369.1	3.44208	368.8	3.43601	335.9	3.35931
											391.8	3.43665	335.6	3.36032	369.5	3.44205	368.9	3.43607	336	3.35926
											392.1	3.43662	335.8	3.36032	369.6	3.44205	369	3.43608	336.2	3.35922
											392.3	3.43659	336	3.36029	369.8	3.44205	369.3	3.43608	336.4	3.3592
											392.4	3.43654	336.1	3.36029	370	3.44216	369.4	3.43608	336.6	3.35919
											392.5	3.43654	336.2	3.36029	370.2	3.44238	369.8	3.43605	336.7	3.35918
											392.8	3.43654	336.5	3.3603	370.4	3.44261	369.9	3.43603	337	3.35916
											392.9	3.43654	336.6	3.3603	370.5	3.44261	370	3.43603	337.1	3.35914
											393.1	3.43656	336.8	3.36035	370.8	3.44259	370.3	3.43603	337.2	3.35914
											393.4	3.43656	337	3.36035	370.9	3.44243	370.4	3.43602	337.5	3.35917
											393.5	3.43659	337.1	3.36035	371	3.44235	370.6	3.43602	337.6	3.35922
											393.6	3.43659	337.3	3.36033	371.3	3.44235	370.8	3.43605	337.8	3.35925
											393.9	3.43659	337.5	3.36031	371.5	3.4425	370.9	3.43607	338	3.35925
											394.1	3.43661	337.7	3.36028	371.6	3.44261	371.1	3.43606	338.2	3.35922
											394.2	3.43661	337.8	3.36025	371.9	3.44265	371.3	3.43604	338.3	3.3592
											394.4	3.43661	338.1	3.36026	372	3.44276	371.5	3.43599	338.6	3.3592
											394.5	3.43664	338.2	3.36027	372.2	3.44281	371.7	3.43598	338.7	3.3592
											394.6	3.43664	338.4	3.36027	372.3	3.44286	371.8	3.43598	338.9	3.35917
											394.9	3.43664	338.7	3.36028	372.6	3.44299	372	3.436	339	3.35915
											395.1	3.43664	338.8	3.36028	372.7	3.44311	372.2	3.43603	339.3	3.3591
											395.2	3.43661	339	3.36027	372.9	3.44322	372.3	3.43603	339.4	3.3591
											395.3	3.4366	339.2	3.36024	373.1	3.44332	372.5	3.43603	339.5	3.35912
											395.6	3.4366	339.3	3.36021	373.3	3.44332	372.8	3.43603	339.8	3.35909
											395.7	3.4366	339.5	3.36021	373.4	3.44328	372.9	3.43605	339.9	3.35907
											396	3.43663	339.6	3.36019	373.7	3.44326	373.2	3.43608	340.1	3.3591
											396.1	3.43664	339.9	3.36019	373.8	3.44327	373.3	3.43608	340.2	3.35904
											396.3	3.43664	340	3.36019	373.9	3.44322	373.5	3.43608	340.4	3.35899
											396.5	3.43664	340.2	3.36019	374.1	3.44327	373.8	3.43606	340.6	3.35897
											396.7	3.43663	340.3	3.36019	374.4	3.44332	373.9	3.43604	340.7	3.35897
											396.8	3.43663	340.6	3.36022	374.5	3.44335	374	3.43604	340.9	3.35897
											397.1	3.43665	340.7	3.36027	374.8	3.44337	374.1	3.43606	341.1	3.35897
											397.2	3.43669	340.8	3.36034	374.9	3.44347	374.4	3.43608	341.2	3.35899
											397.5	3.4367	341.1	3.3604	375	3.4436	374.6	3.4361	341.5	3.35902
											397.6	3.4367	341.2	3.36043	375.2	3.44374	374.7	3.43611	341.6	3.35907
											397.8	3.4367	341.3	3.36043	375.4	3.44377	374.8	3.43611	341.8	3.35909
											398	3.4367	341.6	3.36044	375.5	3.44377	375	3.43613	342	3.3591
											398.1	3.4367	341.7	3.36044	375.6	3.44376	375.2	3.43612	342.2	3.35908
											398.3	3.43671	342	3.3604	375.9	3.44371	375.3	3.43612	342.3	3.35905
											398.5	3.43673	342.1	3.36038	376	3.44368	375.6	3.43614	342.6	3.35905
											398.7	3.43673	342.2	3.36036	376.2	3.44368	375.7	3.43615	342.7	3.35905
											398.8	3.43673	342.3	3.36036	376.4	3.44371	375.9	3.43612	343	3.35907
											398.9	3.4367	342.6	3.36034	376.6	3.44383	376	3.43614	343.1	3.35912
											399.2	3.43666	342.8	3.36036	376.7	3.44391	376.2	3.43616	343.2	3.35914
											399.4	3.43664	342.9	3.36036	377	3.44393	376.5	3.43616	343.5	3.35918
											399.5	3.43666	343	3.36034	377	3.44393	376.6	3.43615	343.6	3.35921
											399.7	3.43667	343.3	3.36033	377.2	3.44391	376.7	3.43615	343.8	3.35919
											399.9	3.43672	343.4	3.36034	377.4	3.44391	376.9	3.43613	343.9	3.3592
											400	3.43675	343.5	3.36033	377.6	3.44393	377.1	3.4361	344.2	3.3592
											400.3	3.43677	343.8	3.36031	377.8	3.44398	377.3	3.4361	344.3	3.3592
											400.5	3.43677	343.9	3.36031	377.9	3.44402	377.4	3.43611	344.4	3.3592
											400.6	3.43677	344.2	3.36031	378	3.44406	377.7	3.43611	344.6	3.3592
											400.8	3.43677	344.3	3.36029	378.2	3.44409	377.8	3.43613	344.8	3.35922
											401	3.43679	344.4	3.36029	378.4	3.4441	378	3.43615	345	3.35926
											401.1	3.43677	344.6	3.36026	378.5	3.4441	378.2	3.43615	345.1	3.35931
											401.4	3.43676	344.8	3.36022	378.8	3.44409	378.3	3.43614	345.3	3.35931
											401.5	3.43674	345	3.36016	379	3.44406	378.5	3.43617	345.5	3.35931
											401.6	3.43669	345.1	3.36009	379.1	3.44406	378.7	3.43616	345.7	3.3593
											401.7	3.43669	345.4	3.36004	379.3	3.44406	378.9	3.43616	345.9	3.35927
											402.1	3.43668	345.5	3.36001	379.4	3.4441	379	3.43617	346	3.35925
											402.2	3.43668	345.7	3.36	379.7	3.44416	379.2	3.43617	346.3	3.35921
											402.3	3.4367	346	3.36003	379.9	3.44425	379.4	3.43617	346.4	3.35916
											402.4	3.43671	346.1	3.36004	380	3.44426	379.7	3.43618	346.6	3.35913
											402.7	3.4367	346.3	3.36007	380.1	3.44426	379.8	3.43617	346.8	3.35913
											402.8	3.43669	346.5	3.36015	380.3	3.44428	380	3.43615	347	3.35915
											403.1	3.43669	346.7	3.36017	380.5	3.44428	380.2	3.43614	347.1	3.35917
											403.2	3.43669	346.8	3.36017	380.6	3.44429	380.3	3.43611	347.3	3.3592
											403.3	3.43669	347.1	3.36014	380.9	3.44438	380.5	3.4361	347.5	3.3592
											403.4	3.4367	347.2	3.36006	381	3.4444	380.6	3.43611	347.6	3.3592
											403.8	3.43671	347.3	3.36006	381.2	3.4444	380.8	3.43613	347.8	3.35923
											403.9	3.43671	347.6	3.36005	381.4	3.44437	381.1	3.43615	348	3.35923
											404.1	3.43671	347.8	3.36005	381.5	3.44437	381.1	3.43618	348.2	3.35923
											404.3	3.43669	347.9	3.36005	381.8	3.44443	381.3	3.43618	348.4	3.35926
											404.4	3.43666	348.2	3.36005	381.9	3.44453	381.5	3.43618	348.6	3.35921
											404.6	3.43663	348.3	3.36003	382	3.44463	381.7	3.43618	348.8	3.35917
											404.7	3.43663	348.4	3.36003	382.2	3.44465	381.8	3.43618	348.9	3.35913
											405	3.43663	348.6	3.36005	382.4	3.44465	382.1	3.43618	349	3.35913
											405.1	3.43663	348.9	3.36006	382.5	3.44465	382.2	3.43618	349.3	3.35913
											405.2	3.43666	349	3.36007	382.7	3.44465	382.3	3.43618	349.4	3.35914
											405.5	3.43666	349.1	3.36007	382.9	3.44464	382.6	3.4362	349.7	3.35916
											405.6	3.43666	349.4	3.36008	383	3.44464	382.8	3.4362	349.8	3.35916
											405.8	3.43666	349.5	3.36006	383.3	3.44466	382.9	3.43619	350	3.35915
											406	3.43664	349.8	3.36004	383.4	3.44472	383	3.43619	350.1	3.35912
											406.1	3.43664	349.9	3.36004	383.6	3.44481	383.3	3.43621	350.4	3.35912
											406.3	3.43664	350	3.36004	383.8	3.44491	383.5	3.4362	350.5	3.35912
											406.5	3.43664	350.3	3.36004	383.9	3.44498	383.6	3.4362	350.6	3.35913
											406.7	3.43664	350.4	3.36006	384.1	3.44498	383.9	3.4362	350.8	3.35916
											407	3.43664	350.5	3.36007	384.3	3.44498	384	3.43619	351	3.35918
											407.1	3.43664	350.8	3.36007	384.4	3.44494	384.1	3.43619	351.2	3.35918
											407.2	3.43664	350.9	3.36007	384.7	3.44493	384.3	3.43618	351.3	3.35917
											407.4	3.43665	351	3.36002	384.8	3.44493	384.6	3.43618	351.6	3.35911
											407.6	3.43666	351.1	3.35999	385	3.44498	384.6	3.43618	351.7	3.35904
											407.7	3.43671	351.4	3.35993	385.2	3.44505	385	3.43618	351.8	3.35902
											407.9	3.43676	351.5	3.35988	385.4	3.4451	385.1	3.4362	352.1	3.359
											408.2	3.43676	351.7	3.35988	385.5	3.44518	385.2	3.4362	352.2	3.35899
											408.3	3.43676	352	3.35988	385.6	3.4452	385.4	3.4362	352.4	3.35901
											408.5	3.43674	352.1	3.35989	385.9	3.44521	385.6	3.43618	352.5	3.35901
											408.6	3.43671	352.2	3.35989	386	3.44521	385.8	3.43618	352.8	3.35901
											408.9	3.4367	352.5	3.35989	386.2	3.44518	385.9	3.43618	353	3.35903
											409	3.4367	352.6	3.35984	386.5	3.44518	386.2	3.43618	353.3	3.35902
											409.2	3.43674	352.8	3.35983	386.6	3.44518	386.3	3.43618	353.4	3.35904
											409.5	3.43676	353.1	3.35981	386.8	3.44519	386.4	3.43618	353.5	3.35909
											409.6	3.43679	353.2	3.35982	387.1	3.44522	386.7	3.43618	353.8	3.35911
											409.7	3.43679	353.3	3.35982	387.2	3.44529	386.8	3.43618	353.9	3.35917
											409.9	3.43679	353.6	3.35982	387.3	3.44539	386.9	3.43618	354.1	3.35918
											410.2	3.43679	353.7	3.35982	387.5	3.44555	387.2	3.43618	354.3	3.35918
											410.3	3.43679	353.9	3.35982	387.8	3.44566	387.3	3.43618	354.5	3.35916
											410.5	3.43679	354	3.35977	387.9	3.44567	387.5	3.4362	354.6	3.35916
											410.8	3.43679	354.4	3.35972	388.1	3.44567	387.6	3.43622	354.8	3.35916
											410.9	3.43681	354.5	3.35964	388.3	3.44566	387.9	3.43625	355.1	3.35915
											411	3.43681	354.7	3.35961	388.5	3.44566	388.1	3.43626	355.2	3.35915
											411.3	3.43681	354.8	3.3596	388.6	3.44568	388.2	3.43626	355.4	3.35915
											411.5	3.43683	355.2	3.3596	388.8	3.44583	388.4	3.43626	355.6	3.35912
											411.6	3.43683	355.4	3.35959	389	3.44591	388.6	3.43626	355.7	3.35912
											411.8	3.43682	355.6	3.35959	389.2	3.44594	388.7	3.43626	355.9	3.35915
											412	3.43682	355.8	3.3596	389.4	3.44594	388.8	3.43626	356	3.35915
											412.2	3.43679	356	3.35961	389.6	3.44591	389.1	3.43626	356.4	3.35915
											412.3	3.43675	356.3	3.35966	389.8	3.44591	389.2	3.43626	356.5	3.35917
											412.6	3.43675	356.4	3.35968	390	3.44591	389.5	3.43627	356.7	3.35917
											412.7	3.43675	356.5	3.35968	390.1	3.44596	389.7	3.43629	356.9	3.35917
											412.9	3.43677	356.8	3.35968	390.3	3.44599	389.8	3.43629	357.1	3.3592
											413.1	3.43679	357	3.35967	390.6	3.44605	390	3.43631	357.2	3.3592
											413.3	3.43682	357.1	3.35967	390.7	3.44616	390.1	3.43633	357.5	3.35922
											413.4	3.43686	357.3	3.35971	390.8	3.44628	390.3	3.43633	357.6	3.35927
											413.7	3.43687	357.5	3.35973	391	3.44638	390.6	3.43634	357.7	3.3593
											413.9	3.43687	357.6	3.35975	391.3	3.44643	390.7	3.43637	357.8	3.3593
											413.9	3.43684	357.9	3.35975	391.5	3.44645	390.8	3.43637	358.2	3.3593
											414.2	3.4368	358.1	3.35973	391.6	3.44654	391	3.43638	358.3	3.35927
											414.4	3.4368	358.2	3.35973	391.8	3.44668	391.3	3.43639	358.4	3.35925
											414.5	3.43682	358.5	3.35976	392	3.4468	391.4	3.43636	358.7	3.35922
											414.8	3.43684	358.6	3.35976	392.1	3.44687	391.7	3.43635	358.8	3.3592
											414.9	3.43684	358.7	3.35976	392.4	3.44689	391.8	3.43635	359	3.35914
											415	3.43684	359	3.35973	392.5	3.44692	391.9	3.43635	359.3	3.35909
											415.3	3.43679	359.1	3.35966	392.6	3.44693	392.1	3.43636	359.4	3.35904
											415.4	3.43674	359.2	3.35961	393	3.44698	392.3	3.43638	359.5	3.35904
											415.7	3.43673	359.5	3.35957	393.1	3.44703	392.5	3.43638	359.8	3.35905
											415.8	3.43673	359.6	3.35957	393.2	3.4471	392.6	3.43641	359.9	3.35909
											416	3.43674	359.7	3.35957	393.5	3.44713	392.8	3.43641	360	3.35916
											416.2	3.43676	360	3.35958	393.6	3.44719	393	3.43639	360.3	3.35916
											416.4	3.43678	360.1	3.3596	393.7	3.44726	393.1	3.43637	360.4	3.35916
											416.6	3.43679	360.2	3.35963	394	3.44726	393.3	3.43639	360.6	3.3591
											416.7	3.43679	360.4	3.35967	394.2	3.44728	393.5	3.43639	360.8	3.35904
											416.9	3.43682	360.6	3.3597	394.3	3.44736	393.6	3.43639	360.9	3.35904
											417	3.43687	360.7	3.35973	394.4	3.44742	393.8	3.4364	361.1	3.35904
											417.3	3.43689	360.9	3.35973	394.7	3.4475	394.1	3.43641	361.4	3.35906
											417.4	3.43689	361.1	3.35971	394.8	3.44756	394.3	3.4364	361.5	3.35907
											417.5	3.43689	361.3	3.35966	394.9	3.44761	394.4	3.4364	361.6	3.35909
											417.8	3.43687	361.4	3.35956	395.2	3.44765	394.6	3.4364	361.8	3.35907
											418	3.43687	361.6	3.35951	395.3	3.4477	394.7	3.43641	362	3.35907
											418.1	3.43687	361.8	3.35948	395.4	3.44774	394.9	3.43641	362.2	3.35909
											418.3	3.43687	361.9	3.35946	395.7	3.44779	395	3.43641	362.4	3.35909
											418.4	3.43687	362.2	3.35945	395.9	3.44779	395.2	3.43641	362.6	3.35907
											418.6	3.43685	362.3	3.35945	396	3.44781	395.4	3.43638	362.7	3.35909
											418.7	3.43682	362.5	3.35943	396.2	3.44783	395.5	3.43638	362.9	3.35907
											419	3.43677	362.6	3.3594	396.3	3.44783	395.7	3.43638	363.1	3.35907
											419.2	3.43675	362.8	3.3594	396.5	3.44786	395.9	3.43636	363.2	3.35909
											419.2	3.43675	362.9	3.3594	396.8	3.44786	396.1	3.43638	363.5	3.3591
											419.6	3.43676	363.2	3.3594	396.9	3.44787	396.2	3.43638	363.6	3.35908
											419.6	3.43675	363.3	3.35945	397	3.4479	396.4	3.43636	363.7	3.35908
											419.8	3.43676	363.5	3.35945	397.3	3.44795	396.6	3.43636	364	3.35908
											420.1	3.43677	363.7	3.35945	397.4	3.44802	396.7	3.43638	364.2	3.35908
											420.2	3.4368	363.9	3.35945	397.6	3.44805	397	3.43638	364.3	3.35909
											420.3	3.43684	364	3.35943	397.8	3.44805	397.1	3.43641	364.5	3.35911
											420.6	3.43685	364.2	3.35943	397.9	3.44807	397.2	3.43642	364.7	3.35911
											420.8	3.43685	364.4	3.3594	398.1	3.44812	397.4	3.43643	364.8	3.35911
											420.9	3.43689	364.6	3.3594	398.2	3.44816	397.7	3.43646	365	3.35911
											421	3.43689	364.7	3.35939	398.5	3.44821	397.8	3.43645	365.2	3.35913
											421.3	3.43689	364.9	3.35936	398.6	3.44824	397.9	3.43645	365.4	3.35916
											421.4	3.43689	365	3.35936	398.8	3.44826	398	3.43641	365.6	3.35921
											421.7	3.43687	365.1	3.35939	399	3.44828	398.3	3.43638	365.7	3.35924
											421.8	3.43687	365.3	3.35936	399.2	3.44828	398.4	3.43638	365.8	3.35924
											422	3.43687	365.4	3.35935	399.4	3.44831	398.8	3.43636	366.2	3.3592
											422.2	3.43687	365.5	3.35932	399.6	3.44839	398.8	3.43636	366.3	3.3592
											422.4	3.43687	365.6	3.35927	399.7	3.44844	399	3.43638	366.4	3.35915
											422.5	3.43687	365.7	3.35922	399.9	3.44846	399.1	3.43638	366.7	3.35912
											422.8	3.43684	365.8	3.3592	400.1	3.44849	399.4	3.43637	366.8	3.35912
											422.9	3.43682	366	3.3592	400.3	3.44851	399.6	3.43639	367	3.35912
											423	3.43676	366.1	3.35922	400.5	3.44855	399.8	3.43641	367.1	3.35912
											423.3	3.43676	366.2	3.35922	400.6	3.4486	399.9	3.43641	367.3	3.3591
											423.4	3.43676	366.5	3.35922	400.8	3.44868	400	3.43641	367.5	3.35909
											423.6	3.43676	366.6	3.35922	400.9	3.44877	400.3	3.43641	367.6	3.35907
											423.7	3.43683	366.8	3.3592	401.1	3.44885	400.5	3.43641	367.8	3.35904
											424	3.43691	367	3.3592	401.4	3.44889	400.6	3.43642	368	3.35904
											424.1	3.43696	367.2	3.35917	401.5	3.44889	400.7	3.43642	368.2	3.35904
											424.3	3.43696	367.3	3.35915	401.6	3.44889	401	3.43644	368.4	3.35908
											424.5	3.43694	367.5	3.3591	401.9	3.44889	401.1	3.43646	368.5	3.3591
											424.6	3.43689	367.8	3.3591	402	3.44889	401.3	3.43646	368.8	3.3591
											424.8	3.43687	368	3.3591	402.2	3.44889	401.4	3.43644	368.9	3.3591
											425	3.43687	368.1	3.3591	402.4	3.44892	401.7	3.43644	369	3.35906
											425.2	3.43687	368.4	3.35912	402.5	3.44895	401.8	3.43639	369.2	3.35906
											425.4	3.43687	368.7	3.35912	402.9	3.44899	401.9	3.43633	369.5	3.35907
											425.4	3.43687	368.8	3.35909	403	3.44907	402.2	3.43628	369.6	3.35912
											425.8	3.43687	369.1	3.35906	403.1	3.44914	402.4	3.43628	369.9	3.35915
											426.1	3.43689	369.3	3.35901	403.2	3.44924	402.5	3.43628	370	3.35915
											426.2	3.43692	369.5	3.35901	403.5	3.44934	402.7	3.43633	370.1	3.35911
											426.5	3.43694	369.7	3.35899	403.6	3.44939	402.9	3.43641	370.4	3.35906
											426.6	3.43694	370	3.35899	403.8	3.44939	403	3.43643	370.6	3.35906
											426.7	3.43694	370.1	3.35894	404	3.4494	403.3	3.43643	370.7	3.35906
											427	3.43694	370.3	3.35892	404.1	3.4494	403.4	3.43642	370.8	3.35904
											427.1	3.43692	370.4	3.35892	404.2	3.44948	403.6	3.4364	371.1	3.35908
											427.2	3.4369	370.8	3.35894	404.6	3.44953	403.7	3.4364	371.2	3.35911
											427.6	3.4369	371	3.35894	404.7	3.44955	404	3.4364	371.5	3.35911
											427.7	3.4369	371.2	3.35897	405	3.44956	404.1	3.43638	371.6	3.35909
											427.8	3.43692	371.6	3.35902	405	3.44949	404.2	3.43638	371.8	3.35909
											428.1	3.43694	371.7	3.35907	405.2	3.44946	404.5	3.43636	372	3.35911
											428.3	3.43694	371.9	3.35915	405.5	3.44945	404.6	3.43631	372.1	3.35913
											428.4	3.43692	372.2	3.35916	405.6	3.44943	404.8	3.43629	372.3	3.35912
											428.5	3.4369	372.3	3.35919	405.8	3.44943	405	3.43631	372.6	3.35915
											428.8	3.43688	372.4	3.35921	406	3.44947	405.1	3.43631	372.8	3.35915
											428.9	3.43688	372.7	3.35923	406.1	3.44956	405.3	3.43628	372.9	3.35912
											429.2	3.43687	372.9	3.35923	406.3	3.44967	405.6	3.4363	373.1	3.35912
											429.3	3.43688	373	3.35923	406.6	3.44976	405.7	3.43632	373.3	3.35915
											429.4	3.4369	373.2	3.35922	406.7	3.44978	405.8	3.43632	373.5	3.3592
											429.6	3.43692	373.3	3.3592	407	3.44983	405.9	3.43632	373.7	3.3592
											429.9	3.43692	373.5	3.35917	407.2	3.4499	406.2	3.43633	373.8	3.3592
											430	3.43694	373.6	3.35912	407.3	3.45007	406.4	3.43633	374	3.35917
											430.1	3.43694	373.7	3.35907	407.5	3.45015	406.5	3.43633	374.2	3.35912
											430.4	3.43692	373.8	3.35902	407.7	3.45017	406.8	3.43633	374.3	3.35909
											430.5	3.43692	373.9	3.35899	407.9	3.45026	407	3.43633	374.6	3.35905
											430.7	3.43692	374.1	3.35899	408.1	3.45022	407.1	3.43631	374.7	3.35905
											430.9	3.43695	374.3	3.35901	408.2	3.45022	407.4	3.43629	374.9	3.35902
											431.1	3.43697	374.4	3.35901	408.5	3.45031	407.5	3.43627	375.1	3.35902
											431.2	3.43697	374.6	3.35907	408.6	3.45031	407.7	3.43626	375.3	3.35902
											431.3	3.43694	374.7	3.3591	408.8	3.45036	407.9	3.43626	375.4	3.35901
											431.6	3.43689	374.9	3.35913	409.1	3.45041	408.1	3.43626	375.7	3.35898
											431.7	3.43687	374.9	3.35913	409.2	3.45053	408.4	3.43626	375.8	3.35893
											431.9	3.43687	375.1	3.35912	409.4	3.45064	408.5	3.43626	375.9	3.35891
											432.2	3.43689	375.4	3.35911	409.7	3.45077	408.6	3.43625	376.2	3.35892
											432.3	3.43689	375.4	3.35909	409.8	3.45085	408.9	3.43625	376.3	3.35894
											432.6	3.43689	375.5	3.35899	410	3.45095	409.1	3.43625	376.5	3.35902
											432.7	3.43689	375.8	3.35892	410.1	3.451	409.3	3.43625	376.8	3.35908
											432.8	3.43689	375.9	3.35886	410.4	3.45104	409.5	3.43626	376.9	3.35911
											433	3.43689	376.1	3.35886	410.5	3.4511	409.7	3.43626	377	3.35913
											433.3	3.43689	376.4	3.3589	410.9	3.45116	409.8	3.43626	377.1	3.35912
											433.4	3.43689	376.5	3.35893	411	3.45128	409.9	3.43623	377.4	3.35911
											433.5	3.43689	376.7	3.35893	411.1	3.45139	410.2	3.43623	377.6	3.35913
											433.6	3.43687	376.9	3.35887	411.4	3.45149	410.3	3.43621	377.7	3.35913
											433.9	3.43687	377	3.35879	411.5	3.45153	410.5	3.43621	378	3.35912
											434.1	3.43688	377.2	3.35872	411.8	3.45159	410.7	3.43621	378.1	3.3591
											434.2	3.4369	377.5	3.35872	412	3.45164	410.9	3.43621	378.3	3.3591
											434.4	3.43695	377.7	3.35871	412.1	3.45168	411.1	3.43619	378.5	3.35912
											434.6	3.43697	377.8	3.3587	412.2	3.45168	411.3	3.4362	378.6	3.35914
											434.7	3.43697	378	3.3587	412.4	3.4517	411.4	3.43618	378.8	3.35916
											435	3.43694	378.2	3.35872	412.6	3.45173	411.6	3.43618	379	3.35918
											435.1	3.43689	378.4	3.35875	412.7	3.4518	411.9	3.4362	379.2	3.3592
											435.2	3.43687	378.7	3.35881	412.9	3.4519	412	3.43621	379.3	3.35915
											435.3	3.43687	378.9	3.35885	413.1	3.45195	412.1	3.43621	379.6	3.35914
											435.6	3.43687	379	3.35887	413.2	3.45201	412.4	3.43624	379.7	3.35914
											435.8	3.43687	379.3	3.35889	413.4	3.45216	412.5	3.43627	379.9	3.35912
											435.9	3.43688	379.4	3.35889	413.7	3.4522	412.7	3.43627	380.1	3.35912
											436.2	3.43688	379.6	3.35889	413.8	3.45221	412.9	3.43628	380.2	3.35914
											436.3	3.43688	379.8	3.35889	413.9	3.45229	413.1	3.43628	380.4	3.35916
											436.4	3.4369	380	3.35887	414.2	3.45233	413.2	3.43626	380.7	3.35921
											436.6	3.43689	380.2	3.35885	414.3	3.45234	413.3	3.43625	380.8	3.35925
											436.9	3.43687	380.3	3.3588	414.5	3.45239	413.6	3.43622	381.1	3.35927
											437	3.43687	380.4	3.35874	414.6	3.45246	413.7	3.43622	381.2	3.35928
[truncated: 2,420 more rows]
[truncated: 4 more columns]
