# Supplementary material for: Upcycling polyolefins to methane-free liquid fuel by a Ru1-ZrO2 catalyst
Source: Nat Commun. 2025 Mar 21;16:2800. doi: 10.1038/s41467-025-57998-x (PMC11928669; doi:10.1038/s41467-025-57998-x)
Supplement: Supplementary file 3 — Source Data [file 41467_2025_57998_MOESM3_ESM.zip › Source data/Supplementary Figure 3.xlsx]

## Sheet: Sheet1
	PP		PE
Carbon number	n-alkane(wt%)	Iso-alkane(wt%)	n-alkane(wt%)	Iso-alkane(wt%)
1	0.06507	--	0.02323	0
2	0.18931	--	0.32114	0
3	6.36633	--	10.0815	0
4	4.23975	59.7284	5.89518	54.221
5	0.50699	22.3343	0.93021	21.1638
6		6.5698		7.36406
