# Supplementary material for: Upcycling polyolefins to methane-free liquid fuel by a Ru1-ZrO2 catalyst
Source: Nat Commun. 2025 Mar 21;16:2800. doi: 10.1038/s41467-025-57998-x (PMC11928669; doi:10.1038/s41467-025-57998-x)
Supplement: Supplementary file 3 — Source Data [file 41467_2025_57998_MOESM3_ESM.zip › Source data/Supplementary Figure 11.xlsx]

## Sheet: Sheet1
B.E.(eV)	Raw Intensity	Peak Sum	Background	Peak 1	Peak 2	Peak 3	Peak 4	Peak 5	Peak 6	Peak 7	Peak 8	Peak 9
297.986	7149.34
297.886	7261.77
297.786	7373.15
297.686	7254.97
297.586	7250.27
297.486	7232.48
297.386	7278.5
297.286	7195.36
297.186	7217.84
297.086	7372.63
296.986	7246.6
296.886	7242.94
296.786	7226.21
296.686	7248.7
296.586	7256.02
296.486	7251.31
296.386	7193.27
296.286	7181.76
296.186	7249.74
296.086	7234.58
295.986	7237.19
295.886	7241.38
295.786	7105.94
295.686	7080.84
295.586	7201.63
295.486	7172.35
295.386	7196.93
295.286	7115.35
295.186	7077.7
295.086	7174.44
294.986	7164.51
294.886	7096.53
294.786	7168.69
294.686	7043.71
294.586	7137.84
294.486	7110.65
294.386	7051.56
294.286	7159.8
294.186	7243.47
294.086	7143.59
293.986	7117.44
293.886	7095.48
293.786	7091.82
293.686	7052.6
293.586	7029.59
293.486	7084.5
293.386	7097.57
293.286	7080.84
293.186	7108.03
293.086	7148.3
292.986	7177.06
292.886	7158.23
292.786	7052.08
292.686	7057.83
292.586	7099.66
292.486	7178.1
292.386	7118.49
292.286	7154.57
292.186	7179.15
292.086	7122.67
291.986	7076.13	7120.48	7076.13	7094.81	7079.84	7089.8	7076.13	7083.63	7076.13	7076.13	7076.13	7076.94
291.886	7118.49	7124.49	7076.13	7098.06	7079.97	7090.19	7076.13	7083.84	7076.13	7076.13	7076.13	7076.97
291.786	7065.15	7128.94	7076.08	7101.71	7080.06	7090.53	7076.08	7084.01	7076.08	7076.08	7076.08	7076.95
291.686	7125.81	7133.97	7076.1	7105.9	7080.23	7090.97	7076.1	7084.25	7076.1	7076.1	7076.1	7076.99
291.586	7040.57	7139.5	7076.03	7110.55	7080.35	7091.34	7076.03	7084.43	7076.03	7076.03	7076.03	7076.96
291.486	7050.51	7145.74	7076.08	7115.86	7080.59	7091.84	7076.08	7084.73	7076.08	7076.08	7076.08	7077.04
291.386	7088.16	7152.63	7076.11	7121.74	7080.85	7092.35	7076.11	7085.02	7076.11	7076.11	7076.11	7077.11
291.286	7095.48	7160.16	7076.09	7128.2	7081.1	7092.83	7076.09	7085.28	7076.09	7076.09	7076.09	7077.13
291.186	7138.88	7168.41	7076.07	7135.28	7081.39	7093.33	7076.07	7085.54	7076.07	7076.07	7076.07	7077.15
291.086	7115.88	7177.37	7075.99	7142.97	7081.69	7093.8	7075.99	7085.76	7075.99	7075.99	7075.99	7077.11
290.986	7149.86	7187.15	7075.95	7151.35	7082.11	7094.33	7075.95	7086.03	7075.95	7075.95	7075.95	7077.11
290.886	7127.9	7197.7	7075.86	7160.36	7082.59	7094.84	7075.86	7086.27	7075.86	7075.86	7075.86	7077.07
290.786	7133.13	7209.13	7075.79	7170.05	7083.24	7095.41	7075.79	7086.55	7075.79	7075.79	7075.79	7077.05
290.686	7127.38	7221.42	7075.72	7180.36	7084.06	7096	7075.72	7086.84	7075.72	7075.72	7075.72	7077.04
290.586	7128.43	7234.61	7075.66	7191.29	7085.13	7096.63	7075.66	7087.16	7075.66	7075.66	7075.66	7077.03
290.486	7241.9	7248.71	7075.6	7202.77	7086.49	7097.3	7075.6	7087.5	7075.6	7075.6	7075.6	7077.03
290.386	7246.08	7263.62	7075.4	7214.62	7088.1	7097.87	7075.4	7087.72	7075.4	7075.4	7075.4	7076.89
290.286	7235.62	7279.51	7075.19	7226.89	7090.18	7098.48	7075.19	7087.96	7075.19	7075.19	7075.19	7076.76
290.186	7300.99	7296.43	7074.99	7239.52	7092.88	7099.14	7074.99	7088.23	7074.99	7074.99	7074.99	7076.63
290.086	7277.46	7314.35	7074.72	7252.32	7096.24	7099.78	7074.72	7088.45	7074.72	7074.72	7074.72	7076.44
289.986	7304.65	7333.46	7074.47	7265.3	7100.56	7100.49	7074.47	7088.73	7074.47	7074.47	7074.47	7076.28
289.886	7338.64	7353.79	7074.19	7278.27	7105.98	7101.22	7074.19	7089	7074.19	7074.19	7074.19	7076.09
289.786	7424.4	7375.47	7073.87	7291.1	7112.74	7101.98	7073.87	7089.27	7073.88	7073.87	7073.87	7075.87
289.686	7527.41	7398.58	7073.45	7303.6	7121.07	7102.69	7073.45	7089.46	7073.45	7073.45	7073.45	7075.55
289.586	7497.08	7423.33	7072.9	7315.6	7131.28	7103.35	7072.9	7089.57	7072.9	7072.9	7072.9	7075.12
289.486	7561.4	7450.11	7072.38	7327.13	7143.91	7104.12	7072.38	7089.75	7072.39	7072.38	7072.38	7074.73
289.386	7708.34	7479.1	7071.79	7337.94	7159.26	7104.89	7071.79	7089.9	7071.79	7071.79	7071.79	7074.27
289.286	7670.69	7510.56	7071.02	7347.77	7177.72	7105.58	7071.02	7089.92	7071.02	7071.02	7071.02	7073.65
289.186	7794.62	7545.09	7070.29	7356.73	7200	7106.4	7070.29	7090.04	7070.29	7070.29	7070.29	7073.09
289.086	7803.51	7582.97	7069.41	7364.5	7226.49	7107.19	7069.41	7090.06	7069.41	7069.41	7069.41	7072.39
288.986	7800.9	7624.81	7068.52	7371.1	7257.91	7108.07	7068.52	7090.13	7068.52	7068.52	7068.52	7071.69
288.886	7786.26	7671.18	7067.64	7376.45	7294.9	7109.09	7067.64	7090.27	7067.64	7067.64	7067.64	7071.02
288.786	7793.58	7722.64	7066.76	7380.47	7338.09	7110.26	7066.76	7090.5	7066.77	7066.76	7066.76	7070.39
288.686	7874.63	7779.75	7065.88	7383.07	7388.08	7111.57	7065.88	7090.8	7065.88	7065.88	7065.88	7069.77
288.586	8004.84	7843.04	7064.9	7384.11	7445.41	7112.96	7064.9	7091.09	7064.9	7064.9	7064.9	7069.08
288.486	7948.88	7913	7063.76	7383.51	7510.59	7114.37	7063.76	7091.31	7063.76	7063.76	7063.76	7068.27
288.386	7887.7	7990.4	7062.69	7381.49	7584.34	7116.05	7062.69	7091.71	7062.69	7062.69	7062.69	7067.56
288.286	7973.46	8075.69	7061.69	7378.06	7667.08	7118.04	7061.69	7092.31	7061.69	7061.69	7061.69	7066.97
288.186	8009.02	8169.07	7060.58	7373.07	7758.9	7120.17	7060.58	7092.92	7060.58	7060.58	7060.58	7066.33
288.086	8037.78	8270.89	7059.43	7366.65	7860.08	7122.54	7059.43	7093.64	7059.43	7059.43	7059.43	7065.71
287.986	7970.85	8381.27	7058.25	7358.88	7970.57	7125.19	7058.25	7094.48	7058.25	7058.25	7058.25	7065.13
287.886	8223.42	8500.27	7057.14	7349.95	8090.29	7128.28	7057.14	7095.59	7057.14	7057.14	7057.14	7064.72
287.786	8280.41	8627.25	7055.73	7339.59	8218.41	7131.47	7055.73	7096.58	7055.73	7055.73	7055.73	7064.1
287.686	8442.52	8761.97	7054.24	7328.15	8354.46	7135.04	7054.24	7097.73	7054.24	7054.24	7054.24	7063.56
287.586	8579.52	8903.73	7052.56	7315.62	8497.49	7138.94	7052.56	7098.93	7052.56	7052.56	7052.56	7062.97
287.486	8849.35	9051.65	7050.71	7302.18	8646.32	7143.3	7050.71	7100.24	7050.71	7050.71	7050.71	7062.43
287.386	9062.18	9204.52	7048.52	7287.8	8799.38	7148.06	7048.52	7101.55	7048.52	7048.52	7048.52	7061.83
287.286	9287.03	9361.19	7046.08	7272.69	8955.09	7153.48	7046.08	7102.95	7046.08	7046.08	7046.08	7061.32
287.186	9558.95	9520.31	7043.37	7256.98	9111.51	7159.77	7043.37	7104.48	7043.37	7043.37	7043.37	7061.03
287.086	9847.08	9680.61	7040.31	7240.73	9266.64	7167.26	7040.31	7106.14	7040.32	7040.31	7040.31	7061.1
286.986	10056.2	9840.84	7036.91	7224.07	9418.21	7176.48	7036.91	7107.98	7036.91	7036.91	7036.91	7061.75
286.886	10439	10000.2	7033.25	7207.22	9564	7188.37	7033.25	7110.16	7033.25	7033.25	7033.25	7063.46
286.786	10613.7	10158	7029.12	7190.07	9701.44	7203.96	7029.12	7112.55	7029.12	7029.12	7029.12	7066.44
286.686	10749.1	10314.6	7024.77	7172.99	9828.4	7225.32	7024.77	7115.5	7024.77	7024.77	7024.77	7071.47
286.586	10860	10471.1	7020.26	7156.1	9942.73	7255.05	7020.26	7119.18	7020.26	7020.26	7020.26	7079.12
286.486	11018.4	10629.6	7015.6	7139.53	10042.3	7296.66	7015.6	7123.74	7015.6	7015.6	7015.6	7089.82
286.386	11173.2	10792.8	7010.75	7123.28	10125	7354.63	7010.75	7129.26	7010.75	7010.75	7010.75	7103.61
286.286	11182.6	10964.2	7005.7	7107.41	10189.2	7434.63	7005.7	7135.91	7005.7	7005.7	7005.7	7119.83
286.186	11260.5	11147.4	7000.64	7092.13	10233.8	7543.49	7000.64	7144.03	7000.64	7000.64	7000.64	7136.48
286.086	11406.9	11344.6	6995.47	7077.4	10257.6	7688.59	6995.47	7153.72	6995.47	6995.47	6995.47	7149.16
285.986	11478.6	11557.3	6990.12	7063.13	10260	7877.35	6990.12	7165.06	6990.12	6990.12	6990.12	7152.21
285.886	11583.2	11788.9	6984.68	7049.44	10240.9	8116.61	6984.68	7178.29	6984.68	6984.68	6984.68	7142.37
285.786	11709.7	12046.5	6979.1	7036.28	10200.6	8411.26	6979.1	7193.44	6979.1	6979.1	6979.1	7121.41
285.686	12000.5	12337.8	6973.37	7023.62	10139.7	8762.94	6973.37	7210.45	6973.37	6973.37	6973.37	7094.64
285.586	12299.6	12665.9	6967.27	7011.23	10059.1	9169.03	6967.27	7228.92	6967.27	6967.27	6967.27	7066.79
285.486	12636.3	13026.5	6960.81	6999.07	9960.24	9621.3	6960.81	7248.37	6960.81	6960.81	6960.81	7040.7
285.386	13019.1	13406.8	6953.92	6987.09	9844.91	10105.2	6953.92	7267.92	6953.92	6953.92	6953.92	7017.38
285.286	13413.4	13786.5	6946.57	6975.17	9715.03	10599.4	6946.57	7286.27	6946.57	6946.57	6946.57	6996.87
285.186	13861.5	14137.2	6938.73	6963.28	9572.83	11075.4	6938.73	7301.76	6938.73	6938.73	6938.73	6978.81
285.086	14066	14424.3	6930.33	6951.31	9420.44	11498.8	6930.33	7312.46	6930.33	6930.33	6930.33	6962.62
284.986	14250.6	14609.6	6921.68	6939.53	9260.58	11831.3	6921.68	7316.77	6921.68	6921.68	6921.68	6948.09
284.886	14422.6	14656.3	6912.79	6927.9	9095.61	12035.9	6912.8	7313.3	6912.79	6912.79	6912.79	6934.77
284.786	14458.7	14539	6903.69	6916.42	8927.83	12085.8	6903.69	7301.4	6903.69	6903.69	6903.69	6922.27
284.686	14415.3	14252.1	6894.52	6905.2	8759.62	11973.3	6894.53	7281.59	6894.53	6894.52	6894.52	6910.49
284.586	14015.3	13812.3	6885.41	6894.32	8592.98	11712.1	6885.42	7255.17	6885.41	6885.41	6885.41	6899.29
284.486	13565.5	13254	6876.76	6884.16	8430.2	11333.4	6876.79	7224.34	6876.76	6876.76	6876.76	6888.96
284.386	13202.6	12619	6868.65	6874.77	8272.92	10875.3	6868.7	7191.09	6868.65	6868.65	6868.65	6879.46
284.286	12578.3	11947.9	6860.97	6866.01	8122.4	10375.6	6861.06	7157.06	6860.97	6860.97	6860.97	6870.62
284.186	11791.3	11276.6	6854.04	6858.17	7980.07	9867.68	6854.18	7123.95	6854.04	6854.04	6854.04	6862.7
284.086	11009.5	10633	6848.05	6851.42	7846.9	9377.91	6848.29	7092.89	6848.05	6848.05	6848.05	6855.87
283.986	10274.3	10038	6843	6845.74	7723.53	8925.82	6843.39	7064.47	6843	6843	6843	6850.1
283.886	9670.85	9504.78	6838.84	6841.05	7610.26	8524.01	6839.45	7038.91	6838.84	6838.84	6838.84	6845.31
283.786	9079.96	9039.91	6835.41	6837.18	7507.09	8178.84	6836.36	7016.15	6835.41	6835.41	6835.41	6841.32
283.686	8587.37	8644.74	6832.69	6834.11	7414.01	7891.65	6834.16	6996.12	6832.69	6832.69	6832.69	6838.11
283.586	8243.81	8315.87	6830.56	6831.69	7330.64	7659.38	6832.8	6978.56	6830.56	6830.56	6830.58	6835.56
283.486	7944.7	8047.31	6828.85	6829.74	7256.51	7476.4	6832.22	6963.14	6828.85	6828.85	6828.9	6833.46
283.386	7725.6	7831.46	6827.49	6828.2	7191.1	7335.57	6832.49	6949.63	6827.49	6827.49	6827.65	6831.77
283.286	7550.42	7660.22	6826.4	6826.96	7133.81	7229.23	6833.7	6937.76	6826.4	6826.4	6826.81	6830.38
283.186	7420.21	7525.96	6825.52	6825.96	7084.01	7150.09	6836.02	6927.31	6825.52	6825.52	6826.49	6829.23
283.086	7230.92	7421.98	6824.8	6825.14	7041	7091.64	6839.7	6918.08	6824.81	6824.8	6826.98	6828.26
282.986	7244.51	7343.18	6824.31	6824.57	7004.23	7048.61	6845.14	6910.01	6824.31	6824.31	6828.94	6827.55
282.886	7306.22	7285.67	6823.8	6824	6972.84	7016.51	6852.51	6902.73	6823.8	6823.8	6833.04	6826.84
282.786	7291.57	7247.3	6823.22	6823.37	6946.15	6992.09	6862.23	6896.1	6823.22	6823.22	6840.59	6826.07
282.686	7256.54	7227.38	6822.65	6822.77	6923.67	6973.11	6874.9	6890.11	6822.65	6822.65	6853.37	6825.33
282.586	7180.72	7226.04	6822.12	6822.21	6904.88	6957.95	6891.12	6884.71	6822.12	6822.12	6873.26	6824.65
282.486	7248.7	7243.69	6821.69	6821.76	6889.32	6945.54	6911.49	6879.88	6821.69	6821.69	6901.76	6824.08
282.386	7409.76	7279.87	6821.17	6821.22	6876.36	6934.95	6936.39	6875.39	6821.17	6821.17	6939.15	6823.43
282.286	7458.39	7332.68	6820.46	6820.49	6865.47	6925.57	6966.19	6871.08	6820.46	6820.46	6984.02	6822.6
282.186	7544.15	7398.4	6819.68	6819.71	6856.44	6917.22	7001.36	6867.04	6819.68	6819.68	7033.01	6821.71
282.086	7567.15	7471.12	6818.81	6818.83	6848.89	6909.62	7042.07	6863.19	6818.81	6818.81	7080.62	6820.73
281.986	7599.57	7543.74	6817.9	6817.91	6842.61	6902.68	7088.38	6859.58	6817.9	6817.9	7120.23	6819.73
281.886	7662.32	7609.18	6816.95	6816.96	6837.38	6896.3	7139.95	6856.15	6816.95	6816.95	7145.43	6818.7
281.786	7646.64	7662.01	6815.92	6815.93	6832.94	6890.35	7196.15	6852.85	6815.93	6815.92	7151.73	6817.59
281.686	7731.35	7699.81	6814.92	6814.92	6829.22	6884.86	7256.11	6849.76	6814.92	6814.92	7137.92	6816.51
281.586	7607.94	7723.26	6813.81	6813.81	6825.97	6879.66	7318.46	6846.73	6813.81	6813.81	7106.13	6815.32
281.486	7725.07	7735.98	6812.84	6812.85	6823.31	6874.95	7381.86	6844	6812.84	6812.84	7061.77	6814.3
281.386	7652.91	7742.34	6811.74	6811.74	6820.87	6870.4	7444.18	6841.26	6811.74	6811.74	7011.18	6813.13
281.286	7603.23	7746.91	6810.72	6810.72	6818.79	6866.22	7503.64	6838.73	6810.72	6810.72	6961.06	6812.05
281.186	7648.73	7752.46	6809.76	6809.76	6816.99	6862.34	7558.1	6836.37	6809.76	6809.76	6916.41	6811.03
281.086	7764.82	7759.61	6808.74	6808.74	6815.3	6858.62	7605.44	6834.05	6808.74	6808.74	6879.92	6809.97
280.986	7673.31	7767.06	6807.58	6807.58	6813.6	6854.96	7643.67	6831.68	6807.58	6807.58	6852.27	6808.76
280.886	7690.04	7772.63	6806.53	6806.53	6812.11	6851.6	7671.45	6829.51	6806.53	6806.53	6832.94	6807.66
280.786	7703.64	7773.3	6805.46	6805.46	6810.68	6848.38	7687.45	6827.39	6805.46	6805.46	6820.14	6806.55
280.686	7669.65	7766.47	6804.37	6804.37	6809.29	6845.28	7690.95	6825.31	6804.37	6804.37	6812.05	6805.42
280.586	7736.58	7750.36	6803.32	6803.32	6807.99	6842.37	7681.82	6823.35	6803.32	6803.32	6807.1	6804.33
280.486	7818.15	7723.92	6802.19	6802.19	6806.64	6839.49	7660.27	6821.36	6802.19	6802.19	6803.94	6803.16
280.386	7793.05	7687.14	6800.96	6800.96	6805.22	6836.63	7627.14	6819.32	6800.96	6800.96	6801.72	6801.9
280.286	7754.36	7640.95	6799.75	6799.75	6803.84	6833.9	7583.89	6817.36	6799.75	6799.75	6800.06	6800.66
280.186	7728.21	7586.78	6798.6	6798.6	6802.53	6831.31	7532.23	6815.49	6798.6	6798.6	6798.72	6799.47
280.086	7642.45	7526.35	6797.47	6797.47	6801.27	6828.84	7474.06	6813.69	6797.47	6797.47	6797.51	6798.32
279.986	7636.7	7461.74	6796.44	6796.44	6800.11	6826.55	7411.54	6812.03	6796.44	6796.44	6796.46	6797.26
279.886	7604.8	7394.9	6795.43	6795.43	6798.97	6824.35	7346.64	6810.42	6795.43	6795.43	6795.43	6796.22
279.786	7346.48	7327.8	6794.44	6794.44	6797.88	6822.24	7281.37	6808.87	6794.44	6794.44	6794.44	6795.21
279.686	7286.35	7262.51	6793.77	6793.77	6797.1	6820.52	7217.8	6807.67	6793.77	6793.77	6793.77	6794.52
279.586	7215.75	7200.23	6793.18	6793.18	6796.4	6818.92	7157.14	6806.57	6793.18	6793.18	6793.18	6793.9
279.486	7069.86	7142.18	6792.66	6792.66	6795.8	6817.47	7100.63	6805.58	6792.66	6792.66	6792.66	6793.36
279.386	6954.29	7089.29	6792.33	6792.33	6795.37	6816.24	7049.19	6804.79	6792.33	6792.33	6792.33	6793.01
279.286	6857.55	7042.03	6792.13	6792.13	6795.09	6815.19	7003.32	6804.17	6792.13	6792.13	6792.13	6792.79
279.186	6836.11	7000.63	6792.05	6792.05	6794.93	6814.31	6963.23	6803.68	6792.05	6792.05	6792.05	6792.69
279.086	6920.83	6964.91	6792	6792	6794.79	6813.5	6928.75	6803.24	6792	6792	6792	6792.62
278.986	6898.34	6934.51	6791.84	6791.84	6794.56	6812.62	6899.54	6802.72	6791.84	6791.84	6791.84	6792.45
278.886	6840.82	6909.16	6791.71	6791.71	6794.36	6811.8	6875.32	6802.23	6791.71	6791.71	6791.71	6792.3
278.786	6727.35	6888.4	6791.65	6791.65	6794.23	6811.09	6855.63	6801.84	6791.65	6791.65	6791.65	6792.22
278.686	6791.14	6871.74	6791.73	6791.73	6794.24	6810.55	6840	6801.6	6791.73	6791.73	6791.73	6792.29
278.586	6831.41	6858.39	6791.73	6791.73	6794.18	6809.95	6827.62	6801.3	6791.73	6791.73	6791.73	6792.27
278.486	6850.23	6847.83	6791.69	6791.69	6794.07	6809.34	6817.99	6800.96	6791.69	6791.69	6791.69	6792.21
278.386	6838.73	6839.56	6791.61	6791.61	6793.94	6808.73	6810.62	6800.61	6791.61	6791.61	6791.61	6792.12
278.286	6771.27	6833.19	6791.56	6791.56	6793.82	6808.16	6805.09	6800.29	6791.56	6791.56	6791.56	6792.06
278.186	6739.9	6828.36	6791.58	6791.58	6793.79	6807.69	6801.09	6800.06	6791.58	6791.58	6791.58	6792.07
278.086	6755.58	6824.72	6791.64	6791.64	6793.8	6807.28	6798.22	6799.88	6791.64	6791.64	6791.64	6792.12
277.986	6759.77	6821.93	6791.69	6791.69	6793.79	6806.87	6796.18	6799.69	6791.69	6791.69	6791.69	6792.15
277.886	6756.63	6819.78	6791.73	6791.73	6793.78	6806.48	6794.74	6799.5	6791.73	6791.73	6791.73	6792.18
277.786	6799.51	6818.12	6791.77	6791.77	6793.77	6806.11	6793.77	6799.33	6791.77	6791.77	6791.77	6792.21
277.686	6819.9	6816.76	6791.76	6791.76	6793.72	6805.7	6793.07	6799.12	6791.76	6791.76	6791.76	6792.19
277.586	6825.65	6815.62	6791.73	6791.73	6793.64	6805.29	6792.57	6798.89	6791.73	6791.73	6791.73	6792.14
277.486	6755.58	6814.67	6791.68	6791.68	6793.55	6804.88	6792.22	6798.66	6791.69	6791.68	6791.68	6792.09
277.386	6811.01	6813.93	6791.73	6791.73	6793.56	6804.57	6792.06	6798.52	6791.73	6791.73	6791.73	6792.13
277.286	6827.75	6813.22	6791.7	6791.7	6793.49	6804.22	6791.91	6798.32	6791.7	6791.7	6791.7	6792.1
277.186	6783.82	6812.55	6791.66	6791.66	6793.41	6803.85	6791.79	6798.11	6791.66	6791.66	6791.66	6792.04
277.086	6795.85	6811.99	6791.67	6791.67	6793.38	6803.55	6791.74	6797.95	6791.67	6791.67	6791.67	6792.04
276.986	6791.66	6811.45	6791.66	6791.66	6793.34	6803.24	6791.71	6797.79	6791.67	6791.66	6791.66	6792.03
276.886	6769.18
276.786	6746.17
276.686	6746.69
276.586	6687.08
276.486	6741.47
276.386	6686.04
276.286	6793.76
276.186	6757.68
276.086	6796.9
275.986	6724.73
275.886	6789.57
275.786	6737.81
275.686	6750.35
275.586	6831.93
275.486	6832.45
275.386	6824.61
275.286	6738.85
275.186	6765.52
275.086	6822.52
274.986	6790.62
274.886	6767.61
274.786	6872.72
274.686	6714.8
274.586	6798.99
274.486	6781.21
274.386	6684.47
274.286	6796.9
274.186	6794.8
274.086	6863.31
273.986	6788.01
273.886	6687.6
273.786	6799.51
273.686	6777.02
273.586	6867.49
273.486	6828.27
273.386	6711.14
273.286	6852.85
273.186	6809.44
273.086	6784.87
272.986	6855.46
