# Supplementary material for: Upcycling polyolefins to methane-free liquid fuel by a Ru1-ZrO2 catalyst
Source: Nat Commun. 2025 Mar 21;16:2800. doi: 10.1038/s41467-025-57998-x (PMC11928669; doi:10.1038/s41467-025-57998-x)
Supplement: Supplementary file 3 — Source Data [file 41467_2025_57998_MOESM3_ESM.zip › Source data/Supplementary Figure 10.xlsx]

## Sheet: Sheet1
k				Re			R
k	chi	fit	window	R	chir_re	fit	R	chir_mag	fit	window
0	0	0	0	0	-0.011638	-0.00109097	0	0.011638	0.00109097	0
0.05	-0.00108635	-0.000381916	0	0.0306796	-0.0107214	-0.000499876	0.0306796	0.0119608	0.00538325	0
0.1	-0.00494251	-0.00152187	0	0.0613592	-0.00817394	0.00131736	0.0613592	0.012808	0.0107257	0
0.15	-0.0124641	-0.00340294	0	0.0920388	-0.0045374	0.00447507	0.0920388	0.0139114	0.0163372	0
0.2	-0.0245469	-0.0059982	0	0.122718	-0.000517228	0.00910719	0.122718	0.0150252	0.022255	0
0.25	-0.0420865	-0.00927218	0	0.153398	0.00324723	0.0152894	0.153398	0.0160302	0.0284821	0
0.3	-0.0659785	-0.0131823	0	0.184078	0.0063931	0.0229492	0.184078	0.0169784	0.034962	0
0.35	-0.0895698	-0.0175172	0	0.214757	0.00895487	0.0317884	0.214757	0.0180998	0.0415747	0
0.4	-0.113407	-0.0222384	0	0.245437	0.0113521	0.0412502	0.245437	0.0197517	0.048145	0
0.45	-0.138757	-0.0272678	0	0.276117	0.0142408	0.0505596	0.276117	0.0222805	0.0544607	0
0.5	-0.165201	-0.032505	0	0.306796	0.0182698	0.0588484	0.306796	0.0258572	0.0603013	0
0.55	-0.190433	-0.0378424	0.000685232	0.337476	0.0238151	0.0653506	0.337476	0.0304106	0.0654783	0
0.6	-0.214461	-0.0431652	0.00273905	0.368155	0.0307798	0.069617	0.368155	0.0356812	0.0698869	0
0.65	-0.235148	-0.0476646	0.00615583	0.398835	0.0385336	0.0716777	0.398835	0.0413093	0.0735664	0
0.7	-0.252447	-0.0514331	0.0109262	0.429515	0.0460263	0.0720789	0.429515	0.0468996	0.076764	0
0.75	-0.266928	-0.0544691	0.0170371	0.460194	0.0520618	0.0717465	0.460194	0.0520652	0.0799806	0
0.8	-0.281538	-0.0565959	0.0244717	0.490874	0.0556624	0.0716838	0.490874	0.0564681	0.0839593	0
0.85	-0.284901	-0.0576322	0.0332098	0.521553	0.0564202	0.0725714	0.521553	0.0598719	0.0895661	0
0.9	-0.284997	-0.0558763	0.0432273	0.552233	0.0547173	0.0743907	0.552233	0.0622223	0.097558	0
0.95	-0.28171	-0.0521002	0.0544967	0.582913	0.051724	0.0762083	0.582913	0.0637687	0.108334	0
1	-0.272829	-0.0463218	0.0669873	0.613592	0.0491323	0.0762267	0.613592	0.0652293	0.121822	0
1.05	-0.261466	-0.0383636	0.0806647	0.644272	0.0486567	0.0721335	0.644272	0.0679348	0.137539	0
1.1	-0.238907	-0.027283	0.0954915	0.674952	0.0514006	0.0616771	0.674952	0.0737394	0.154762	0
1.15	-0.213733	-0.0119692	0.111427	0.705631	0.0572452	0.0433064	0.705631	0.0844716	0.172691	0
1.2	-0.177091	0.00619261	0.128428	0.736311	0.0644291	0.0166638	0.736311	0.101225	0.190592	0
1.25	-0.152599	0.0272472	0.146447	0.76699	0.0694696	-0.01726	0.76699	0.124176	0.207917	0
1.3	-0.12896	0.0511996	0.165435	0.79767	0.0675058	-0.0564045	0.79767	0.152943	0.224409	0
1.35	-0.0833864	0.0806895	0.18534	0.82835	0.0530599	-0.0983021	0.82835	0.186944	0.240217	0
1.4	-0.0413467	0.112999	0.206107	0.859029	0.0211109	-0.140925	0.859029	0.225564	0.255971	0
1.45	-0.016401	0.147805	0.22768	0.889709	-0.0317025	-0.18341	0.889709	0.268193	0.272821	0
1.5	0.0256651	0.184806	0.25	0.920388	-0.105979	-0.226347	0.920388	0.314224	0.292347	0
1.55	0.0616831	0.225364	0.273005	0.951068	-0.198778	-0.27141	0.951068	0.363046	0.316329	0
1.6	0.107428	0.267635	0.296632	0.981748	-0.303346	-0.320311	0.981748	0.414045	0.346392	0
1.65	0.164585	0.310252	0.320816	1.01243	-0.409449	-0.373294	1.01243	0.466605	0.383635	1
1.7	0.210506	0.352573	0.345491	1.04311	-0.504291	-0.427595	1.04311	0.52011	0.4284	1
1.75	0.234428	0.394605	0.37059	1.07379	-0.573929	-0.476419	1.07379	0.573953	0.480246	1
1.8	0.290661	0.434851	0.396044	1.10447	-0.605015	-0.508916	1.10447	0.627535	0.538081	1
1.85	0.323938	0.471634	0.421783	1.13515	-0.586635	-0.511448	1.13515	0.680264	0.600349	1
1.9	0.351362	0.504213	0.447736	1.16583	-0.512029	-0.470108	1.16583	0.731551	0.665209	1
1.95	0.384872	0.531553	0.473832	1.1965	-0.379982	-0.374085	1.1965	0.780806	0.730677	1
2	0.408813	0.551727	0.5	1.22718	-0.195711	-0.219138	1.22718	0.827429	0.794736	1
2.05	0.431504	0.564462	0.526168	1.25786	0.0289084	-0.0103323	1.25786	0.870802	0.85542	1
2.1	0.465492	0.569481	0.552264	1.28854	0.275858	0.236797	1.28854	0.910287	0.910881	1
2.15	0.452425	0.565774	0.578217	1.31922	0.522307	0.497148	1.31922	0.945226	0.959451	1
2.2	0.464258	0.550262	0.603956	1.3499	0.742723	0.739134	1.3499	0.974943	0.999688	1
2.25	0.478758	0.526416	0.629409	1.38058	0.911665	0.929496	1.38058	0.998758	1.03041	1
2.3	0.466414	0.495565	0.654508	1.41126	1.00701	1.03901	1.41126	1.01601	1.05073	1
2.35	0.438658	0.458276	0.679184	1.44194	1.01327	1.04797	1.44194	1.02607	1.06006	1
2.4	0.37759	0.409232	0.703368	1.47262	0.924455	0.950239	1.47262	1.02839	1.05813	1
2.45	0.313513	0.354494	0.726995	1.5033	0.74603	0.755139	1.5033	1.0225	1.04497	1
2.5	0.262595	0.295381	0.75	1.53398	0.495358	0.486499	1.53398	1.00809	1.0209	1
2.55	0.205594	0.232893	0.772319	1.56466	0.200346	0.179147	1.56466	0.985005	0.986504	1
2.6	0.0842284	0.163098	0.793892	1.59534	-0.103794	-0.126638	1.59534	0.953267	0.942593	1
2.65	0.0261314	0.0918129	0.81466	1.62602	-0.379378	-0.391653	1.62602	0.913119	0.890176	1
2.7	-0.0352469	0.0210366	0.834565	1.6567	-0.59199	-0.584086	1.6567	0.865025	0.830417	1
2.75	-0.122566	-0.047332	0.853553	1.68738	-0.716175	-0.684459	1.68738	0.809669	0.764591	1
2.8	-0.184592	-0.118714	0.871572	1.71806	-0.739968	-0.688342	1.71806	0.747957	0.694048	1
2.85	-0.193664	-0.18879	0.888573	1.74874	-0.667271	-0.606405	1.74874	0.680995	0.620174	1
2.9	-0.249136	-0.256356	0.904508	1.77942	-0.517409	-0.461856	1.77942	0.610077	0.544359	1
2.95	-0.269677	-0.320608	0.919335	1.8101	-0.321745	-0.285815	1.8101	0.536662	0.467982	1
3	-0.32165	-0.385321	0.933013	1.84078	-0.117871	-0.111503	1.84078	0.462364	0.3924	1
3.05	-0.411485	-0.446749	0.945503	1.87146	0.0575762	0.0316941	1.87146	0.388971	0.318977	1
3.1	-0.476328	-0.50423	0.956773	1.90214	0.175992	0.123208	1.90214	0.318534	0.249193	1
3.15	-0.52109	-0.557545	0.96679	1.93282	0.22228	0.154469	1.93282	0.253602	0.184971	1
3.2	-0.56128	-0.606309	0.975528	1.9635	0.197493	0.129728	1.9635	0.197781	0.12973	1
3.25	-0.598745	-0.649488	0.982963	1.99418	0.117989	0.0644405	1.99418	0.156631	0.0915361	1
3.3	-0.630671	-0.686198	0.989074	2.02485	0.0112595	-0.0184708	2.02485	0.137153	0.0845822	1
3.35	-0.649539	-0.715377	0.993844	2.05553	-0.0906756	-0.0937132	2.05553	0.141427	0.106965	1
3.4	-0.65796	-0.734127	0.997261	2.08621	-0.158801	-0.139098	2.08621	0.16174	0.140122	1
3.45	-0.67086	-0.741509	0.999315	2.11689	-0.173827	-0.14029	2.11689	0.188429	0.174112	1
3.5	-0.685086	-0.736458	1	2.14757	-0.130529	-0.0938722	2.14757	0.215729	0.205691	1
3.55	-0.618102	-0.717636	1	2.17825	-0.0387065	-0.00806525	2.17825	0.241029	0.233879	1
3.6	-0.524012	-0.681363	1	2.20893	0.0794624	0.099065	2.20893	0.263335	0.258495	1
3.65	-0.497258	-0.627517	1	2.23961	0.194973	0.203579	2.23961	0.282407	0.279676	1
3.7	-0.429765	-0.556729	1	2.27029	0.279101	0.280979	2.27029	0.298341	0.297673	1
3.75	-0.394826	-0.469516	1	2.30097	0.310321	0.311733	2.30097	0.31134	0.312757	1
3.8	-0.388773	-0.366445	1	2.33165	0.279361	0.285771	2.33165	0.321587	0.325153	1
3.85	-0.270815	-0.249951	1	2.36233	0.191214	0.204939	2.36233	0.32918	0.335007	1
3.9	-0.177867	-0.123006	1	2.39301	0.0636981	0.0828239	2.39301	0.33411	0.342373	1
3.95	-0.0234967	0.0111252	1	2.42369	-0.0769965	-0.0580498	2.42369	0.336262	0.347218	1
4	0.177498	0.149516	1	2.45437	-0.202576	-0.191026	2.45437	0.335457	0.349438	1
4.05	0.289318	0.287436	1	2.48505	-0.289146	-0.291044	2.48505	0.331486	0.348892	1
4.1	0.468051	0.419972	1	2.51573	-0.322358	-0.339972	2.51573	0.324166	0.345431	1
4.15	0.585742	0.542702	1	2.54641	-0.300008	-0.330324	2.54641	0.313376	0.338937	1
4.2	0.694075	0.652529	1	2.57709	-0.231607	-0.266539	2.57709	0.299097	0.329347	1
4.25	0.824474	0.745396	1	2.60777	-0.135211	-0.163575	2.60777	0.28143	0.316681	1
4.3	0.955505	0.817616	1	2.63845	-0.0324819	-0.0432184	2.63845	0.260617	0.301053	1
4.35	1.14208	0.866896	1	2.66913	0.0566698	0.0709484	2.66913	0.237038	0.282679	1
4.4	1.00406	0.89262	1	2.69981	0.118476	0.158688	2.69981	0.211225	0.261872	1
4.45	1.05388	0.893255	1	2.73049	0.147722	0.207163	2.73049	0.183864	0.239036	1
4.5	0.930447	0.868741	1	2.76117	0.147727	0.213002	2.76117	0.155829	0.214647	1
4.55	0.909123	0.820782	1	2.79184	0.128141	0.182047	2.79184	0.128279	0.189237	1
4.6	0.879552	0.75259	1	2.82252	0.101335	0.126996	2.82252	0.102869	0.163371	1
4.65	0.665184	0.666556	1	2.8532	0.0785025	0.0636955	2.8532	0.0821915	0.137627	1
4.7	0.458962	0.566145	1	2.88388	0.0665566	0.00711098	2.88388	0.070047	0.112575	1
4.75	0.325075	0.455854	1	2.91456	0.0666133	-0.0320254	2.91456	0.0694472	0.0887707	1
4.8	0.283489	0.33982	1	2.94524	0.0743446	-0.0491125	2.94524	0.0786124	0.0667611	1
4.85	0.235045	0.221914	1	2.97592	0.0819424	-0.0458189	2.97592	0.0926301	0.0471426	1
4.9	-0.00105513	0.106605	1	3.0066	0.0810039	-0.0286279	3.0066	0.107686	0.030801	0
4.95	-0.098635	-0.00240616	1	3.03728	0.0654334	-0.00635839	3.03728	0.121694	0.0197659	0
5	-0.0655124	-0.103666	1	3.06796	0.0335164	0.0125626	3.06796	0.133589	0.0176574	0
5.05	-0.0738594	-0.19468	1	3.09864	-0.01139	0.0223211	3.09864	0.142838	0.0224549	0
5.1	-0.122562	-0.272641	1	3.12932	-0.0616794	0.0208983	3.12932	0.149208	0.0283232	0
5.15	-0.411246	-0.337009	1	3.16	-0.107526	0.010032	3.16	0.152659	0.0329779	0
5.2	-0.496011	-0.389428	1	3.19068	-0.139497	-0.00587055	3.19068	0.153282	0.0358992	0
5.25	-0.461819	-0.429883	1	3.22136	-0.15099	-0.0214196	3.22136	0.151266	0.0370803	0
5.3	-0.447908	-0.458204	1	3.25204	-0.139855	-0.0319725	3.25204	0.146877	0.036696	0
5.35	-0.49553	-0.476217	1	3.28272	-0.108792	-0.0349041	3.28272	0.140434	0.034999	0
5.4	-0.445751	-0.486032	1	3.3134	-0.064506	-0.0301137	3.3134	0.132296	0.0322772	0
5.45	-0.505744	-0.489004	1	3.34408	-0.0159237	-0.0197232	3.34408	0.122843	0.02883	0
5.5	-0.597727	-0.486935	1	3.37476	0.0279922	-0.00716494	3.37476	0.112465	0.0249553	0
5.55	-0.564178	-0.481658	1	3.40544	0.0602387	0.00399051	3.40544	0.101544	0.0209421	0
5.6	-0.567485	-0.474403	1	3.43612	0.0770821	0.0110854	3.43612	0.0904419	0.0170707	0
5.65	-0.503581	-0.464998	1	3.4668	0.0784266	0.0130094	3.4668	0.0794903	0.0136199	0
5.7	-0.642552	-0.453619	1	3.49748	0.0672588	0.0102872	3.49748	0.0689785	0.0108734	0
5.75	-0.66432	-0.440105	1	3.52816	0.048436	0.00467128	3.52816	0.0591461	0.00908175	0
5.8	-0.550319	-0.423185	1	3.55884	0.0272248	-0.00156656	3.55884	0.0501779	0.00830874	0
5.85	-0.546884	-0.401524	1	3.58952	0.00801469	-0.00638726	3.58952	0.042202	0.00828456	0
5.9	-0.563072	-0.37458	1	3.62019	-0.00648103	-0.00854543	3.62019	0.0352923	0.00856793	0
5.95	-0.368885	-0.341064	1	3.65087	-0.0154052	-0.00781879	3.65087	0.0294748	0.00881487	0
6	-0.325869	-0.298411	1	3.68155	-0.0193886	-0.00488865	3.68155	0.0247366	0.00884647	0
6.05	-0.421417	-0.245362	1	3.71223	-0.0198536	-0.000965697	3.71223	0.021032	0.00860135	0
6.1	-0.374948	-0.183175	1	3.74291	-0.0182784	0.00267934	3.74291	0.0182816	0.00808569	0
6.15	-0.127732	-0.11198	1	3.77359	-0.0156738	0.00511607	3.77359	0.0163607	0.00734218	0
6.2	0.0566469	-0.0324612	1	3.80427	-0.0124148	0.00597062	3.80427	0.0150889	0.00643179	0
6.25	0.00179187	0.0540633	1	3.83495	-0.00842674	0.00542122	3.83495	0.0142401	0.00542278	0
6.3	0.190944	0.14562	1	3.86563	-0.00358837	0.00401576	3.86563	0.0135817	0.00438362	0
6.35	0.48881	0.239603	1	3.89631	0.00184972	0.00240593	3.89631	0.012929	0.00337884	0
6.4	0.521577	0.332845	1	3.92699	0.00703477	0.00110439	3.92699	0.012207	0.0024673	0
6.45	0.525523	0.421752	1	3.95767	0.0105909	0.000345379	3.95767	0.0115331	0.00170443	0
6.5	0.653998	0.502563	1	3.98835	0.0110096	7.81703e-05	3.98835	0.0113203	0.0011495	0
6.55	0.753515	0.571206	1	4.01903	0.00722922	7.02798e-05	4.01903	0.0122475	0.000860535	0
6.6	0.672265	0.624053	1	4.04971	-0.000798162	6.02814e-05	4.04971	0.014848	0.000808013	0
6.65	0.699039	0.658203	1	4.08039	-0.0117736	-0.000108959	4.08039	0.019138	0.000843054	0
6.7	0.718898	0.671377	1	4.11107	-0.023108	-0.000427892	4.11107	0.0248257	0.000863043	0
6.75	0.562024	0.662092	1	4.14175	-0.0314138	-0.000744909	4.14175	0.0315931	0.000856823	0
6.8	0.353728	0.629793	1	4.17243	-0.033335	-0.000857092	4.17243	0.0391616	0.000865179	0
6.85	0.224364	0.574934	1	4.20311	-0.0265078	-0.000621421	4.20311	0.0472774	0.000941071	0
6.9	0.287408	0.499026	1	4.23379	-0.0103824	-3.63925e-05	4.23379	0.0556953	0.00110395	0
6.95	0.497355	0.404607	1	4.26447	0.0133455	0.00074021	4.26447	0.0641726	0.00132905	0
7	0.342409	0.295532	1	4.29515	0.0408484	0.00144355	4.29515	0.0724702	0.00157672	0
7.05	0.145938	0.176305	1	4.32583	0.0668455	0.00180148	4.32583	0.0803563	0.00181322	0
7.1	0.231665	0.0511008	1	4.35651	0.0857071	0.00164103	4.35651	0.087613	0.00201488	0
7.15	0.242534	-0.0749936	1	4.38719	0.0927311	0.000959685	4.38719	0.0940417	0.00216711	0
7.2	-0.0149929	-0.196772	1	4.41786	0.0852789	-6.60702e-05	4.41786	0.0994693	0.00226293	0
7.25	-0.147719	-0.309164	1	4.44854	0.0634861	-0.0011376	4.44854	0.103753	0.0023016	0
7.3	-0.235585	-0.407482	1	4.47922	0.0303641	-0.00193475	4.47922	0.106783	0.00228733	0
7.35	-0.521217	-0.487656	1	4.5099	-0.00874537	-0.00222314	4.5099	0.108489	0.0022279	0
7.4	-0.664543	-0.546448	1	4.54058	-0.04724	-0.00193005	4.54058	0.108834	0.00213325	0
7.45	-0.589181	-0.581617	1	4.57126	-0.0786054	-0.00116345	4.57126	0.107823	0.00201411	0
7.5	-0.41816	-0.592682	1	4.60194	-0.0977323	-0.000170019	4.60194	0.105494	0.00188072	0
7.55	-0.27674	-0.580549	0.999315	4.63262	-0.101907	0.000750379	4.63262	0.101923	0.00174185	0
7.6	-0.545249	-0.54539	0.997261	4.6633	-0.0912645	0.00134249	4.6633	0.0972137	0.00160422	0
7.65	-0.556952	-0.489447	0.993844	4.69398	-0.0686306	0.00147204	4.69398	0.0915001	0.00147245	0
7.7	-0.412274	-0.415911	0.989074	4.72466	-0.0388121	0.00115696	4.72466	0.0849385	0.00134949	0
7.75	-0.309773	-0.328755	0.982963	4.75534	-0.00752793	0.000546823	4.75534	0.0777052	0.00123728	0
7.8	0.0600478	-0.232525	0.975528	4.78602	0.0197671	-0.000137825	4.78602	0.0699934	0.00113742	0
7.85	-0.0521588	-0.132099	0.96679	4.8167	0.038907	-0.000682227	4.8167	0.0620115	0.00105151	0
7.9	-0.0713453	-0.032435	0.956773	4.84738	0.0476858	-0.000943125	4.84738	0.0539851	0.00098084	0
7.95	-0.041099	0.0616936	0.945503	4.87806	0.0460695	-0.000883006	4.87806	0.0461647	0.000925702	0
8	0.0373601	0.145398	0.933013	4.90874	0.0359565	-0.000565587	4.90874	0.0388432	0.000884625	0
8.05	-0.0318416	0.214786	0.919335	4.93942	0.020589	-0.000119391	4.93942	0.0323872	0.000854204	0
8.1	0.49841	0.26841	0.904508	4.9701	0.00377973	0.000313559	4.9701	0.0272696	0.000829775	0
8.15	0.637291	0.304557	0.888573	5.00078	-0.0108658	0.000624127	5.00078	0.0240323	0.000806686	0
8.2	0.173234	0.322529	0.871572	5.03146	-0.0205794	0.000762308	5.03146	0.0230294	0.000781616	0
8.25	0.250227	0.32265	0.853553	5.06214	-0.0238162	0.00073774	5.06214	0.0240653	0.000753516	0
8.3	0.389319	0.306217	0.834565	5.09282	-0.0203675	0.000599237	5.09282	0.0264671	0.000724035	0
8.35	0.322363	0.275403	0.81466	5.1235	-0.0112308	0.000405314	5.1235	0.0295334	0.000697371	0
8.4	0.397577	0.233101	0.793892	5.15418	0.00169201	0.00019925	5.15418	0.0327768	0.000679383	0
8.45	0.199766	0.182741	0.772319	5.18486	0.0159867	-1.71231e-06	5.18486	0.0359129	0.000675825	0
8.5	0.00349025	0.128504	0.75	5.21553	0.0291314	-0.000200842	5.21553	0.038787	0.000690089	0
8.55	0.0330138	0.0750232	0.726995	5.24621	0.0388613	-0.000405339	5.24621	0.0413192	0.000721716	0
8.6	0.00112786	0.0251015	0.703368	5.27689	0.0434628	-0.00060853	5.27689	0.0434709	0.000766753	0
8.65	0.109328	-0.0180863	0.679184	5.30757	0.0419842	-0.000780536	5.30757	0.0452265	0.000819506	0
8.7	-0.0652086	-0.0519583	0.654508	5.33825	0.0343597	-0.000872817	5.33825	0.0465836	0.000874307	0
8.75	-0.28269	-0.0746728	0.629409	5.36893	0.0214396	-0.000835395	5.36893	0.0475495	0.000926523	0
8.8	-0.395552	-0.0852278	0.603956	5.39961	0.00491931	-0.000639654	5.39961	0.0481397	0.000972836	0
8.85	-0.27257	-0.0835074	0.578217	5.43029	-0.0128457	-0.000296776	5.43029	0.0483803	0.0010111	0
8.9	-0.934302	-0.0702719	0.552264	5.46097	-0.0291376	0.000136755	5.46097	0.0483103	0.00104002	0
8.95	-0.118305	-0.0470943	0.526168	5.49165	-0.0412705	0.000570192	5.49165	0.0479853	0.00105878	0
9	-0.291357	-0.0160618	0.5	5.52233	-0.0470376	0.000903211	5.52233	0.0474802	0.00106677	0
9.05	-0.146856	0.0200715	0.473832	5.55301	-0.0451407	0.00105593	5.55301	0.0468904	0.00106339	0
9.1	-0.105952	0.0575269	0.447736	5.58369	-0.0355172	0.00099368	5.58369	0.0463299	0.00104797	0
9.15	-0.186388	0.0929272	0.421783	5.61437	-0.0194814	0.000737709	5.61437	0.0459247	0.00101984	0
9.2	0.233081	0.123008	0.396044	5.64505	0.000380867	0.000358109	5.64505	0.0458008	0.000978499	0
9.25	0.0438848	0.144841	0.37059	5.67573	0.0205792	-4.8448e-05	5.67573	0.0460664	0.000923789	0
9.3	0.0672649	0.156031	0.345491	5.70641	0.0373083	-0.000388236	5.70641	0.0467934	0.000856088	0
9.35	-0.0435212	0.154886	0.320816	5.73709	0.0471637	-0.000597135	5.73709	0.0480029	0.000776481	0
9.4	0.0470986	0.140537	0.296632	5.76777	0.0478483	-0.000655754	5.76777	0.0496604	0.000686889	0
9.45	0.100353	0.113011	0.273005	5.79845	0.0387158	-0.000588848	5.79845	0.0516823	0.000590195	0
9.5	0.702303	0.0731138	0.25	5.82913	0.0210205	-0.000450636	5.82913	0.0539499	0.000490439	0
9.55	0.339781	0.0225032	0.22768	5.85981	-0.00220867	-0.000302393	5.85981	0.0563262	0.000393283	0
9.6	-0.00651509	-0.0358459	0.206107	5.89049	-0.0266755	-0.000190885	5.89049	0.0586704	0.000307106	0
9.65	-0.286743	-0.0987002	0.18534	5.92117	-0.0476246	-0.000135116	5.92117	0.0608488	0.000244637	0
9.7	0.0190707	-0.162398	0.165435	5.95185	-0.0607967	-0.000125124	5.95185	0.0627419	0.000220306	0
9.75	0.323564	-0.223067	0.146447	5.98253	-0.0633334	-0.000131776	5.98253	0.0642482	0.00023464	0
9.8	-0.0251496	-0.276862	0.128428	6.0132	-0.054427	-0.000122531	6.0132	0.0652865	0.000269191	0
9.85	0.122701	-0.320196	0.111427	6.04388	-0.0355595	-7.638e-05	6.04388	0.0657968	0.000305572	0
9.9	-0.0598752	-0.34997	0.0954915	6.07456	-0.0102551	7.80238e-06	6.07456	0.0657395	0.00033343	0
9.95	-0.286823	-0.363764	0.0806647	6.10524	0.0166207	0.00011216	6.10524	0.065095	0.000347924	0
10	0.254015	-0.359805	0.0669873	6.13592	0.0398752	0.000208728	6.13592	0.0638622	0.000347304	0
10.05	-0.0403164	-0.337053	0.0544967	6.1666	0.055098	0.000271919	6.1666	0.062057	0.000331826	0
10.1	-0.209169	-0.296458	0.0432273	6.19728	0.0596135	0.000289116	6.19728	0.05971	0.000303334	0
10.15	-0.134929	-0.239507	0.0332098	6.22796	0.0530522	0.000265072	6.22796	0.0568645	0.000265212	0
10.2	-0.231906	-0.168634	0.0244717	6.25864	0.0373999	0.000218614	6.25864	0.0535747	0.000222672	0
10.25	-0.0959025	-0.0870984	0.0170371	6.28932	0.0165049	0.00017352	6.28932	0.0499031	0.000183477	0
10.3	-0.393154	0.0011853	0.0109262	6.32	-0.00484635	0.000147741	6.32	0.0459193	0.000158181	0
10.35	-0.0220599	0.091858	0.00615583	6.35068	-0.0220637	0.000145727	6.35068	0.0416992	0.000155268	0
10.4	0.230731	0.180354	0.00273905	6.38136	-0.0318231	0.000157132	6.38136	0.0373254	0.000171355	0
10.45	-0.0233603	0.262151	0.000685232	6.41204	-0.0328059	0.000162368	6.41204	0.0328894	0.000194134	0
10.5	-0.430395	0.33302	1.06481e-26	6.44272	-0.025925	0.000142555	6.44272	0.0284984	0.000212891	0
10.55	0.451746	0.389262	0	6.4734	-0.0139833	8.95199e-05	6.4734	0.0242877	0.000221136	0
10.6	0.837118	0.427909	0	6.50408	-0.000858413	1.14153e-05	6.50408	0.0204442	0.000215523	0
10.65	-0.42053	0.446893	0	6.53476	0.00956853	-6.86778e-05	6.53476	0.0172404	0.000195107	0
10.7	0.251504	0.44516	0	6.56544	0.0144545	-0.000120967	6.56544	0.0150521	0.000161533	0
10.75	0.133083	0.422727	0	6.59612	0.0127275	-0.000120936	6.59612	0.0142484	0.000121353	0
10.8	-0.00212739	0.380687	0	6.6268	0.00531737	-6.04111e-05	6.6268	0.0149003	9.55295e-05	0
10.85	0.871946	0.321142	0	6.65748	-0.00517185	4.68025e-05	6.65748	0.01666	0.0001192	0
10.9	0.344244	0.247095	0	6.68816	-0.0152503	0.000167277	6.68816	0.0190356	0.00018279	0
10.95	-0.554559	0.162279	0	6.71884	-0.021565	0.000257897	6.71884	0.0216357	0.000260219	0
11	-0.13289	0.0707022	0	6.74952	-0.0218671	0.00028009	6.74952	0.0242012	0.000339324	0
11.05	0.272736	-0.0236431	0	6.7802	-0.0156499	0.000213382	6.7802	0.0265629	0.000413411	0
11.1	-0.140242	-0.115244	0	6.81087	-0.0042817	6.34561e-05	6.81087	0.0286039	0.000477668	0
11.15	-0.0689191	-0.199547	0	6.84155	0.00939949	-0.000138225	6.84155	0.0302382	0.000528394	0
11.2	0.622722	-0.272449	0	6.87223	0.0219043	-0.000343229	6.87223	0.0314	0.00056288	0
11.25	0.44651	-0.330519	0	6.90291	0.0300818	-0.000500493	6.90291	0.0320388	0.000579431	0
11.3	0.0530374	-0.371167	0	6.93359	0.0319908	-0.000571457	6.93359	0.0321172	0.000577391	0
11.35	0.190006	-0.392773	0	6.96427	0.0274015	-0.000541095	6.96427	0.0316105	0.000557129	0
11.4	-0.00944696	-0.394754	0	6.99495	0.0177891	-0.000421471	6.99495	0.0305079	0.000519986	0
11.45	-0.198236	-0.377574	0	7.02563	0.00583185	-0.000247071	7.02563	0.0288126	0.00046817	0
11.5	-0.290873	-0.342696	0	7.05631	-0.00542215	-6.38264e-05	7.05631	0.0265444	0.00040464	0
11.55	-0.711215	-0.292479	0	7.08699	-0.013462	8.43359e-05	7.08699	0.0237418	0.000333028	0
11.6	-0.434659	-0.230027	0	7.11767	-0.0170156	0.000167135	7.11767	0.0204682	0.000257748	0
11.65	0.251262	-0.158999	0	7.14835	-0.0163348	0.00017447	7.14835	0.0168256	0.000184837	0
11.7	-0.193197	-0.0833947	0	7.17903	-0.0129854	0.000116519	7.17903	0.0129981	0.00012558	0
11.75	-0.314898	-0.00732386	0	7.20971	-0.00921855	1.82669e-05	7.20971	0.00939951	0.000104245	0
11.8	0.25424	0.0652227	0	7.24039	-0.00713189	-8.90565e-05	7.24039	0.00715318	0.000132224	0
11.85	-0.650766	0.13059	0	7.27107	-0.00789632	-0.000176609	7.27107	0.0080204	0.000180856	0
11.9	-0.602186	0.185653	0	7.30175	-0.0113047	-0.000224147	7.30175	0.0114494	0.000231016	0
11.95	-0.809194	0.227968	0	7.33243	-0.0157969	-0.000222629	7.33243	0.0158307	0.000276695	0
12	-0.0382058	0.256049	0	7.36311	-0.0189652	-0.000173496	7.36311	0.0204419	0.000316202	0
12.05	-0.348955	0.269493	0	7.39379	-0.018388	-8.58995e-05	7.39379	0.024979	0.000349313	0
12.1	-0.301931	0.267787	0	7.42447	-0.0125287	2.65117e-05	7.42447	0.0292697	0.000376311	0
12.15	0.236176	0.25182	0	7.45515	-0.00140828	0.000148121	7.45515	0.0331932	0.000397528	0
12.2	-0.328399	0.223255	0	7.48583	0.0131814	0.000262865	7.48583	0.0366578	0.000413076	0
12.25	0.454267	0.184407	0	7.51651	0.0280193	0.000355207	7.51651	0.0395948	0.00042273	0
12.3	0.46018	0.138076	0	7.54719	0.039278	0.00041136	7.54719	0.0419569	0.000425927	0
12.35	0.615966	0.0873689	0	7.57787	0.043604	0.00042128	7.57787	0.0437195	0.000421875	0
12.4	0.112795	0.0355014	0	7.60854	0.039139	0.000381292	7.60854	0.0448822	0.000409715	0
12.45	-0.00776893	-0.0143974	0	7.63922	0.0261766	0.000296447	7.63922	0.0454698	0.000388709	0
12.5	0.0672952	-0.059469	0	7.6699	0.00724103	0.000181342	7.6699	0.0455339	0.000358412	0
12.55	0.819408	-0.0972864	0	7.70058	-0.0134597	5.83518e-05	7.70058	0.0451525	0.000318809	0
12.6	-0.00517244	-0.125984	0	7.73126	-0.0310731	-4.69527e-05	7.73126	0.0444288	0.000270407	0
12.65	-0.516544	-0.144349	0	7.76194	-0.0413558	-0.000112298	7.76194	0.0434871	0.000214311	0
12.7	-0.348506	-0.151867	0	7.79262	-0.0417974	-0.000125238	7.79262	0.0424654	0.000152342	0
12.75	0.130138	-0.148732	0	7.8233	-0.0323004	-8.74946e-05	7.8233	0.0415037	8.77859e-05	0
12.8	0.322859	-0.135797	0	7.85398	-0.0152269	-1.53479e-05	7.85398	0.0407261	3.58887e-05	0
12.85	0.230372	-0.114505	0	7.88466	0.0052032	6.44948e-05	7.88466	0.0402226	6.75123e-05	0
12.9	0.438694	-0.0867686	0	7.91534	0.023997	0.000122577	7.91534	0.040031	0.000129183	0
12.95	0.808947	-0.0548333	0	7.94602	0.0366593	0.00013564	7.94602	0.04013	0.000188398	0
13	0.872138	-0.021138	0	7.9767	0.0403061	9.39708e-05	7.9767	0.0404427	0.00024032	0
13.05	-0.0733004	0.0118201	0	8.00738	0.0343294	4.68156e-06	8.00738	0.040853	0.00028236	0
13.1	0	0.041777	0	8.03806	0.020452	-0.000110275	8.03806	0.0412254	0.000312689	0
13.15	0	0.066709	0	8.06874	0.00218272	-0.000220804	8.06874	0.0414246	0.000330098	0
13.2	0	0.085004	0	8.09942	-0.0161542	-0.00029795	8.09942	0.0413308	0.000334002	0
13.25	0	0.0955551	0	8.1301	-0.0305348	-0.000322759	8.1301	0.0408484	0.000324457	0
13.3	0	0.0978186	0	8.16078	-0.0381923	-0.000291849	8.16078	0.0399111	0.00030214	0
13.35	0	0.0918352	0	8.19146	-0.0381732	-0.000217937	8.19146	0.0384839	0.000268313	0
13.4	0	0.0782122	0	8.22214	-0.0313788	-0.000125282	8.22214	0.0365624	0.000224749	0
13.45	0	0.0580705	0	8.25282	-0.0201255	-4.16548e-05	8.25282	0.0341713	0.000173635	0
13.5	0	0.0329587	0	8.2835	-0.00739161	1.04397e-05	8.2835	0.0313614	0.00011748	0
13.55	0	0.00474283	0	8.31418	0.00401273	2.04353e-05	8.31418	0.0282065	5.91726e-05	0
13.6	0	-0.0245233	0	8.34486	0.0121165	-7.77171e-06	8.34486	0.0248	1.16716e-05	0
13.65	0	-0.0527362	0	8.37554	0.0161339	-5.80229e-05	8.37554	0.0212513	5.83007e-05	0
13.7	0	-0.0778816	0	8.40621	0.0164321	-0.000107824	8.40621	0.0176829	0.00010934	0
13.75	0	-0.0981653	0	8.43689	0.0141859	-0.000135849	8.43689	0.0142293	0.0001542	0
13.8	0	-0.112127	0	8.46757	0.0108683	-0.000128522	8.46757	0.0110398	0.000191226	0
13.85	0	-0.118733	0	8.49825	0.00775851	-8.3667e-05	8.49825	0.00828841	0.000219485	0
13.9	0	-0.117434	0	8.52893	0.00561744	-1.03621e-05	8.52893	0.00619011	0.000238603	0
13.95	0	-0.108203	0	8.55961	0.00460676	7.45833e-05	8.55961	0.00496729	0.000248721	0
14	0	-0.0915449	0	8.59029	0.00443502	0.000152044	8.59029	0.00462621	0.000250447	0
14.05	0	-0.0684197	0	8.62097	0.00463674	0.000205993	8.62097	0.00479223	0.000244778	0
14.1	0	-0.040068	0	8.65165	0.00485364	0.000227271	8.65165	0.00506124	0.000233006	0
				8.68233	0.00500105	0.000214839	8.68233	0.00529474	0.000216611	0
				8.71301	0.00525785	0.000174609	8.71301	0.00561788	0.000197163	0
				8.74369	0.00589561	0.000116721	8.74369	0.00632277	0.00017623	0
				8.77437	0.0070301	5.24644e-05	8.77437	0.00767235	0.00015534	0
				8.80505	0.00841344	-8.1147e-06	8.80505	0.00972718	0.000136	0
				8.83573	0.00937323	-5.73889e-05	8.83573	0.0123797	0.000119792	0
				8.86641	0.00895118	-9.02179e-05	8.86641	0.0154659	0.000108458	0
				8.89709	0.00621593	-0.000103449	8.89709	0.018819	0.0001037	0
				8.92777	0.000652164	-9.55041e-05	8.92777	0.0222797	0.00010648	0
				8.95845	-0.00751337	-6.64868e-05	8.95845	0.0256963	0.000116349	0
				8.98913	-0.0171817	-1.8783e-05	8.98913	0.0289251	0.00013172	0
				9.01981	-0.026525	4.22455e-05	9.01981	0.0318312	0.000150674	0
				9.05049	-0.0333928	0.000108085	9.05049	0.0342918	0.00017145	0
				9.08117	-0.0358825	0.000167876	9.08117	0.0361987	0.00019254	0
				9.11185	-0.032907	0.000210279	9.11185	0.037461	0.00021265	0
				9.14253	-0.0245836	0.000225991	9.14253	0.0380082	0.000230684	0
				9.17321	-0.012307	0.000210142	9.17321	0.0377918	0.000245757	0
				9.20388	0.00153736	0.000163751	9.20388	0.0367871	0.000257216	0
				9.23456	0.014158	9.36672e-05	9.23456	0.0349937	0.000264682	0
				9.26524	0.0230818	1.09446e-05	9.26524	0.0324351	0.000268065	0
				9.29592	0.0268111	-7.18517e-05	9.29592	0.0291582	0.000267582	0
				9.3266	0.0252199	-0.000143551	9.3266	0.0252317	0.000263735	0
				9.35728	0.0195658	-0.000196567	9.35728	0.0207436	0.000257278	0
				9.38796	0.0121073	-0.000227764	9.38796	0.0158005	0.000249137	0
				9.41864	0.00543128	-0.000237865	9.41864	0.0105312	0.000240302	0
				9.44932	0.00168547	-0.000229872	9.44932	0.00514168	0.000231675	0
				9.48	0.00193779	-0.000207235	9.48	0.00193905	0.000223913	0
				9.51068	0.00585295	-0.000172596	9.51068	0.00670671	0.000217291	0
				9.54136	0.0117828	-0.000127575	9.54136	0.0121188	0.000211662	0
				9.57204	0.017248	-7.36008e-05	9.57204	0.0173629	0.000206519	0
				9.60272	0.0196763	-1.32872e-05	9.60272	0.0222982	0.000201154	0
				9.6334	0.0171856	4.84279e-05	9.6334	0.0268369	0.00019486	0
				9.66408	0.00919316	0.00010408	9.66408	0.0309171	0.000187104	0
				9.69476	-0.00332543	0.000144767	9.69476	0.0344991	0.000177658	0
				9.72544	-0.0179985	0.000162331	9.72544	0.0375647	0.000166682	0
				9.75612	-0.0316029	0.000151958	9.75612	0.0401165	0.000154761	0
				9.7868	-0.0408476	0.000114264	9.7868	0.0421767	0.000142914	0
				9.81748	-0.0431938	5.60231e-05	9.81748	0.0437856	0.000132525	0
				9.84816	-0.0375049	-1.08563e-05	9.84816	0.0449981	0.000125117	0
				9.87884	-0.0243704	-7.19462e-05	9.87884	0.0458811	0.000121897	0
				9.90952	-0.00603008	-0.000113782	9.90952	0.0465093	0.000123212	0
				9.9402	0.0140722	-0.000127195	9.9402	0.0469608	0.000128346	0
				9.97088	0.0319989	-0.000109513	9.97088	0.0473122	0.000135886	0
