# Supplementary material for: Upcycling polyolefins to methane-free liquid fuel by a Ru1-ZrO2 catalyst
Source: Nat Commun. 2025 Mar 21;16:2800. doi: 10.1038/s41467-025-57998-x (PMC11928669; doi:10.1038/s41467-025-57998-x)
Supplement: Supplementary file 3 — Source Data [file 41467_2025_57998_MOESM3_ESM.zip › Source data/Supplementary Figure 2.xlsx]

## Sheet: Sheet1
	PP		PE
Carbon number	Gas(wt%)	Liquid(wt%)	Gas(wt%)	Liquid(wt%)
1	0.00769		0.00554
2	0.04811		0.06804
3	1.91988		2.99753
4	20.0943	1.98577	18.4845	2.17188
5	7.48699	4.86448	5.5601	5.5601
6	2.1877	5.24917	6.45991	6.45991
7		5.53474		7.03919
8		6.5075		7.30683
9		6.94456		6.64615
10		5.94732		5.62461
11		5.20963		4.35815
12		4.64169		4.23083
13		3.75179		4.02479
14		3.86711		3.86253
15		3.25703		3.04985
16		2.50775		2.48272
17		1.73424		1.64543
18		1.01927		1.04552
19		0.84092		0.65939
20		0.56939		0.51265
21		0.40506		0.30106
22		0.24137		0.24028
23	--	0.16317	--	0.18305
24	--	0.21929	--	0.20703
25	--	0.10642	--	0.17894
26		0.14875		0.24627
27		0		0
Solid		2.86613		1.92494
