# Supplementary material for: Upcycling polyolefins to methane-free liquid fuel by a Ru1-ZrO2 catalyst
Source: Nat Commun. 2025 Mar 21;16:2800. doi: 10.1038/s41467-025-57998-x (PMC11928669; doi:10.1038/s41467-025-57998-x)
Supplement: Supplementary file 3 — Source Data [file 41467_2025_57998_MOESM3_ESM.zip › Source data/Supplementary Figure 26.xlsx]

## Sheet: Sheet1
	n-dodecane		squalane
	n(mol%)	iso(mol%)	n(mol%)	iso(mol%)
C1	0.08101	0	0.14818	0
C2	0.19274	0	0.24393	0
C3	18.3669	0	12.0262	0
C4	6.29427	56.229	5.89394	56.9924
C5	0.71112	14.7419	0.59554	19.5077
C6		3.38311		4.59208
