# Supplementary material for: Upcycling polyolefins to methane-free liquid fuel by a Ru1-ZrO2 catalyst
Source: Nat Commun. 2025 Mar 21;16:2800. doi: 10.1038/s41467-025-57998-x (PMC11928669; doi:10.1038/s41467-025-57998-x)
Supplement: Supplementary file 3 — Source Data [file 41467_2025_57998_MOESM3_ESM.zip › Source data/Figure 1_e/242/audita.txt]

##TITLE= Audit trail, TOPSPIN		Version 3.0
##JCAMPDX= 5.01
##ORIGIN= Bruker BioSpin GmbH
##OWNER= nmr
$$ D:/2309/data/nmr/nmr/Sep28-2023/242/audita.txt
##AUDIT TRAIL=  $$ (NUMBER, WHEN, WHO, WHERE, PROCESS, VERSION, WHAT)
(   1,<2023-10-02 08:34:15.161 +0800>,<nmr>,<EP-10045458>,<go>,<TOPSPIN 3.0>,
      <created by zg
	started at 2023-10-02 00:52:24.910 +0800,
	POWCHK enabled, PULCHK disabled,
       configuration hash MD5:
       08 16 88 9C 5B 9B 8E 83 C7 F1 EB 26 AB 26 F6 D6
       data hash MD5: 64K
       E3 25 69 55 07 27 4C 75 0E E1 D9 AB 75 05 EC 34>)
(   2,<2023-10-02 08:34:15.286 +0800>,<nmr>,<EP-10045458>,<audit>,<TOPSPIN 3.0>,
      <user comment:
       ICON-NMR User ID: nmr
       data hash MD5: 64K
       E3 25 69 55 07 27 4C 75 0E E1 D9 AB 75 05 EC 34>)
##END=

$$ hash MD5
$$ 6F 06 63 91 71 AE F7 0C 5C 86 67 FC E6 C6 F6 12
