# Supplementary material for: Upcycling polyolefins to methane-free liquid fuel by a Ru1-ZrO2 catalyst
Source: Nat Commun. 2025 Mar 21;16:2800. doi: 10.1038/s41467-025-57998-x (PMC11928669; doi:10.1038/s41467-025-57998-x)
Supplement: Supplementary file 3 — Source Data [file 41467_2025_57998_MOESM3_ESM.zip › Source data/Figure 1_e/242/shimvalues]

# Mon Oct 02 00:53:10 2023
#$$PROBEID=1
#$$PROBEINFO=5 mm PABBO BB/19F-1H/D Z-GRD Z119470/0043
#$$PICSINFO=Z119470_0043_01.par
#
# Active Shim Gradients
#
Z           		12743           
Z2          		10629           
Z3          		-2250           
Z4          		-21852          
Z5          		199             
Z6          		3736            
Z7          		-4076           
Z8          		-6443           
X           		2778            
XZ          		19210           
XZ2         		10559           
XZ3         		7281            
XZ4         		-5340           
XZ5         		2032            
Y           		-4517           
YZ          		-10661          
YZ2         		-3622           
YZ3         		-1948           
YZ4         		5290            
YZ5         		-10307          
XY          		-1236           
XYZ         		1774            
XYZ2        		-1970           
XYZ3        		-10032          
XYZ4        		-5073           
XYZ5        		6430            
(X2-Y2)     		-1287           
(X2-Y2)Z    		-11383          
(X2-Y2)Z2   		6105            
(X2-Y2)Z3   		11502           
(X2-Y2)Z4   		-5716           
(X2-Y2)Z5   		-33956          
X3          		6105            
X3Z         		272             
Y3          		-471            
Y3Z         		146             
#
# Lock Parameter
#
LOCKPHASE		242.245 
LOCKPOWER		-30.000 
LOCKGAIN		110.218 
LOCKDC		-62.000 
LOCKSHIFT		5.320   
FIELD		-46.661 
LOOPGAIN		-7.000  
LOOPTIME		0.250   
LOOPFILTER		100.000 
#
IEEE64_VERSION_CODE 1
#
# Shim currents 
#
SHIM_SETTING [1 ]  5357.30777088   
SHIM_SETTING [2 ]  9694.16770866   
SHIM_SETTING [3 ]  1041.14822782   
SHIM_SETTING [4 ]  5618.32511653   
SHIM_SETTING [5 ]  -1374.32710715  
SHIM_SETTING [6 ]  -4234.97992754  
SHIM_SETTING [7 ]  -24826.43143577 
SHIM_SETTING [8 ]  -14241.30918500 
SHIM_SETTING [9 ]  -6622.95430760  
SHIM_SETTING [10]  -2682.68117697  
SHIM_SETTING [11]  0.00000000      
SHIM_SETTING [12]  -617.39800000   
SHIM_SETTING [13]  -324.92900000   
SHIM_SETTING [14]  2829.21700000   
SHIM_SETTING [15]  36318.55800000  
SHIM_SETTING [16]  -16678.69500000 
SHIM_SETTING [17]  3673.41100000   
SHIM_SETTING [18]  -1075.66600000  
SHIM_SETTING [19]  4575.03900000   
SHIM_SETTING [20]  -16585.29600000 
SHIM_SETTING [21]  -10274.39200000 
SHIM_SETTING [22]  15513.71700000  
SHIM_SETTING [23]  -26706.31100000 
SHIM_SETTING [24]  26622.58700000  
SHIM_SETTING [25]  -31205.03900000 
SHIM_SETTING [26]  18790.82900000  
SHIM_SETTING [27]  3092.64000000   
SHIM_SETTING [28]  -20484.84700000 
SHIM_SETTING [29]  -6828.37600000  
SHIM_SETTING [30]  -417.12100000   
SHIM_SETTING [31]  -12928.03200000 
SHIM_SETTING [32]  11515.08900000  
SHIM_SETTING [33]  -8866.05100000  
SHIM_SETTING [34]  -1382.64600000  
SHIM_SETTING [35]  15025.43900000  
SHIM_SETTING [36]  -4466.82400000  
SHIM_SETTING [37]  16607.91600000  
SHIM_SETTING [38]  -10537.71000000 
SHIM_SETTING [39]  -2007.23200000  
SHIM_SETTING [40]  0.00000000      
