# Supplementary material for: Upcycling polyolefins to methane-free liquid fuel by a Ru1-ZrO2 catalyst
Source: Nat Commun. 2025 Mar 21;16:2800. doi: 10.1038/s41467-025-57998-x (PMC11928669; doi:10.1038/s41467-025-57998-x)
Supplement: Supplementary file 3 — Source Data [file 41467_2025_57998_MOESM3_ESM.zip › Source data/Figure 1_e/241/acqu2]

##TITLE= Parameter file, TOPSPIN		Version 3.0
##JCAMPDX= 5.0
##DATATYPE= Parameter Values
##NPOINTS= 3	$$ modification sequence number
##ORIGIN= Bruker BioSpin GmbH
##OWNER= nmr
$$ 2023-09-28 15:40:16.746 +0800  nmr@EP-10045458
$$ C:/Bruker/TOPSPIN/prog/curdir/changer/inmrchanger/Sep15-2023-0813-nmr/24/data/./nmr/Sep28-2023/241/acqu2
$$ process C:\Bruker\TOPSPIN\prog\mod\dataserver.exe
##$ACQT0= 0
##$BF1= 125.732644
##$FnMODE= 6
##$NUC1= <13C>
##$O1= 9377.27948365819
##$SFO1= 125.742021279484
##$SW= 165.639250774185
##$SW_h= 20827.8141955653
##$TD= 256
##END=
