# Supplementary material for: Upcycling polyolefins to methane-free liquid fuel by a Ru1-ZrO2 catalyst
Source: Nat Commun. 2025 Mar 21;16:2800. doi: 10.1038/s41467-025-57998-x (PMC11928669; doi:10.1038/s41467-025-57998-x)
Supplement: Supplementary file 3 — Source Data [file 41467_2025_57998_MOESM3_ESM.zip › Source data/Figure 1_e/242/pdata/1/peakrng]

P    #regions in PPM
# 2023-10-02 08:34:16 +0800  nmr@EP-10045458
# low field   high field   mi   maxi
  217.596206665039  -19.1114734230023  0.000  10000.000  # for region 1
