# Supplementary material for: Upcycling polyolefins to methane-free liquid fuel by a Ru1-ZrO2 catalyst
Source: Nat Commun. 2025 Mar 21;16:2800. doi: 10.1038/s41467-025-57998-x (PMC11928669; doi:10.1038/s41467-025-57998-x)
Supplement: Supplementary file 3 — Source Data [file 41467_2025_57998_MOESM3_ESM.zip › Source data/Figure 1_e/242/pdata/1/peaklist.xml]

<?xml version="1.0" encoding="UTF-8"?>
<PeakList>
  <PeakList1D>
    <PeakList1DHeader creator="nmr" date="2023-10-02T08:34:16.222+08:00" expNo="242" name="Sep28-2023" owner="" procNo="1" source="D:/2309/data/nmr/nmr">
      <PeakPickDetails>F1=217.596ppm, F2=-19.111ppm, MI=0.00cm, MAXI=10000.00cm, PC=1.400
      </PeakPickDetails>
    </PeakList1DHeader>
    <Peak1D F1="130.0767" intensity="7.245197e-002" type="0"/>
    <Peak1D F1="129.5054" intensity="8.578345e-002" type="0"/>
    <Peak1D F1="128.5661" intensity="1.168922e-001" type="0"/>
    <Peak1D F1="128.0320" intensity="5.616557e-002" type="0"/>
    <Peak1D F1="127.8748" intensity="6.080679e-002" type="0"/>
    <Peak1D F1="127.4204" intensity="1.130219e-001" type="0"/>
    <Peak1D F1="127.2603" intensity="5.385466e-002" type="0"/>
    <Peak1D F1="126.8625" intensity="6.214219e-002" type="0"/>
    <Peak1D F1="126.6552" intensity="6.076080e-002" type="0"/>
    <Peak1D F1="126.3049" intensity="6.631407e-002" type="0"/>
    <Peak1D F1="126.0245" intensity="9.248899e-002" type="0"/>
    <Peak1D F1="125.4959" intensity="9.834656e-002" type="0"/>
    <Peak1D F1="125.4614" intensity="8.869313e-002" type="0"/>
    <Peak1D F1="125.1653" intensity="5.770906e-002" type="0"/>
    <Peak1D F1="124.8546" intensity="7.707259e-002" type="0"/>
    <Peak1D F1="124.2990" intensity="7.257446e-002" type="0"/>
    <Peak1D F1="52.9496" intensity="5.191540e+000" type="0"/>
    <Peak1D F1="52.7335" intensity="1.020071e+001" type="0"/>
    <Peak1D F1="52.5173" intensity="1.500000e+001" type="0"/>
    <Peak1D F1="52.3013" intensity="9.865725e+000" type="0"/>
    <Peak1D F1="52.0854" intensity="4.812122e+000" type="0"/>
    <Peak1D F1="47.9005" intensity="2.307228e-001" type="0"/>
    <Peak1D F1="46.9538" intensity="4.803495e-002" type="0"/>
    <Peak1D F1="46.4672" intensity="6.158178e-002" type="0"/>
    <Peak1D F1="46.1218" intensity="5.514673e-001" type="0"/>
    <Peak1D F1="45.6522" intensity="3.385771e-001" type="0"/>
    <Peak1D F1="44.8638" intensity="2.253484e-001" type="0"/>
    <Peak1D F1="44.7002" intensity="6.899325e-001" type="0"/>
    <Peak1D F1="44.3456" intensity="2.155028e-001" type="0"/>
    <Peak1D F1="44.1967" intensity="1.603725e-001" type="0"/>
    <Peak1D F1="43.9840" intensity="2.015106e-001" type="0"/>
    <Peak1D F1="43.7592" intensity="1.823371e-001" type="0"/>
    <Peak1D F1="43.6937" intensity="1.630771e-001" type="0"/>
    <Peak1D F1="43.5448" intensity="1.340936e-001" type="0"/>
    <Peak1D F1="43.5068" intensity="1.547727e-001" type="0"/>
    <Peak1D F1="43.1768" intensity="1.312516e-001" type="0"/>
    <Peak1D F1="42.8217" intensity="6.794074e-002" type="0"/>
    <Peak1D F1="42.6122" intensity="1.316927e-001" type="0"/>
    <Peak1D F1="41.3104" intensity="1.894950e-001" type="0"/>
    <Peak1D F1="41.0226" intensity="1.403229e-001" type="0"/>
    <Peak1D F1="40.7340" intensity="1.615027e-001" type="0"/>
    <Peak1D F1="40.5990" intensity="7.746530e-001" type="0"/>
    <Peak1D F1="40.3555" intensity="1.214005e-001" type="0"/>
    <Peak1D F1="40.2844" intensity="1.308066e-001" type="0"/>
    <Peak1D F1="40.0121" intensity="1.487909e-001" type="0"/>
    <Peak1D F1="39.7099" intensity="2.404077e-001" type="0"/>
    <Peak1D F1="39.5536" intensity="1.828543e-001" type="0"/>
    <Peak1D F1="39.3030" intensity="1.350440e-001" type="0"/>
    <Peak1D F1="39.0060" intensity="2.683761e-001" type="0"/>
    <Peak1D F1="38.8067" intensity="4.497490e-001" type="0"/>
    <Peak1D F1="38.7586" intensity="5.411505e-001" type="0"/>
    <Peak1D F1="38.6822" intensity="1.757138e+000" type="0"/>
    <Peak1D F1="38.6263" intensity="1.260531e+000" type="0"/>
    <Peak1D F1="38.5725" intensity="4.066889e-001" type="0"/>
    <Peak1D F1="38.5313" intensity="7.617732e-001" type="0"/>
    <Peak1D F1="38.3506" intensity="1.433390e+000" type="0"/>
    <Peak1D F1="38.3194" intensity="2.305506e+000" type="0"/>
    <Peak1D F1="38.2640" intensity="9.465771e-001" type="0"/>
    <Peak1D F1="38.2249" intensity="7.427131e-001" type="0"/>
    <Peak1D F1="38.0963" intensity="2.077235e-001" type="0"/>
    <Peak1D F1="37.9867" intensity="9.412331e-001" type="0"/>
    <Peak1D F1="37.8312" intensity="4.810027e-001" type="0"/>
    <Peak1D F1="37.5486" intensity="2.458610e-001" type="0"/>
    <Peak1D F1="37.3491" intensity="1.747765e-001" type="0"/>
    <Peak1D F1="37.2285" intensity="2.793124e-001" type="0"/>
    <Peak1D F1="37.0320" intensity="2.192335e-001" type="0"/>
    <Peak1D F1="36.9131" intensity="3.542537e-001" type="0"/>
    <Peak1D F1="36.6838" intensity="8.924322e-001" type="0"/>
    <Peak1D F1="36.6378" intensity="6.432661e-001" type="0"/>
    <Peak1D F1="36.5732" intensity="6.869706e-001" type="0"/>
    <Peak1D F1="36.4656" intensity="4.931480e-001" type="0"/>
    <Peak1D F1="36.3450" intensity="2.137928e+000" type="0"/>
    <Peak1D F1="36.3044" intensity="9.439658e-001" type="0"/>
    <Peak1D F1="36.2338" intensity="6.606585e-001" type="0"/>
    <Peak1D F1="36.1906" intensity="5.972170e-001" type="0"/>
    <Peak1D F1="36.1492" intensity="5.471875e-001" type="0"/>
    <Peak1D F1="36.1242" intensity="5.980742e-001" type="0"/>
    <Peak1D F1="36.0257" intensity="1.116590e+000" type="0"/>
    <Peak1D F1="35.9831" intensity="1.072684e+000" type="0"/>
    <Peak1D F1="35.9241" intensity="7.812756e-001" type="0"/>
    <Peak1D F1="35.8985" intensity="1.273475e+000" type="0"/>
    <Peak1D F1="35.8448" intensity="5.664325e-001" type="0"/>
    <Peak1D F1="35.7012" intensity="2.670419e-001" type="0"/>
    <Peak1D F1="35.6388" intensity="1.188819e+000" type="0"/>
    <Peak1D F1="35.6234" intensity="1.278913e+000" type="0"/>
    <Peak1D F1="35.5638" intensity="7.506831e-001" type="0"/>
    <Peak1D F1="35.3804" intensity="5.182400e-001" type="0"/>
    <Peak1D F1="35.2000" intensity="2.988483e-001" type="0"/>
    <Peak1D F1="35.0289" intensity="1.638500e-001" type="0"/>
    <Peak1D F1="34.9024" intensity="3.220289e-001" type="0"/>
    <Peak1D F1="34.6598" intensity="2.453440e-001" type="0"/>
    <Peak1D F1="34.4353" intensity="2.863139e-001" type="0"/>
    <Peak1D F1="34.1887" intensity="3.324286e-001" type="0"/>
    <Peak1D F1="34.1217" intensity="4.440732e-001" type="0"/>
    <Peak1D F1="34.0413" intensity="8.285560e-001" type="0"/>
    <Peak1D F1="33.9958" intensity="1.526036e+000" type="0"/>
    <Peak1D F1="33.9459" intensity="7.764998e-001" type="0"/>
    <Peak1D F1="33.8704" intensity="3.274440e-001" type="0"/>
    <Peak1D F1="33.6979" intensity="2.141378e+000" type="0"/>
    <Peak1D F1="33.6685" intensity="1.053905e+000" type="0"/>
    <Peak1D F1="33.6169" intensity="8.640570e-001" type="0"/>
    <Peak1D F1="33.5910" intensity="8.000626e-001" type="0"/>
    <Peak1D F1="33.5246" intensity="9.232539e-001" type="0"/>
    <Peak1D F1="33.4161" intensity="7.939062e-001" type="0"/>
    <Peak1D F1="33.3943" intensity="4.978331e-001" type="0"/>
    <Peak1D F1="33.2851" intensity="3.690169e-001" type="0"/>
    <Peak1D F1="33.1768" intensity="8.117047e-001" type="0"/>
    <Peak1D F1="33.1435" intensity="7.498184e-001" type="0"/>
    <Peak1D F1="33.0638" intensity="3.542462e-001" type="0"/>
    <Peak1D F1="33.0127" intensity="4.523480e-001" type="0"/>
    <Peak1D F1="32.9419" intensity="4.340559e-001" type="0"/>
    <Peak1D F1="32.7927" intensity="3.578338e-001" type="0"/>
    <Peak1D F1="32.7271" intensity="4.253253e-001" type="0"/>
    <Peak1D F1="32.6354" intensity="4.336882e-001" type="0"/>
    <Peak1D F1="32.4363" intensity="5.131085e-001" type="0"/>
    <Peak1D F1="32.3217" intensity="8.284028e-001" type="0"/>
    <Peak1D F1="32.2900" intensity="7.429096e-001" type="0"/>
    <Peak1D F1="32.1809" intensity="3.822935e-001" type="0"/>
    <Peak1D F1="32.1187" intensity="3.874708e-001" type="0"/>
    <Peak1D F1="32.0186" intensity="1.515826e+000" type="0"/>
    <Peak1D F1="31.8469" intensity="2.061138e-001" type="0"/>
    <Peak1D F1="31.7504" intensity="1.178298e+000" type="0"/>
    <Peak1D F1="31.6487" intensity="4.203234e-001" type="0"/>
    <Peak1D F1="31.5237" intensity="1.413471e+000" type="0"/>
    <Peak1D F1="31.4694" intensity="3.087608e-001" type="0"/>
    <Peak1D F1="31.4335" intensity="7.004799e-001" type="0"/>
    <Peak1D F1="31.2581" intensity="6.485072e-001" type="0"/>
    <Peak1D F1="31.2178" intensity="1.684612e+000" type="0"/>
    <Peak1D F1="31.1930" intensity="2.003092e+000" type="0"/>
    <Peak1D F1="31.0415" intensity="3.966204e-001" type="0"/>
    <Peak1D F1="30.9583" intensity="2.574553e-001" type="0"/>
    <Peak1D F1="30.8865" intensity="3.024682e-001" type="0"/>
    <Peak1D F1="30.7964" intensity="6.314911e-001" type="0"/>
    <Peak1D F1="30.6641" intensity="1.686974e-001" type="0"/>
    <Peak1D F1="30.5198" intensity="1.916233e-001" type="0"/>
    <Peak1D F1="30.2379" intensity="2.624694e-001" type="0"/>
    <Peak1D F1="30.0273" intensity="2.869573e-001" type="0"/>
    <Peak1D F1="29.6300" intensity="9.571515e-001" type="0"/>
    <Peak1D F1="29.5451" intensity="8.437330e-001" type="0"/>
    <Peak1D F1="29.2934" intensity="2.021698e+000" type="0"/>
    <Peak1D F1="29.2552" intensity="1.095340e+000" type="0"/>
    <Peak1D F1="29.2133" intensity="1.129694e+000" type="0"/>
    <Peak1D F1="29.1700" intensity="6.010249e-001" type="0"/>
    <Peak1D F1="29.0599" intensity="7.689237e-001" type="0"/>
    <Peak1D F1="28.9815" intensity="1.809423e+000" type="0"/>
    <Peak1D F1="28.9591" intensity="2.525733e+000" type="0"/>
    <Peak1D F1="28.9148" intensity="1.585008e+000" type="0"/>
    <Peak1D F1="28.8657" intensity="1.179886e+000" type="0"/>
    <Peak1D F1="28.8029" intensity="5.294957e-001" type="0"/>
    <Peak1D F1="28.7400" intensity="3.148411e+000" type="0"/>
    <Peak1D F1="28.6469" intensity="1.153230e+000" type="0"/>
    <Peak1D F1="28.6171" intensity="1.947068e+000" type="0"/>
    <Peak1D F1="28.5910" intensity="1.586307e+000" type="0"/>
    <Peak1D F1="28.4845" intensity="4.639596e-001" type="0"/>
    <Peak1D F1="28.3971" intensity="1.043766e+000" type="0"/>
    <Peak1D F1="28.2955" intensity="7.896890e-001" type="0"/>
    <Peak1D F1="28.2474" intensity="3.218863e-001" type="0"/>
    <Peak1D F1="27.9157" intensity="1.075681e-001" type="0"/>
    <Peak1D F1="27.6883" intensity="5.792214e-001" type="0"/>
    <Peak1D F1="27.5942" intensity="1.888692e+000" type="0"/>
    <Peak1D F1="27.5268" intensity="7.529258e-001" type="0"/>
    <Peak1D F1="27.2369" intensity="4.340024e+000" type="0"/>
    <Peak1D F1="27.1283" intensity="2.980830e-001" type="0"/>
    <Peak1D F1="27.0248" intensity="1.148842e+000" type="0"/>
    <Peak1D F1="26.9284" intensity="1.089128e+000" type="0"/>
    <Peak1D F1="26.8593" intensity="4.512685e-001" type="0"/>
    <Peak1D F1="26.7523" intensity="5.442611e-001" type="0"/>
    <Peak1D F1="26.6964" intensity="1.552804e+000" type="0"/>
    <Peak1D F1="26.6714" intensity="2.257717e+000" type="0"/>
    <Peak1D F1="26.6249" intensity="1.170618e+000" type="0"/>
    <Peak1D F1="26.3239" intensity="2.509439e+000" type="0"/>
    <Peak1D F1="26.0103" intensity="7.694199e-001" type="0"/>
    <Peak1D F1="25.9901" intensity="1.035256e+000" type="0"/>
    <Peak1D F1="25.7315" intensity="4.849706e-001" type="0"/>
    <Peak1D F1="25.2799" intensity="2.565873e-001" type="0"/>
    <Peak1D F1="25.1595" intensity="4.122419e-001" type="0"/>
    <Peak1D F1="25.0722" intensity="1.593656e-001" type="0"/>
    <Peak1D F1="24.9433" intensity="1.390761e-001" type="0"/>
    <Peak1D F1="24.7912" intensity="2.492894e-001" type="0"/>
    <Peak1D F1="24.7042" intensity="8.738445e-001" type="0"/>
    <Peak1D F1="24.5589" intensity="3.024085e-001" type="0"/>
    <Peak1D F1="24.4937" intensity="9.915083e-001" type="0"/>
    <Peak1D F1="24.3702" intensity="2.994876e-001" type="0"/>
    <Peak1D F1="24.2719" intensity="1.400174e-001" type="0"/>
    <Peak1D F1="24.1590" intensity="1.085462e-001" type="0"/>
    <Peak1D F1="24.0605" intensity="4.913802e-001" type="0"/>
    <Peak1D F1="24.0371" intensity="5.885117e-001" type="0"/>
    <Peak1D F1="23.8093" intensity="1.114916e-001" type="0"/>
    <Peak1D F1="23.6899" intensity="4.711110e-001" type="0"/>
    <Peak1D F1="23.3453" intensity="1.771605e-001" type="0"/>
    <Peak1D F1="23.2539" intensity="2.222462e-001" type="0"/>
    <Peak1D F1="22.9485" intensity="1.503703e-001" type="0"/>
    <Peak1D F1="22.7193" intensity="1.025003e-001" type="0"/>
    <Peak1D F1="22.4115" intensity="1.418055e+000" type="0"/>
    <Peak1D F1="22.2913" intensity="2.154851e+000" type="0"/>
    <Peak1D F1="22.2057" intensity="1.029834e+000" type="0"/>
    <Peak1D F1="21.9566" intensity="3.078787e+000" type="0"/>
    <Peak1D F1="21.9398" intensity="3.621328e+000" type="0"/>
    <Peak1D F1="21.7884" intensity="2.675469e+000" type="0"/>
    <Peak1D F1="21.6824" intensity="2.828296e+000" type="0"/>
    <Peak1D F1="21.6603" intensity="4.462142e+000" type="0"/>
    <Peak1D F1="21.6335" intensity="1.081678e+001" type="0"/>
    <Peak1D F1="21.5857" intensity="3.273332e+000" type="0"/>
    <Peak1D F1="21.5715" intensity="2.800121e+000" type="0"/>
    <Peak1D F1="21.4304" intensity="1.802197e-001" type="0"/>
    <Peak1D F1="21.2990" intensity="9.702081e-001" type="0"/>
    <Peak1D F1="21.1793" intensity="1.416201e+000" type="0"/>
    <Peak1D F1="21.0139" intensity="1.047323e-001" type="0"/>
    <Peak1D F1="20.8927" intensity="1.010320e-001" type="0"/>
    <Peak1D F1="20.5424" intensity="7.672698e-001" type="0"/>
    <Peak1D F1="20.4366" intensity="3.156314e-001" type="0"/>
    <Peak1D F1="20.1914" intensity="2.433291e-001" type="0"/>
    <Peak1D F1="20.1262" intensity="2.688076e-001" type="0"/>
    <Peak1D F1="19.9671" intensity="1.981839e-001" type="0"/>
    <Peak1D F1="19.8343" intensity="2.231490e-001" type="0"/>
    <Peak1D F1="19.6767" intensity="9.942175e-001" type="0"/>
    <Peak1D F1="19.3732" intensity="2.390499e+000" type="0"/>
    <Peak1D F1="19.3149" intensity="9.221461e-001" type="0"/>
    <Peak1D F1="19.2501" intensity="9.604313e-001" type="0"/>
    <Peak1D F1="19.0930" intensity="5.794401e-001" type="0"/>
    <Peak1D F1="18.8375" intensity="1.121383e+000" type="0"/>
    <Peak1D F1="18.7461" intensity="2.112635e+000" type="0"/>
    <Peak1D F1="18.7153" intensity="2.167962e+000" type="0"/>
    <Peak1D F1="18.6592" intensity="1.620391e+000" type="0"/>
    <Peak1D F1="18.6009" intensity="6.959797e-001" type="0"/>
    <Peak1D F1="18.4188" intensity="8.828044e-001" type="0"/>
    <Peak1D F1="18.3386" intensity="7.351544e-001" type="0"/>
    <Peak1D F1="18.2491" intensity="1.399644e+000" type="0"/>
    <Peak1D F1="18.2105" intensity="3.112245e+000" type="0"/>
    <Peak1D F1="18.1532" intensity="9.637744e-001" type="0"/>
    <Peak1D F1="18.0302" intensity="3.634065e-001" type="0"/>
    <Peak1D F1="17.7343" intensity="4.391092e-001" type="0"/>
    <Peak1D F1="17.0800" intensity="1.019386e-001" type="0"/>
    <Peak1D F1="17.0101" intensity="3.649110e-001" type="0"/>
    <Peak1D F1="16.9861" intensity="5.867197e-001" type="0"/>
    <Peak1D F1="16.8472" intensity="1.071088e-001" type="0"/>
    <Peak1D F1="16.4344" intensity="8.241727e-002" type="0"/>
    <Peak1D F1="15.4996" intensity="2.260807e-001" type="0"/>
    <Peak1D F1="15.3054" intensity="7.356595e-002" type="0"/>
    <Peak1D F1="14.9447" intensity="1.393280e-001" type="0"/>
    <Peak1D F1="14.7950" intensity="1.658397e-001" type="0"/>
    <Peak1D F1="14.5317" intensity="1.157818e-001" type="0"/>
    <Peak1D F1="14.3704" intensity="4.789148e-001" type="0"/>
    <Peak1D F1="14.3180" intensity="1.891154e-001" type="0"/>
    <Peak1D F1="14.0877" intensity="1.619955e-001" type="0"/>
    <Peak1D F1="13.9050" intensity="2.761687e-001" type="0"/>
    <Peak1D F1="13.8152" intensity="1.167319e-001" type="0"/>
    <Peak1D F1="13.5325" intensity="1.021961e+000" type="0"/>
    <Peak1D F1="13.3996" intensity="3.292343e+000" type="0"/>
    <Peak1D F1="13.3048" intensity="1.019693e+000" type="0"/>
    <Peak1D F1="13.1478" intensity="3.173595e+000" type="0"/>
    <Peak1D F1="13.1038" intensity="5.556052e+000" type="0"/>
    <Peak1D F1="11.5658" intensity="1.162537e-001" type="0"/>
    <Peak1D F1="11.3639" intensity="1.126871e-001" type="0"/>
    <Peak1D F1="11.2154" intensity="2.597410e-001" type="0"/>
    <Peak1D F1="11.0956" intensity="7.210879e-002" type="0"/>
    <Peak1D F1="10.9571" intensity="2.564262e-001" type="0"/>
    <Peak1D F1="10.7487" intensity="5.925578e-001" type="0"/>
    <Peak1D F1="10.3934" intensity="3.768973e+000" type="0"/>
    <Peak1D F1="10.2988" intensity="4.071706e-001" type="0"/>
    <Peak1D F1="10.1910" intensity="3.414273e-001" type="0"/>
    <Peak1D F1="9.9181" intensity="7.723683e-001" type="0"/>
    <Peak1D F1="9.8931" intensity="6.393508e-001" type="0"/>
    <Peak1D F1="9.6797" intensity="1.411303e-001" type="0"/>
    <Peak1D F1="9.6296" intensity="1.241739e-001" type="0"/>
    <Peak1D F1="9.4879" intensity="1.038615e-001" type="0"/>
    <Peak1D F1="7.3825" intensity="2.275082e-001" type="0"/>
    <Peak1D F1="6.9689" intensity="9.177466e-002" type="0"/>
    <Peak1D F1="0.6640" intensity="6.276539e-002" type="0"/>
    <Peak1D F1="0.2906" intensity="5.883199e-002" type="0"/>
    <Peak1D F1="-0.0036" intensity="3.443745e+000" type="0"/>
    <Peak1D F1="-0.3009" intensity="8.629827e-002" type="0"/>
    <Peak1D F1="-1.1790" intensity="5.666465e-001" type="0"/>
  </PeakList1D>
</PeakList>
