# Supplementary material for: Upcycling polyolefins to methane-free liquid fuel by a Ru1-ZrO2 catalyst
Source: Nat Commun. 2025 Mar 21;16:2800. doi: 10.1038/s41467-025-57998-x (PMC11928669; doi:10.1038/s41467-025-57998-x)
Supplement: Supplementary file 3 — Source Data [file 41467_2025_57998_MOESM3_ESM.zip › Source data/Figure 1_e/242/pdata/1/parm.txt]

Current Data Parameters
NAME         Sep28-2023              
EXPNO               242              
PROCNO                1              

F2 - Acquisition Parameters
Date_          20231002              
Time               0.53              
INSTRUM           spect              
PROBHD   5 mm PABBO BB/              
PULPROG          zgpg30              
TD                65536              
SOLVENT          CD2Cl2              
NS                12800              
DS                    4              
SWH           29761.904 Hz           
FIDRES         0.454131 Hz           
AQ            1.1010548 sec          
RG               186.79              
DW               16.800 usec         
DE                 6.50 usec         
TE                300.6 K            
D1           1.00000000 sec          
D11          0.03000000 sec          
TD0                 800              

======== CHANNEL f1 ========
NUC1                13C              
P1                10.60 usec         
PLW1        95.00000000 W            
SFO1        125.7452162 MHz          

======== CHANNEL f2 ========
CPDPRG2         waltz16              
NUC2                 1H              
PCPD2             80.00 usec         
PLW2        29.78499985 W            
PLW12        0.67016000 W            
PLW13        0.42890000 W            
SFO2        500.0320001 MHz          

F2 - Processing parameters
SI                32768              
SF          125.7327382 MHz          
WDW                  EM              
SSB      0              
LB                 1.00 Hz           
GB       0              
PC                 1.40              
