# Supplementary material for: Upcycling polyolefins to methane-free liquid fuel by a Ru1-ZrO2 catalyst
Source: Nat Commun. 2025 Mar 21;16:2800. doi: 10.1038/s41467-025-57998-x (PMC11928669; doi:10.1038/s41467-025-57998-x)
Supplement: Supplementary file 3 — Source Data [file 41467_2025_57998_MOESM3_ESM.zip › Source data/Figure 1_e/241/pdata/1/parm.txt]

Current Data Parameters
NAME         Sep28-2023              
EXPNO               241              
PROCNO                1              

F2 - Acquisition Parameters
Date_          20231001              
Time              20.55              
INSTRUM           spect              
PROBHD   5 mm PABBO BB/              
PULPROG        hsqcetgp              
TD                 2048              
SOLVENT          CD2Cl2              
NS                   48              
DS                   16              
SWH            7500.000 Hz           
FIDRES         3.662109 Hz           
AQ            0.1365833 sec          
RG               186.79              
DW               66.667 usec         
DE                 6.50 usec         
TE                300.8 K            
CNST2       145.0000000              
D0           0.00000300 sec          
D1           1.00000000 sec          
D4           0.00172414 sec          
D11          0.03000000 sec          
D16          0.00020000 sec          
IN0          0.00002400 sec          
ZGOPTNS                              

======== CHANNEL f1 ========
NUC1                 1H              
P1                12.00 usec         
P2                24.00 usec         
P28      0 usec         
PLW1        29.78499985 W            
SFO1        500.0330063 MHz          

======== CHANNEL f2 ========
CPDPRG2            garp              
NUC2                13C              
P3                10.60 usec         
P4                21.20 usec         
PCPD2             65.00 usec         
PLW2        95.00000000 W            
PLW12        2.52640009 W            
SFO2        125.7420213 MHz          

====== GRADIENT CHANNEL =====
GPNAM1       SMSQ10.100              
GPNAM2       SMSQ10.100              
GPZ1              80.00 %            
GPZ2              20.10 %            
P16             1000.00 usec         

F1 - Acquisition parameters
TD                  256              
SFO1            125.742 MHz          
FIDRES        81.358650 Hz           
SW              165.639 ppm          
FnMODE    Echo-Antiecho              

F2 - Processing parameters
SI                 1024              
SF          500.0300000 MHz          
WDW               QSINE              
SSB                   2              
LB       0 Hz           
GB       0              
PC                 1.40              

F1 - Processing parameters
SI                 1024              
MC2       echo-antiecho              
SF          125.7326440 MHz          
WDW            x¤¤              
SSB                   2              
LB       0 Hz           
GB       0              
