# Supplementary material for: Upcycling polyolefins to methane-free liquid fuel by a Ru1-ZrO2 catalyst
Source: Nat Commun. 2025 Mar 21;16:2800. doi: 10.1038/s41467-025-57998-x (PMC11928669; doi:10.1038/s41467-025-57998-x)
Supplement: Supplementary file 3 — Source Data [file 41467_2025_57998_MOESM3_ESM.zip › Source data/Figure 1_e/241/pdata/1/auditp.txt]

##TITLE= Audit trail, TOPSPIN		Version 3.0
##JCAMPDX= 5.01
##ORIGIN= Bruker BioSpin GmbH
##OWNER= nmr
$$ D:/2309/data/nmr/nmr/Sep28-2023/241/pdata/1/auditp.txt
##AUDIT TRAIL=  $$ (NUMBER, WHEN, WHO, WHERE, PROCESS, VERSION, WHAT)
(   1,<2023-10-02 00:51:00.108 +0800>,<nmr>,<EP-10045458>,<go>,<TOPSPIN 3.0>,
      <created by zg
	started at 2023-10-01 20:54:42.601 +0800,
	POWCHK enabled, PULCHK disabled,
       configuration hash MD5:
       08 16 88 9C 5B 9B 8E 83 C7 F1 EB 26 AB 26 F6 D6
       data hash MD5: 2K * 256
       13 A7 C3 D5 98 38 A3 F4 02 71 EC 20 DE 12 51 03>)
(   2,<2023-10-02 00:51:00.233 +0800>,<nmr>,<EP-10045458>,<audit>,<TOPSPIN 3.0>,
      <user comment:
       ICON-NMR User ID: nmr
       data hash MD5: 2K * 256
       13 A7 C3 D5 98 38 A3 F4 02 71 EC 20 DE 12 51 03>)
(   3,<2023-10-02 00:51:02.542 +0800>,<nmr>,<EP-10045458>,<proc2d>,<TOPSPIN 3.0>,
      <Start of raw data processing
       xfb same F2: SI = 1K WDW = 4 SSB = 2 FT_mod = 6 PKNL = 1 PHC0 = 29.54998 PHC1 = 0 F1: SI = 1K ME_mod = 2 NCOEF = 32 WDW = 4 SSB = 2 FT_mod = 6
       data hash MD5: 1K * 1K
       A4 C4 F4 17 21 60 3B F8 95 27 87 B3 1A ED 2E C5>)
(   4,<2023-10-02 00:51:02.620 +0800>,<nmr>,<EP-10045458>,<proc2d>,<TOPSPIN 3.0>,
      <abs2 F2: ABSG = 5 ABSF1 = 13.51174 ABSF2 = -1.48736
       data hash MD5: 1K * 1K
       59 E3 DB 08 D8 22 96 6F BE AC 66 B1 DB 09 3F F1>)
(   5,<2023-10-02 00:51:02.729 +0800>,<nmr>,<EP-10045458>,<proc2d>,<TOPSPIN 3.0>,
      <abs1 F1: ABSG = 5 ABSF1 = 157.4069 ABSF2 = -8.2447
       data hash MD5: 1K * 1K
       E3 CE EE EF 71 AC 39 56 42 38 37 AB 52 9A 8A A8>)
##END=

$$ hash MD5
$$ 7B 22 31 B9 4A 7D A3 B8 75 FD 4B BB 03 64 38 9B
