# Supplementary material for: Upcycling polyolefins to methane-free liquid fuel by a Ru1-ZrO2 catalyst
Source: Nat Commun. 2025 Mar 21;16:2800. doi: 10.1038/s41467-025-57998-x (PMC11928669; doi:10.1038/s41467-025-57998-x)
Supplement: Supplementary file 3 — Source Data [file 41467_2025_57998_MOESM3_ESM.zip › Source data/Figure 1_e/241/pdata/1/curdat2]

##TITLE= Parameter file, TOPSPIN		Version 3.0
##JCAMPDX= 5.0
##DATATYPE= Parameter Values
##NPOINTS= 1	$$ modification sequence number
##ORIGIN= Bruker BioSpin GmbH
##OWNER= nmr
$$ 2023-09-28 15:50:21.637 +0800  nmr@EP-10045458
$$ C:/Bruker/TOPSPIN/prog/curdir/changer/inmrchanger/Sep15-2023-0813-nmr/24/data/nmr/Sep28-2023/241/pdata/1/curdat2
$$ process C:\Bruker\TOPSPIN\prog\mod\xwish3.exe
##$CUREXP= <>
##$DATPATH= <>
##$DATPATH2= <D:/2309/data/nmr/nmr>
##$DATPATH3= <D:/2309/data/nmr/nmr>
##$DETAILS= <>
##$DU= </u>
##$DU2= <D:\2309>
##$DU3= <>
##$EXPNO= 1
##$EXPNO2= 240
##$EXPNO3= 0
##$NAME= <>
##$NAME2= <Sep28-2023>
##$NAME3= <>
##$PROCNO= 1
##$PROCNO2= 1
##$PROCNO3= 1
##$TYPE= <nmr>
##$USER= <>
##$USER2= <nmr>
##$USER3= <>
##END=
