# Supplementary material for: Upcycling polyolefins to methane-free liquid fuel by a Ru1-ZrO2 catalyst
Source: Nat Commun. 2025 Mar 21;16:2800. doi: 10.1038/s41467-025-57998-x (PMC11928669; doi:10.1038/s41467-025-57998-x)
Supplement: Supplementary file 3 — Source Data [file 41467_2025_57998_MOESM3_ESM.zip › Source data/Figure 1_e/241/pdata/1/portf]

#!Portfolio 0.6
1 /dummy
"D:/2309/data/nmr/nmr" "Sep28-2023" 241 1
"D:/2309/data/nmr/nmr" "Sep28-2023" 240 1
