# Supplementary material for: Upcycling polyolefins to methane-free liquid fuel by a Ru1-ZrO2 catalyst
Source: Nat Commun. 2025 Mar 21;16:2800. doi: 10.1038/s41467-025-57998-x (PMC11928669; doi:10.1038/s41467-025-57998-x)
Supplement: Supplementary file 3 — Source Data [file 41467_2025_57998_MOESM3_ESM.zip › Source data/Figure 1_e/241/pdata/1001/auditp.txt]

##TITLE= Audit trail, TOPSPIN		Version 3.0
##JCAMPDX= 5.01
##ORIGIN= Bruker BioSpin GmbH
##OWNER= nmr
$$ D:/2309/data/nmr/nmr/Sep28-2023/241/pdata/1001/auditp.txt
##AUDIT TRAIL=  $$ (NUMBER, WHEN, WHO, WHERE, PROCESS, VERSION, WHAT)
(   1,<2023-10-02 00:51:02.308 +0800>,<nmr>,<EP-10045458>,<mvrow>,<TOPSPIN 3.0>,
      <rsr 1010 from
       1 241 "Sep28-2023" "D:/2309/data/nmr/nmr"
       data hash MD5: 1K
       5E 6C 09 FF BD A4 C9 70 24 DE 4B 8F 3F 4C 1D DF>)
##END=

$$ hash MD5
$$ 60 AF 55 4E 33 8E 28 D0 04 5D 20 A5 71 0E 77 CF
