# Supplementary material for: Upcycling polyolefins to methane-free liquid fuel by a Ru1-ZrO2 catalyst
Source: Nat Commun. 2025 Mar 21;16:2800. doi: 10.1038/s41467-025-57998-x (PMC11928669; doi:10.1038/s41467-025-57998-x)
Supplement: Supplementary file 3 — Source Data [file 41467_2025_57998_MOESM3_ESM.zip › Source data/Figure 1_e/241/pdata/1000/auditp.txt]

##TITLE= Audit trail, TOPSPIN		Version 3.0
##JCAMPDX= 5.01
##ORIGIN= Bruker BioSpin GmbH
##OWNER= nmr
$$ D:/2309/data/nmr/nmr/Sep28-2023/241/pdata/1000/auditp.txt
##AUDIT TRAIL=  $$ (NUMBER, WHEN, WHO, WHERE, PROCESS, VERSION, WHAT)
(   1,<2023-10-02 00:51:01.434 +0800>,<nmr>,<EP-10045458>,<mvrow>,<TOPSPIN 3.0>,
      <rsr 113 from
       1 241 "Sep28-2023" "D:/2309/data/nmr/nmr"
       data hash MD5: 1K
       73 5D A5 F5 61 06 7E FB 57 F0 C2 89 A9 68 C4 EC>)
(   2,<2023-10-02 00:51:01.466 +0800>,<nmr>,<EP-10045458>,<proc1d>,<TOPSPIN 3.0>,
      <add DC = 1 DATMOD = 1 of
       1000 241 "Sep28-2023" "D:/2309/data/nmr/nmr"
       1001 241 "Sep28-2023" "D:/2309/data/nmr/nmr"
       data hash MD5: 1K
       64 E2 82 94 6B FB 33 5A A3 E3 7F 46 A4 92 43 BC>)
(   3,<2023-10-02 00:51:01.497 +0800>,<nmr>,<EP-10045458>,<proc1d>,<TOPSPIN 3.0>,
      <add DC = 1 DATMOD = 1 of
       1000 241 "Sep28-2023" "D:/2309/data/nmr/nmr"
       1001 241 "Sep28-2023" "D:/2309/data/nmr/nmr"
       data hash MD5: 1K
       C3 83 99 9F FB E2 16 A5 94 2E 43 A7 DE 33 89 BF>)
(   4,<2023-10-02 00:51:01.528 +0800>,<nmr>,<EP-10045458>,<proc1d>,<TOPSPIN 3.0>,
      <add DC = 1 DATMOD = 1 of
       1000 241 "Sep28-2023" "D:/2309/data/nmr/nmr"
       1001 241 "Sep28-2023" "D:/2309/data/nmr/nmr"
       data hash MD5: 1K
       8C 41 BD 1B AB 4C 70 89 AD BF 2A E4 03 01 90 55>)
(   5,<2023-10-02 00:51:01.559 +0800>,<nmr>,<EP-10045458>,<proc1d>,<TOPSPIN 3.0>,
      <add DC = 1 DATMOD = 1 of
       1000 241 "Sep28-2023" "D:/2309/data/nmr/nmr"
       1001 241 "Sep28-2023" "D:/2309/data/nmr/nmr"
       data hash MD5: 1K
       62 2E D1 0B C1 4D 4A B2 E6 A0 05 FE 1C 74 33 9E>)
(   6,<2023-10-02 00:51:01.590 +0800>,<nmr>,<EP-10045458>,<proc1d>,<TOPSPIN 3.0>,
      <add DC = 1 DATMOD = 1 of
       1000 241 "Sep28-2023" "D:/2309/data/nmr/nmr"
       1001 241 "Sep28-2023" "D:/2309/data/nmr/nmr"
       data hash MD5: 1K
       E5 27 3B 0F B4 CA A3 B6 04 5B D4 62 3F FC CA B9>)
(   7,<2023-10-02 00:51:01.622 +0800>,<nmr>,<EP-10045458>,<proc1d>,<TOPSPIN 3.0>,
      <add DC = 1 DATMOD = 1 of
       1000 241 "Sep28-2023" "D:/2309/data/nmr/nmr"
       1001 241 "Sep28-2023" "D:/2309/data/nmr/nmr"
       data hash MD5: 1K
       A1 14 4F 88 90 91 7B 9F DB 87 26 23 13 66 7B 8B>)
(   8,<2023-10-02 00:51:01.653 +0800>,<nmr>,<EP-10045458>,<proc1d>,<TOPSPIN 3.0>,
      <add DC = 1 DATMOD = 1 of
       1000 241 "Sep28-2023" "D:/2309/data/nmr/nmr"
       1001 241 "Sep28-2023" "D:/2309/data/nmr/nmr"
       data hash MD5: 1K
       0B F2 F1 DF 90 C8 E4 97 BC 1E 8A 96 E8 72 6E 4A>)
(   9,<2023-10-02 00:51:01.684 +0800>,<nmr>,<EP-10045458>,<proc1d>,<TOPSPIN 3.0>,
      <add DC = 1 DATMOD = 1 of
       1000 241 "Sep28-2023" "D:/2309/data/nmr/nmr"
       1001 241 "Sep28-2023" "D:/2309/data/nmr/nmr"
       data hash MD5: 1K
       53 10 F4 08 12 1F 89 FE 09 E5 94 36 92 68 A9 E3>)
(  10,<2023-10-02 00:51:01.715 +0800>,<nmr>,<EP-10045458>,<proc1d>,<TOPSPIN 3.0>,
      <add DC = 1 DATMOD = 1 of
       1000 241 "Sep28-2023" "D:/2309/data/nmr/nmr"
       1001 241 "Sep28-2023" "D:/2309/data/nmr/nmr"
       data hash MD5: 1K
       26 80 F4 5D 8A 13 73 13 4D 25 BD 63 40 7A 19 7C>)
(  11,<2023-10-02 00:51:01.746 +0800>,<nmr>,<EP-10045458>,<proc1d>,<TOPSPIN 3.0>,
      <add DC = 1 DATMOD = 1 of
       1000 241 "Sep28-2023" "D:/2309/data/nmr/nmr"
       1001 241 "Sep28-2023" "D:/2309/data/nmr/nmr"
       data hash MD5: 1K
       6E 31 3E 6D 42 78 70 E8 59 7C 1C 24 AF 90 2D 1C>)
(  12,<2023-10-02 00:51:01.778 +0800>,<nmr>,<EP-10045458>,<proc1d>,<TOPSPIN 3.0>,
      <add DC = 1 DATMOD = 1 of
       1000 241 "Sep28-2023" "D:/2309/data/nmr/nmr"
       1001 241 "Sep28-2023" "D:/2309/data/nmr/nmr"
       data hash MD5: 1K
       2D E6 9F 3A F8 32 75 1A DD 1D 04 96 C9 D0 C5 80>)
(  13,<2023-10-02 00:51:01.809 +0800>,<nmr>,<EP-10045458>,<proc1d>,<TOPSPIN 3.0>,
      <add DC = 1 DATMOD = 1 of
       1000 241 "Sep28-2023" "D:/2309/data/nmr/nmr"
       1001 241 "Sep28-2023" "D:/2309/data/nmr/nmr"
       data hash MD5: 1K
       4A E5 B9 C0 A0 BD B0 72 43 B2 C0 51 1C 69 F7 4B>)
(  14,<2023-10-02 00:51:01.840 +0800>,<nmr>,<EP-10045458>,<proc1d>,<TOPSPIN 3.0>,
      <add DC = 1 DATMOD = 1 of
       1000 241 "Sep28-2023" "D:/2309/data/nmr/nmr"
       1001 241 "Sep28-2023" "D:/2309/data/nmr/nmr"
       data hash MD5: 1K
       40 50 40 46 45 74 26 60 41 C3 3F D4 83 C6 A6 20>)
(  15,<2023-10-02 00:51:01.871 +0800>,<nmr>,<EP-10045458>,<proc1d>,<TOPSPIN 3.0>,
      <add DC = 1 DATMOD = 1 of
       1000 241 "Sep28-2023" "D:/2309/data/nmr/nmr"
       1001 241 "Sep28-2023" "D:/2309/data/nmr/nmr"
       data hash MD5: 1K
       94 C2 53 AA 74 8D 3D 75 1C 5B D3 A9 D5 C2 7A D8>)
(  16,<2023-10-02 00:51:01.902 +0800>,<nmr>,<EP-10045458>,<proc1d>,<TOPSPIN 3.0>,
      <add DC = 1 DATMOD = 1 of
       1000 241 "Sep28-2023" "D:/2309/data/nmr/nmr"
       1001 241 "Sep28-2023" "D:/2309/data/nmr/nmr"
       data hash MD5: 1K
       FC 48 7B 2F 4C B3 2B 6B 80 67 69 62 E7 5D 0D 71>)
(  17,<2023-10-02 00:51:01.934 +0800>,<nmr>,<EP-10045458>,<proc1d>,<TOPSPIN 3.0>,
      <add DC = 1 DATMOD = 1 of
       1000 241 "Sep28-2023" "D:/2309/data/nmr/nmr"
       1001 241 "Sep28-2023" "D:/2309/data/nmr/nmr"
       data hash MD5: 1K
       98 31 87 2F F1 2F CB DA FC BC B7 61 4E CB 1A E1>)
(  18,<2023-10-02 00:51:01.965 +0800>,<nmr>,<EP-10045458>,<proc1d>,<TOPSPIN 3.0>,
      <add DC = 1 DATMOD = 1 of
       1000 241 "Sep28-2023" "D:/2309/data/nmr/nmr"
       1001 241 "Sep28-2023" "D:/2309/data/nmr/nmr"
       data hash MD5: 1K
       E5 42 1F D1 04 E9 00 4A 89 33 A1 57 40 C9 A8 0C>)
(  19,<2023-10-02 00:51:01.996 +0800>,<nmr>,<EP-10045458>,<proc1d>,<TOPSPIN 3.0>,
      <add DC = 1 DATMOD = 1 of
       1000 241 "Sep28-2023" "D:/2309/data/nmr/nmr"
       1001 241 "Sep28-2023" "D:/2309/data/nmr/nmr"
       data hash MD5: 1K
       59 0D 4F 75 B7 34 72 FC 50 5E 11 73 7A 2B 40 9B>)
(  20,<2023-10-02 00:51:02.027 +0800>,<nmr>,<EP-10045458>,<proc1d>,<TOPSPIN 3.0>,
      <add DC = 1 DATMOD = 1 of
       1000 241 "Sep28-2023" "D:/2309/data/nmr/nmr"
       1001 241 "Sep28-2023" "D:/2309/data/nmr/nmr"
       data hash MD5: 1K
       37 A2 B0 75 B0 33 87 9B 89 01 AF B9 75 C2 FC CF>)
(  21,<2023-10-02 00:51:02.074 +0800>,<nmr>,<EP-10045458>,<proc1d>,<TOPSPIN 3.0>,
      <add DC = 1 DATMOD = 1 of
       1000 241 "Sep28-2023" "D:/2309/data/nmr/nmr"
       1001 241 "Sep28-2023" "D:/2309/data/nmr/nmr"
       data hash MD5: 1K
       9F 28 EB 07 CC 9E 50 C2 5A 08 C9 D9 39 53 CB 3B>)
(  22,<2023-10-02 00:51:02.105 +0800>,<nmr>,<EP-10045458>,<proc1d>,<TOPSPIN 3.0>,
      <add DC = 1 DATMOD = 1 of
       1000 241 "Sep28-2023" "D:/2309/data/nmr/nmr"
       1001 241 "Sep28-2023" "D:/2309/data/nmr/nmr"
       data hash MD5: 1K
       2C 3F 98 B4 68 FF B6 90 ED A8 5C 19 08 F8 E5 04>)
(  23,<2023-10-02 00:51:02.136 +0800>,<nmr>,<EP-10045458>,<proc1d>,<TOPSPIN 3.0>,
      <add DC = 1 DATMOD = 1 of
       1000 241 "Sep28-2023" "D:/2309/data/nmr/nmr"
       1001 241 "Sep28-2023" "D:/2309/data/nmr/nmr"
       data hash MD5: 1K
       D3 C2 00 EF 6E 45 5F 76 D2 2B 1E 83 35 93 1B 4B>)
(  24,<2023-10-02 00:51:02.168 +0800>,<nmr>,<EP-10045458>,<proc1d>,<TOPSPIN 3.0>,
      <add DC = 1 DATMOD = 1 of
       1000 241 "Sep28-2023" "D:/2309/data/nmr/nmr"
       1001 241 "Sep28-2023" "D:/2309/data/nmr/nmr"
       data hash MD5: 1K
       7E 90 05 40 BD C4 15 76 96 65 FA 29 91 34 27 30>)
(  25,<2023-10-02 00:51:02.199 +0800>,<nmr>,<EP-10045458>,<proc1d>,<TOPSPIN 3.0>,
      <add DC = 1 DATMOD = 1 of
       1000 241 "Sep28-2023" "D:/2309/data/nmr/nmr"
       1001 241 "Sep28-2023" "D:/2309/data/nmr/nmr"
       data hash MD5: 1K
       14 CE 40 AE 91 FB 8D 50 8F 83 52 B3 25 7B 65 71>)
(  26,<2023-10-02 00:51:02.230 +0800>,<nmr>,<EP-10045458>,<proc1d>,<TOPSPIN 3.0>,
      <add DC = 1 DATMOD = 1 of
       1000 241 "Sep28-2023" "D:/2309/data/nmr/nmr"
       1001 241 "Sep28-2023" "D:/2309/data/nmr/nmr"
       data hash MD5: 1K
       51 FB 74 7F E9 93 6C BF 6F D1 11 DA 13 7F 08 72>)
(  27,<2023-10-02 00:51:02.261 +0800>,<nmr>,<EP-10045458>,<proc1d>,<TOPSPIN 3.0>,
      <add DC = 1 DATMOD = 1 of
       1000 241 "Sep28-2023" "D:/2309/data/nmr/nmr"
       1001 241 "Sep28-2023" "D:/2309/data/nmr/nmr"
       data hash MD5: 1K
       D3 F0 96 FE 71 9A 3B AB 95 7F A6 1C A6 F1 CD 6E>)
(  28,<2023-10-02 00:51:02.292 +0800>,<nmr>,<EP-10045458>,<proc1d>,<TOPSPIN 3.0>,
      <add DC = 1 DATMOD = 1 of
       1000 241 "Sep28-2023" "D:/2309/data/nmr/nmr"
       1001 241 "Sep28-2023" "D:/2309/data/nmr/nmr"
       data hash MD5: 1K
       93 21 BB 23 E5 1A 3F 6B 76 4D 81 E3 91 74 C0 45>)
(  29,<2023-10-02 00:51:02.324 +0800>,<nmr>,<EP-10045458>,<proc1d>,<TOPSPIN 3.0>,
      <add DC = 1 DATMOD = 1 of
       1000 241 "Sep28-2023" "D:/2309/data/nmr/nmr"
       1001 241 "Sep28-2023" "D:/2309/data/nmr/nmr"
       data hash MD5: 1K
       2D B5 2D 42 68 19 14 04 87 76 CA DD 3D D4 E6 3D>)
(  30,<2023-10-02 00:51:02.355 +0800>,<nmr>,<EP-10045458>,<proc1d>,<TOPSPIN 3.0>,
      <apk 
       data hash MD5: 1K
       18 DF 38 33 19 E2 B8 C3 3F C2 C2 80 AD EF 4C 23>)
##END=

$$ hash MD5
$$ 33 0E 9A 47 95 BC E5 7F EC DC 68 06 51 AB 53 7D
