# Supplementary material for: Upcycling polyolefins to methane-free liquid fuel by a Ru1-ZrO2 catalyst
Source: Nat Commun. 2025 Mar 21;16:2800. doi: 10.1038/s41467-025-57998-x (PMC11928669; doi:10.1038/s41467-025-57998-x)
Supplement: Supplementary file 3 — Source Data [file 41467_2025_57998_MOESM3_ESM.zip › Source data/Figure 1_e/241/pdata/1000/curdat2]

##TITLE= Parameter file, TOPSPIN		Version 3.0
##JCAMPDX= 5.0
##DATATYPE= Parameter Values
##NPOINTS= 2	$$ modification sequence number
##ORIGIN= Bruker BioSpin GmbH
##OWNER= nmr
$$ 2023-10-02 00:51:01.434 +0800  nmr@EP-10045458
$$ D:/2309/data/nmr/nmr/Sep28-2023/241/pdata/1000/curdat2
$$ process C:\Bruker\TOPSPIN\prog\au\bin\proc_2dinv.exe
##$DATPATH2= <D:/2309/data/nmr/nmr>
##$DATPATH3= <D:/2309/data/nmr/nmr>
##$EXPNO2= 241
##$EXPNO3= 241
##$NAME2= <Sep28-2023>
##$NAME3= <Sep28-2023>
##$PROCNO2= 1000
##$PROCNO3= 1001
##END=
