# Supplementary material for: Upcycling polyolefins to methane-free liquid fuel by a Ru1-ZrO2 catalyst
Source: Nat Commun. 2025 Mar 21;16:2800. doi: 10.1038/s41467-025-57998-x (PMC11928669; doi:10.1038/s41467-025-57998-x)
Supplement: Supplementary file 3 — Source Data [file 41467_2025_57998_MOESM3_ESM.zip › Source data/Figure 1_e/240/pdata/1/peaklist.xml]

<?xml version="1.0" encoding="UTF-8"?>
<PeakList>
  <PeakList1D>
    <PeakList1DHeader creator="nmr" date="2023-10-01T20:53:36.971+08:00" expNo="240" name="Sep28-2023" owner="" procNo="1" source="D:/2309/data/nmr/nmr">
      <PeakPickDetails>F1=16.364ppm, F2=-4.296ppm, MI=0.00cm, MAXI=10000.00cm, PC=1.000
      </PeakPickDetails>
    </PeakList1DHeader>
    <Peak1D F1="9.6741" intensity="1.038054e-003" type="0"/>
    <Peak1D F1="9.6639" intensity="1.458214e-003" type="0"/>
    <Peak1D F1="9.6317" intensity="1.050157e-003" type="0"/>
    <Peak1D F1="9.4441" intensity="1.609811e-003" type="0"/>
    <Peak1D F1="9.2711" intensity="1.016366e-003" type="0"/>
    <Peak1D F1="8.9158" intensity="1.097989e-003" type="0"/>
    <Peak1D F1="8.8763" intensity="9.994514e-004" type="0"/>
    <Peak1D F1="8.8289" intensity="1.051888e-003" type="0"/>
    <Peak1D F1="8.7733" intensity="1.036252e-003" type="0"/>
    <Peak1D F1="8.7263" intensity="1.012344e-003" type="0"/>
    <Peak1D F1="8.7051" intensity="1.163306e-003" type="0"/>
    <Peak1D F1="8.6890" intensity="1.011403e-003" type="0"/>
    <Peak1D F1="8.6280" intensity="1.282945e-003" type="0"/>
    <Peak1D F1="8.6020" intensity="1.432086e-003" type="0"/>
    <Peak1D F1="8.5749" intensity="1.555399e-003" type="0"/>
    <Peak1D F1="8.5370" intensity="1.737791e-003" type="0"/>
    <Peak1D F1="8.5100" intensity="2.141658e-003" type="0"/>
    <Peak1D F1="8.4515" intensity="2.458287e-003" type="0"/>
    <Peak1D F1="8.4053" intensity="2.925971e-003" type="0"/>
    <Peak1D F1="8.3643" intensity="3.197317e-003" type="0"/>
    <Peak1D F1="8.3504" intensity="3.161116e-003" type="0"/>
    <Peak1D F1="8.3140" intensity="3.342696e-003" type="0"/>
    <Peak1D F1="8.2893" intensity="2.533345e-003" type="0"/>
    <Peak1D F1="8.2674" intensity="3.168638e-003" type="0"/>
    <Peak1D F1="8.2245" intensity="2.812917e-003" type="0"/>
    <Peak1D F1="8.2099" intensity="2.795942e-003" type="0"/>
    <Peak1D F1="8.1746" intensity="1.865473e-003" type="0"/>
    <Peak1D F1="8.1553" intensity="1.709603e-003" type="0"/>
    <Peak1D F1="8.1141" intensity="1.948731e-003" type="0"/>
    <Peak1D F1="8.0864" intensity="2.179648e-003" type="0"/>
    <Peak1D F1="8.0655" intensity="2.266387e-003" type="0"/>
    <Peak1D F1="8.0320" intensity="2.412826e-003" type="0"/>
    <Peak1D F1="7.9719" intensity="2.675654e-003" type="0"/>
    <Peak1D F1="7.9575" intensity="3.274747e-003" type="0"/>
    <Peak1D F1="7.9003" intensity="4.568893e-003" type="0"/>
    <Peak1D F1="7.8877" intensity="7.128750e-003" type="0"/>
    <Peak1D F1="7.8408" intensity="5.222746e-003" type="0"/>
    <Peak1D F1="7.7938" intensity="6.063886e-003" type="0"/>
    <Peak1D F1="7.7667" intensity="7.289729e-003" type="0"/>
    <Peak1D F1="7.7466" intensity="8.328683e-003" type="0"/>
    <Peak1D F1="7.6824" intensity="8.692293e-003" type="0"/>
    <Peak1D F1="7.6534" intensity="8.331334e-003" type="0"/>
    <Peak1D F1="7.6197" intensity="9.601490e-003" type="0"/>
    <Peak1D F1="7.5856" intensity="1.253669e-002" type="0"/>
    <Peak1D F1="7.5571" intensity="9.497113e-003" type="0"/>
    <Peak1D F1="7.5233" intensity="8.790563e-003" type="0"/>
    <Peak1D F1="7.4992" intensity="1.029240e-002" type="0"/>
    <Peak1D F1="7.4686" intensity="9.700599e-003" type="0"/>
    <Peak1D F1="7.4405" intensity="1.119902e-002" type="0"/>
    <Peak1D F1="7.4241" intensity="1.328650e-002" type="0"/>
    <Peak1D F1="7.3947" intensity="1.224579e-002" type="0"/>
    <Peak1D F1="7.3770" intensity="9.112566e-003" type="0"/>
    <Peak1D F1="7.3650" intensity="9.474043e-003" type="0"/>
    <Peak1D F1="7.3260" intensity="1.022515e-002" type="0"/>
    <Peak1D F1="7.3084" intensity="9.383126e-003" type="0"/>
    <Peak1D F1="7.2814" intensity="1.050364e-002" type="0"/>
    <Peak1D F1="7.2493" intensity="1.092716e-002" type="0"/>
    <Peak1D F1="7.2191" intensity="8.337908e-003" type="0"/>
    <Peak1D F1="7.1984" intensity="1.061053e-002" type="0"/>
    <Peak1D F1="7.1790" intensity="9.903013e-003" type="0"/>
    <Peak1D F1="7.1636" intensity="9.930179e-003" type="0"/>
    <Peak1D F1="7.1482" intensity="9.802327e-003" type="0"/>
    <Peak1D F1="7.1295" intensity="9.016427e-003" type="0"/>
    <Peak1D F1="7.1103" intensity="7.517350e-003" type="0"/>
    <Peak1D F1="7.0849" intensity="1.082424e-002" type="0"/>
    <Peak1D F1="7.0532" intensity="1.455494e-002" type="0"/>
    <Peak1D F1="7.0409" intensity="1.567625e-002" type="0"/>
    <Peak1D F1="7.0249" intensity="1.602831e-002" type="0"/>
    <Peak1D F1="7.0116" intensity="1.802118e-002" type="0"/>
    <Peak1D F1="6.9826" intensity="1.880506e-002" type="0"/>
    <Peak1D F1="6.9714" intensity="1.647084e-002" type="0"/>
    <Peak1D F1="6.9555" intensity="1.712207e-002" type="0"/>
    <Peak1D F1="6.9224" intensity="2.000948e-002" type="0"/>
    <Peak1D F1="6.9032" intensity="3.327200e-002" type="0"/>
    <Peak1D F1="6.8890" intensity="3.268696e-002" type="0"/>
    <Peak1D F1="6.8701" intensity="3.370140e-002" type="0"/>
    <Peak1D F1="6.8477" intensity="3.901579e-002" type="0"/>
    <Peak1D F1="6.8200" intensity="1.731372e-002" type="0"/>
    <Peak1D F1="6.7829" intensity="3.732078e-002" type="0"/>
    <Peak1D F1="6.7653" intensity="1.561721e-002" type="0"/>
    <Peak1D F1="6.7322" intensity="2.480517e-002" type="0"/>
    <Peak1D F1="6.7106" intensity="5.587424e-002" type="0"/>
    <Peak1D F1="6.6911" intensity="4.299345e-002" type="0"/>
    <Peak1D F1="5.8739" intensity="1.073580e-003" type="0"/>
    <Peak1D F1="5.4744" intensity="1.094852e-003" type="0"/>
    <Peak1D F1="5.3903" intensity="2.225614e-003" type="0"/>
    <Peak1D F1="5.3340" intensity="3.712368e-003" type="0"/>
    <Peak1D F1="5.3218" intensity="3.794365e-003" type="0"/>
    <Peak1D F1="5.3106" intensity="3.739488e-003" type="0"/>
    <Peak1D F1="5.2979" intensity="4.363785e-003" type="0"/>
    <Peak1D F1="5.2595" intensity="5.164041e-003" type="0"/>
    <Peak1D F1="5.2148" intensity="2.028144e-001" type="0"/>
    <Peak1D F1="5.2130" intensity="1.851116e-001" type="0"/>
    <Peak1D F1="5.1436" intensity="1.064325e-003" type="0"/>
    <Peak1D F1="5.1149" intensity="1.371322e-003" type="0"/>
    <Peak1D F1="5.1009" intensity="1.186135e-003" type="0"/>
    <Peak1D F1="5.0653" intensity="1.516014e-003" type="0"/>
    <Peak1D F1="5.0341" intensity="2.722024e-003" type="0"/>
    <Peak1D F1="4.9952" intensity="1.792333e-003" type="0"/>
    <Peak1D F1="4.9739" intensity="2.212055e-003" type="0"/>
    <Peak1D F1="4.9336" intensity="1.471121e-003" type="0"/>
    <Peak1D F1="4.9188" intensity="2.556303e-003" type="0"/>
    <Peak1D F1="4.9098" intensity="3.020079e-003" type="0"/>
    <Peak1D F1="4.8935" intensity="2.212107e-003" type="0"/>
    <Peak1D F1="4.8753" intensity="1.751856e-003" type="0"/>
    <Peak1D F1="4.5963" intensity="1.372851e-003" type="0"/>
    <Peak1D F1="4.5728" intensity="1.707741e-003" type="0"/>
    <Peak1D F1="3.9406" intensity="1.095009e-003" type="0"/>
    <Peak1D F1="3.7716" intensity="1.144518e-003" type="0"/>
    <Peak1D F1="3.3936" intensity="1.240769e-003" type="0"/>
    <Peak1D F1="3.3315" intensity="1.628159e-003" type="0"/>
    <Peak1D F1="3.3195" intensity="1.133197e-003" type="0"/>
    <Peak1D F1="3.2866" intensity="1.250778e-003" type="0"/>
    <Peak1D F1="3.2663" intensity="1.569231e-003" type="0"/>
    <Peak1D F1="3.2612" intensity="1.800668e-003" type="0"/>
    <Peak1D F1="3.2358" intensity="2.390855e-003" type="0"/>
    <Peak1D F1="3.1788" intensity="3.389666e-003" type="0"/>
    <Peak1D F1="3.1432" intensity="3.645878e-003" type="0"/>
    <Peak1D F1="2.9461" intensity="1.310739e-002" type="0"/>
    <Peak1D F1="2.9196" intensity="1.261456e-002" type="0"/>
    <Peak1D F1="2.9106" intensity="1.246370e-002" type="0"/>
    <Peak1D F1="2.8879" intensity="1.209888e-002" type="0"/>
    <Peak1D F1="2.8180" intensity="1.140021e-002" type="0"/>
    <Peak1D F1="2.7648" intensity="2.333662e-002" type="0"/>
    <Peak1D F1="2.7521" intensity="2.477516e-002" type="0"/>
    <Peak1D F1="2.7346" intensity="2.326534e-002" type="0"/>
    <Peak1D F1="2.7146" intensity="2.375200e-002" type="0"/>
    <Peak1D F1="2.6966" intensity="2.476073e-002" type="0"/>
    <Peak1D F1="2.6681" intensity="2.535049e-002" type="0"/>
    <Peak1D F1="2.6380" intensity="2.611106e-002" type="0"/>
    <Peak1D F1="2.6002" intensity="2.680198e-002" type="0"/>
    <Peak1D F1="2.5732" intensity="3.367774e-002" type="0"/>
    <Peak1D F1="2.5631" intensity="3.501483e-002" type="0"/>
    <Peak1D F1="2.5421" intensity="5.915649e-002" type="0"/>
    <Peak1D F1="2.5334" intensity="7.292595e-002" type="0"/>
    <Peak1D F1="2.5174" intensity="6.655663e-002" type="0"/>
    <Peak1D F1="2.5014" intensity="6.442735e-002" type="0"/>
    <Peak1D F1="2.4866" intensity="7.193404e-002" type="0"/>
    <Peak1D F1="2.4784" intensity="7.407871e-002" type="0"/>
    <Peak1D F1="2.4734" intensity="7.188925e-002" type="0"/>
    <Peak1D F1="2.4624" intensity="7.262498e-002" type="0"/>
    <Peak1D F1="2.4563" intensity="7.284973e-002" type="0"/>
    <Peak1D F1="2.4483" intensity="7.356353e-002" type="0"/>
    <Peak1D F1="2.4194" intensity="6.826702e-002" type="0"/>
    <Peak1D F1="2.3943" intensity="6.314121e-002" type="0"/>
    <Peak1D F1="2.3779" intensity="6.938228e-002" type="0"/>
    <Peak1D F1="2.3487" intensity="6.466304e-002" type="0"/>
    <Peak1D F1="2.3155" intensity="4.588654e-002" type="0"/>
    <Peak1D F1="2.2976" intensity="3.566805e-002" type="0"/>
    <Peak1D F1="2.2508" intensity="2.223815e-002" type="0"/>
    <Peak1D F1="2.2206" intensity="5.267126e-002" type="0"/>
    <Peak1D F1="2.2075" intensity="8.303939e-002" type="0"/>
    <Peak1D F1="2.1955" intensity="6.735364e-002" type="0"/>
    <Peak1D F1="2.1784" intensity="1.800096e-001" type="0"/>
    <Peak1D F1="2.1650" intensity="2.192464e-001" type="0"/>
    <Peak1D F1="2.1517" intensity="1.266820e-001" type="0"/>
    <Peak1D F1="2.1374" intensity="1.807380e-001" type="0"/>
    <Peak1D F1="2.1226" intensity="2.074527e-001" type="0"/>
    <Peak1D F1="2.1121" intensity="1.305818e-001" type="0"/>
    <Peak1D F1="2.1040" intensity="9.161391e-002" type="0"/>
    <Peak1D F1="2.0922" intensity="1.005554e-001" type="0"/>
    <Peak1D F1="2.0827" intensity="1.501348e-001" type="0"/>
    <Peak1D F1="2.0658" intensity="6.326892e-002" type="0"/>
    <Peak1D F1="2.0566" intensity="5.260661e-002" type="0"/>
    <Peak1D F1="2.0351" intensity="4.492867e-002" type="0"/>
    <Peak1D F1="2.0273" intensity="5.601930e-002" type="0"/>
    <Peak1D F1="2.0122" intensity="2.181969e-002" type="0"/>
    <Peak1D F1="1.9957" intensity="1.983416e-002" type="0"/>
    <Peak1D F1="1.9618" intensity="2.968053e-002" type="0"/>
    <Peak1D F1="1.9263" intensity="3.347110e-002" type="0"/>
    <Peak1D F1="1.9114" intensity="3.429003e-002" type="0"/>
    <Peak1D F1="1.8999" intensity="3.502959e-002" type="0"/>
    <Peak1D F1="1.8895" intensity="3.458188e-002" type="0"/>
    <Peak1D F1="1.8763" intensity="3.283371e-002" type="0"/>
    <Peak1D F1="1.8534" intensity="3.305504e-002" type="0"/>
    <Peak1D F1="1.8192" intensity="3.681697e-002" type="0"/>
    <Peak1D F1="1.7851" intensity="3.045241e-002" type="0"/>
    <Peak1D F1="1.7295" intensity="4.397691e-002" type="0"/>
    <Peak1D F1="1.6337" intensity="1.221812e-001" type="0"/>
    <Peak1D F1="1.6203" intensity="1.290590e-001" type="0"/>
    <Peak1D F1="1.6071" intensity="1.300155e-001" type="0"/>
    <Peak1D F1="1.5947" intensity="1.412331e-001" type="0"/>
    <Peak1D F1="1.5816" intensity="1.587470e-001" type="0"/>
    <Peak1D F1="1.5687" intensity="2.043749e-001" type="0"/>
    <Peak1D F1="1.5552" intensity="2.419730e-001" type="0"/>
    <Peak1D F1="1.5388" intensity="2.808201e-001" type="0"/>
    <Peak1D F1="1.5279" intensity="3.162763e-001" type="0"/>
    <Peak1D F1="1.5150" intensity="3.496274e-001" type="0"/>
    <Peak1D F1="1.5019" intensity="3.536346e-001" type="0"/>
    <Peak1D F1="1.4871" intensity="3.475196e-001" type="0"/>
    <Peak1D F1="1.4703" intensity="4.208814e-001" type="0"/>
    <Peak1D F1="1.4569" intensity="5.484189e-001" type="0"/>
    <Peak1D F1="1.4478" intensity="7.153874e-001" type="0"/>
    <Peak1D F1="1.4437" intensity="6.709589e-001" type="0"/>
    <Peak1D F1="1.4350" intensity="8.341138e-001" type="0"/>
    <Peak1D F1="1.4220" intensity="7.663546e-001" type="0"/>
    <Peak1D F1="1.4160" intensity="6.322239e-001" type="0"/>
    <Peak1D F1="1.4090" intensity="6.352560e-001" type="0"/>
    <Peak1D F1="1.4021" intensity="5.954953e-001" type="0"/>
    <Peak1D F1="1.3888" intensity="5.452712e-001" type="0"/>
    <Peak1D F1="1.3752" intensity="4.888152e-001" type="0"/>
    <Peak1D F1="1.3618" intensity="4.494450e-001" type="0"/>
    <Peak1D F1="1.3481" intensity="4.446857e-001" type="0"/>
    <Peak1D F1="1.3345" intensity="4.662511e-001" type="0"/>
    <Peak1D F1="1.1865" intensity="7.063883e+000" type="0"/>
    <Peak1D F1="1.1026" intensity="1.522077e+000" type="0"/>
    <Peak1D F1="1.0870" intensity="1.948173e+000" type="0"/>
    <Peak1D F1="1.0822" intensity="1.966064e+000" type="0"/>
    <Peak1D F1="1.0743" intensity="2.038244e+000" type="0"/>
    <Peak1D F1="1.0579" intensity="1.804065e+000" type="0"/>
    <Peak1D F1="1.0442" intensity="1.502559e+000" type="0"/>
    <Peak1D F1="1.0302" intensity="1.493984e+000" type="0"/>
    <Peak1D F1="1.0151" intensity="1.544371e+000" type="0"/>
    <Peak1D F1="1.0023" intensity="1.481625e+000" type="0"/>
    <Peak1D F1="0.9484" intensity="5.788900e-001" type="0"/>
    <Peak1D F1="0.9339" intensity="4.753705e-001" type="0"/>
    <Peak1D F1="0.9224" intensity="4.628863e-001" type="0"/>
    <Peak1D F1="0.9102" intensity="4.780431e-001" type="0"/>
    <Peak1D F1="0.8936" intensity="5.343664e-001" type="0"/>
    <Peak1D F1="0.8767" intensity="5.755350e-001" type="0"/>
    <Peak1D F1="0.8682" intensity="5.980030e-001" type="0"/>
    <Peak1D F1="0.8547" intensity="6.489850e-001" type="0"/>
    <Peak1D F1="0.7904" intensity="1.374249e+001" type="0"/>
    <Peak1D F1="0.7771" intensity="1.500000e+001" type="0"/>
    <Peak1D F1="0.7682" intensity="9.844709e+000" type="0"/>
    <Peak1D F1="0.7413" intensity="4.071848e+000" type="0"/>
    <Peak1D F1="0.7108" intensity="1.452134e+000" type="0"/>
    <Peak1D F1="0.7031" intensity="1.052645e+000" type="0"/>
    <Peak1D F1="0.6793" intensity="7.527501e-001" type="0"/>
    <Peak1D F1="0.6730" intensity="7.722459e-001" type="0"/>
    <Peak1D F1="0.6619" intensity="7.275733e-001" type="0"/>
    <Peak1D F1="0.5590" intensity="5.967331e-002" type="0"/>
    <Peak1D F1="0.5343" intensity="4.931543e-002" type="0"/>
    <Peak1D F1="0.4657" intensity="2.936302e-002" type="0"/>
    <Peak1D F1="0.4408" intensity="2.919720e-002" type="0"/>
    <Peak1D F1="0.4180" intensity="2.822779e-002" type="0"/>
    <Peak1D F1="0.3945" intensity="2.911495e-002" type="0"/>
    <Peak1D F1="0.3714" intensity="2.919983e-002" type="0"/>
    <Peak1D F1="0.3482" intensity="2.391214e-002" type="0"/>
    <Peak1D F1="0.3244" intensity="1.577154e-002" type="0"/>
    <Peak1D F1="0.1990" intensity="6.709774e-003" type="0"/>
    <Peak1D F1="0.1705" intensity="6.261844e-003" type="0"/>
    <Peak1D F1="0.1547" intensity="6.171832e-003" type="0"/>
    <Peak1D F1="0.1162" intensity="2.045931e-002" type="0"/>
    <Peak1D F1="-0.0002" intensity="2.892086e+000" type="0"/>
    <Peak1D F1="-0.0304" intensity="7.007742e-002" type="0"/>
    <Peak1D F1="-0.0823" intensity="6.373108e-001" type="0"/>
    <Peak1D F1="-0.0832" intensity="6.712357e-001" type="0"/>
    <Peak1D F1="-0.1198" intensity="2.430040e-002" type="0"/>
    <Peak1D F1="-0.2030" intensity="7.446469e-003" type="0"/>
    <Peak1D F1="-0.2700" intensity="3.686792e-003" type="0"/>
    <Peak1D F1="-0.3504" intensity="3.142758e-003" type="0"/>
    <Peak1D F1="-0.3752" intensity="2.747559e-003" type="0"/>
    <Peak1D F1="-0.4168" intensity="2.624771e-003" type="0"/>
    <Peak1D F1="-0.4577" intensity="2.235521e-003" type="0"/>
    <Peak1D F1="-0.4832" intensity="2.214881e-003" type="0"/>
    <Peak1D F1="-0.5640" intensity="1.939013e-003" type="0"/>
    <Peak1D F1="-0.6508" intensity="1.551829e-003" type="0"/>
    <Peak1D F1="-0.6739" intensity="1.456137e-003" type="0"/>
    <Peak1D F1="-0.7140" intensity="1.444544e-003" type="0"/>
    <Peak1D F1="-0.7440" intensity="1.240311e-003" type="0"/>
    <Peak1D F1="-0.7922" intensity="1.117390e-003" type="0"/>
    <Peak1D F1="-0.8371" intensity="1.159133e-003" type="0"/>
    <Peak1D F1="-0.8535" intensity="1.134710e-003" type="0"/>
    <Peak1D F1="-0.9206" intensity="1.261140e-003" type="0"/>
    <Peak1D F1="-1.0455" intensity="1.117076e-003" type="0"/>
    <Peak1D F1="-3.4737" intensity="1.112234e-003" type="0"/>
    <Peak1D F1="-3.5109" intensity="1.059501e-003" type="0"/>
    <Peak1D F1="-3.5961" intensity="9.889570e-004" type="0"/>
    <Peak1D F1="-3.7085" intensity="1.060831e-003" type="0"/>
    <Peak1D F1="-3.9835" intensity="1.264447e-003" type="0"/>
    <Peak1D F1="-4.0269" intensity="1.100715e-003" type="0"/>
    <Peak1D F1="-4.0510" intensity="1.055958e-003" type="0"/>
    <Peak1D F1="-4.1213" intensity="1.093062e-003" type="0"/>
    <Peak1D F1="-4.1948" intensity="1.084532e-003" type="0"/>
  </PeakList1D>
</PeakList>
