# Supplementary material for: Upcycling polyolefins to methane-free liquid fuel by a Ru1-ZrO2 catalyst
Source: Nat Commun. 2025 Mar 21;16:2800. doi: 10.1038/s41467-025-57998-x (PMC11928669; doi:10.1038/s41467-025-57998-x)
Supplement: Supplementary file 3 — Source Data [file 41467_2025_57998_MOESM3_ESM.zip › Source data/Figure 1_e/240/pdata/1/parm.txt]

Current Data Parameters
NAME         Sep28-2023              
EXPNO               240              
PROCNO                1              

F2 - Acquisition Parameters
Date_          20231001              
Time              20.53              
INSTRUM           spect              
PROBHD   5 mm PABBO BB/              
PULPROG            zg30              
TD                65536              
SOLVENT          CD2Cl2              
NS                   16              
DS                    2              
SWH           10330.578 Hz           
FIDRES         0.157632 Hz           
AQ            3.1719923 sec          
RG                 32.1              
DW               48.400 usec         
DE                 6.50 usec         
TE                300.0 K            
D1           1.00000000 sec          
TD0                   1              

======== CHANNEL f1 ========
NUC1                 1H              
P1                12.00 usec         
PLW1        29.78499985 W            
SFO1        500.0330879 MHz          

F2 - Processing parameters
SI                65536              
SF          500.0300709 MHz          
WDW                  EM              
SSB      0              
LB                 0.30 Hz           
GB       0              
PC                 1.00              
