# Supplementary material for: Upcycling polyolefins to methane-free liquid fuel by a Ru1-ZrO2 catalyst
Source: Nat Commun. 2025 Mar 21;16:2800. doi: 10.1038/s41467-025-57998-x (PMC11928669; doi:10.1038/s41467-025-57998-x)
Supplement: Supplementary file 3 — Source Data [file 41467_2025_57998_MOESM3_ESM.zip › Source data/Figure 1_e/240/pdata/1/auditp.txt]

##TITLE= Audit trail, TOPSPIN		Version 3.0
##JCAMPDX= 5.01
##ORIGIN= Bruker BioSpin GmbH
##OWNER= nmr
$$ D:/2309/data/nmr/nmr/Sep28-2023/240/pdata/1/auditp.txt
##AUDIT TRAIL=  $$ (NUMBER, WHEN, WHO, WHERE, PROCESS, VERSION, WHAT)
(   1,<2023-10-01 20:53:34.834 +0800>,<nmr>,<EP-10045458>,<go>,<TOPSPIN 3.0>,
      <created by zg
	started at 2023-10-01 20:52:18.378 +0800,
	POWCHK enabled, PULCHK disabled,
       configuration hash MD5:
       08 16 88 9C 5B 9B 8E 83 C7 F1 EB 26 AB 26 F6 D6
       data hash MD5: 64K
       83 AC 4B 59 B4 7A D1 D4 69 22 F8 1A 0F FB 1C BE>)
(   2,<2023-10-01 20:53:35.833 +0800>,<nmr>,<EP-10045458>,<audit>,<TOPSPIN 3.0>,
      <user comment:
       ICON-NMR User ID: nmr
       data hash MD5: 64K
       83 AC 4B 59 B4 7A D1 D4 69 22 F8 1A 0F FB 1C BE>)
(   3,<2023-10-01 20:53:36.394 +0800>,<nmr>,<EP-10045458>,<proc1d>,<TOPSPIN 3.0>,
      <Start of raw data processing
       ef LB = 0.3 FT_mod = 6 PKNL = 1 SI = 64K 
       data hash MD5: 64K
       8F FC DA AC FD 90 9C 5D 3B E2 84 60 23 04 60 29>)
(   4,<2023-10-01 20:53:36.862 +0800>,<nmr>,<EP-10045458>,<proc1d>,<TOPSPIN 3.0>,
      <apk 
       data hash MD5: 64K
       0B C4 9C CF 76 A8 FD FF 5A A5 8F 57 C1 BF C2 4E>)
(   5,<2023-10-01 20:53:36.940 +0800>,<nmr>,<EP-10045458>,<proc1d>,<TOPSPIN 3.0>,
      <abs ABSG = 5 
       data hash MD5: 64K
       0E 3F 0F 9E 49 B2 B2 51 4B A9 A0 A5 30 81 6D 3A>)
##END=

$$ hash MD5
$$ AF 40 5D E4 8A 32 A2 11 D6 64 55 1B 50 82 C2 75
