# Supplementary material for: Upcycling polyolefins to methane-free liquid fuel by a Ru1-ZrO2 catalyst
Source: Nat Commun. 2025 Mar 21;16:2800. doi: 10.1038/s41467-025-57998-x (PMC11928669; doi:10.1038/s41467-025-57998-x)
Supplement: Supplementary file 3 — Source Data [file 41467_2025_57998_MOESM3_ESM.zip › Source data/Figure 1_e/240/pdata/1/outd]

##TITLE= Parameter file, TOPSPIN		Version 3.0
##JCAMPDX= 5.0
##DATATYPE= Parameter Values
##NPOINTS= 1	$$ modification sequence number
##ORIGIN= Bruker BioSpin GmbH
##OWNER= nmr
$$ 2023-10-01 20:48:48.449 +0800  nmr@EP-10045458
$$ D:/2309/data/nmr/nmr/Sep28-2023/240/pdata/1/outd
$$ process C:\Bruker\TOPSPIN\prog\mod\xwish3.exe
##$CURPLOT= <PDF reDirect v2>
##$CURPRIN= <$PDF reDirect v2>
##$DFORMAT= <normdp>
##$LAYOUT= <+/1D_H.xwp>
##$LFORMAT= <normlp>
##$PFORMAT= <normpl>
##END=
